# Supplementary material for: Lithic technological responses to Late Pleistocene glacial cycling at Pinnacle Point Site 5-6, South Africa
Source: PLoS One. 2017 Mar 29;12(3):e0174051. doi: 10.1371/journal.pone.0174051 (PMC5371328; doi:10.1371/journal.pone.0174051)
Supplement: S1 Dataset — All data tables used for analysis. Includes trait frequencies and means, comparative statistics, and reference list for behavioral interpretations. (XLSX) [file pone.0174051.s004.xlsx]

## Sheet: Table of Contents
Item	Caption
Table A	Raw material type frequency by MIS.
Table B	Raw material type comparison statistic (Pearson Chi2) by MIS.
Table C	Correspondence analysis results for raw material types.
Table D	Frequency data for categorical traits by raw material type and MIS. Trait and category definitions available in S1 File
Table E	Comparative statistics for categorical traits by raw material type and MIS. Table reports N, DF (degress of freedom), R2 and Pearson Chi2 probability. When Chi2 showed a significant association for traits with more then two categories, a correspondence analysis was conducted, as indicated here. Results from the correspondence analyses are reported in Tables F-H. The temporal trend column summariz…
Table F	Correspondence analysis results for categorical traits with more than 2 categories.
Table G	MIS eigenvector values from correspondence analysis of categorical traits with more than two categories.
Table H	Category eigenvector values from correspondence analysis of categorical traits with more than two categories.
Table I	Descriptive statistics (mean, standard deviation, standard error, 95% confidence interval) for numerical traits. Trait definitions available in S1 File.
Table J	Comparative statistics for numerical traits by raw material type and MIS. Table reports results of Wilcoxon Each Pair test. The temporal trend column summarizes the response for each trait that showed a significant association. Refer to text for a description of each of these temporal trends.
Table K	Values for nodule blank size calculated at MIS scale. Nodule size is estimated based on the maximum dimensions of flakes and cores within each MIS, with the minimum representing the maximum dimension minus 10% and the max representing that dimension plus 20% (Brown 2011, pg. 223).
Table L	Values for blank to core ratio calculated at MIS scale. Blank to core ratio calculated as number flakes and blades with platforms (complete, proximal, left lateral, proximal right lateral) divided by the number of cores.
Table M	Summary of behavoral interpretation results. Includes categorical and numerical trait results with observed temporal trend (glacial cycling, threshold MIS4, threshld MIS3, no association, temporally-vectored), behavioral interpretation (i.e. reduction stage, flaking effeciency, etc.), observed direciton of change in behavior, references, and explanation.
Table N	Correspondence analysis results for temporal trends by raw material type based on data from Table M.
Table O	Summary count of behavioral interpretations by raw material type for traits explainable by glacial cycling based on data presented in Table M. Traits with multiple possible interpretation are excluded.
References cited in Table M

## Sheet: Table A
Table A. Raw material type frequency by MIS.
MIS	Raw Material	Count	Frequency
MIS3	ChertOrChal	161	0.07755
MIS3	Quartz	91	0.04383
MIS3	Quartzite	341	0.16426
MIS3	Silcrete	1483	0.71435
MIS3	Total	2076
MIS4	ChertOrChal	699	0.0797
MIS4	Quartz	1008	0.11494
MIS4	Quartzite	1642	0.18723
MIS4	Silcrete	5421	0.61813
MIS4	Total	8770
MIS5	ChertOrChal	68	0.02249
MIS5	Quartz	168	0.05557
MIS5	Quartzite	2010	0.6649
MIS5	Silcrete	777	0.25703
MIS5	Total	3023

## Sheet: Table B
Table B. Raw material type comparison statistic (Pearson Chi2) by MIS.
N	DF	ChiSquare	Prob>ChiSq
13869	6	2815.36	<.0001

## Sheet: Table C
Table C. Correspondence analysis results for raw material types.
Singular Value	Inertia	Portion	Cumulative
0.44107	0.19454	0.9584	0.9584
0.09194	0.00845	0.0416	1
MIS Eigenvectors
MIS	c1	c2
MIS3	-0.2856	-0.2109
MIS4	-0.22	0.053
MIS5	0.8343	-0.009
Raw Material Eigenvectors
RawMaterial2	c1	c2
ChertOrChal	-0.3494	0.0293
Quartz	-0.1925	0.2811
Quartzite	0.6918	-0.0081
Silcrete	-0.2857	-0.0457

## Sheet: Table D
Table D. Frequency data for categorical traits by raw material type and MIS. Trait and category definitions available in S1 File.
Raw Material	MIS	Trait	Category	Count	Frequency
Quartzite	MIS3	LithicArtifactClass	BladeBladeFrag	46	0.1349
Quartzite	MIS3	LithicArtifactClass	Core	3	0.0088
Quartzite	MIS3	LithicArtifactClass	FlakeFlakeFrag	252	0.739
Quartzite	MIS3	LithicArtifactClass	HammerManuportGrindstone	4	0.01173
Quartzite	MIS3	LithicArtifactClass	RetouchedPiece	8	0.02346
Quartzite	MIS3	LithicArtifactClass	Shatter	28	0.08211
Quartzite	MIS3	LithicArtifactClass	Total	341	1
Quartzite	MIS3	UnretouchedPoint?	NoPoint	216	0.96429
Quartzite	MIS3	UnretouchedPoint?	YesPoint	8	0.03571
Quartzite	MIS3	UnretouchedPoint?	Total	224	1
Quartzite	MIS3	RetouchedPieceBlank	Blade	2	0.28571
Quartzite	MIS3	RetouchedPieceBlank	Flake	5	0.71429
Quartzite	MIS3	RetouchedPieceBlank	Total	7	1
Quartzite	MIS3	Completeness	Complete	24	0.10435
Quartzite	MIS3	Completeness	Fragment	206	0.89565
Quartzite	MIS3	Completeness	Total	230	1
Quartzite	MIS3	CoreHammerCompleteness	Complete	3	0.42857
Quartzite	MIS3	CoreHammerCompleteness	SplitFragment	4	0.57143
Quartzite	MIS3	CoreHammerCompleteness	Total	7	1
Quartzite	MIS3	EvidenceBipolarPercussion	NoBipolar	118	1
Quartzite	MIS3	EvidenceBipolarPercussion	Total	118	1
Quartzite	MIS3	TechnicalCategory	CentripetalPreparationMaintenance	2	0.05263
Quartzite	MIS3	TechnicalCategory	CrestingInitiation	1	0.02632
Quartzite	MIS3	TechnicalCategory	MainProductionPhase	34	0.89474
Quartzite	MIS3	TechnicalCategory	NaturalRidgeInitiation	1	0.02632
Quartzite	MIS3	TechnicalCategory	Total	38	1
Quartzite	MIS3	CortexArea	0	239	0.74922
Quartzite	MIS3	CortexArea	1	11	0.03448
Quartzite	MIS3	CortexArea	Partial	69	0.2163
Quartzite	MIS3	CortexArea	Total	319	1
Quartzite	MIS3	PlatformCortex	NoPlatCortex	99	0.61491
Quartzite	MIS3	PlatformCortex	YesPlatCortex	62	0.38509
Quartzite	MIS3	PlatformCortex	Total	161	1
Quartzite	MIS3	CortexChatterMarks	NoChatterMarks	32	0.32323
Quartzite	MIS3	CortexChatterMarks	YesChatterMarks	67	0.67677
Quartzite	MIS3	CortexChatterMarks	Total	99	1
Quartzite	MIS3	CortexRoundness	Angular	5	0.06849
Quartzite	MIS3	CortexRoundness	Rounded	61	0.83562
Quartzite	MIS3	CortexRoundness	SubangularSubrounded	7	0.09589
Quartzite	MIS3	CortexRoundness	Total	73	1
Quartzite	MIS3	InferredCobbleType	Cobble	77	0.95062
Quartzite	MIS3	InferredCobbleType	Outcrop	4	0.04938
Quartzite	MIS3	InferredCobbleType	Total	81	1
Quartzite	MIS3	CortexLocation	Distal	16	0.28571
Quartzite	MIS3	CortexLocation	Lateral	23	0.41071
Quartzite	MIS3	CortexLocation	Mesial	2	0.03571
Quartzite	MIS3	CortexLocation	Proximal	5	0.08929
Quartzite	MIS3	CortexLocation	WholeDorsal	10	0.17857
Quartzite	MIS3	CortexLocation	Total	56	1
Quartzite	MIS3	VisibleLuster	NoLustre	1	1
Quartzite	MIS3	VisibleLuster	Total	1	1
Quartzite	MIS3	PreHeatArea		0	1
Quartzite	MIS3	PlatformPreHeatSurface		0	1
Quartzite	MIS3	PreHeatTreatmentLocation		0	1
Quartzite	MIS3	PostDepBurning	NoBurning	178	0.93684
Quartzite	MIS3	PostDepBurning	YesBurning	12	0.06316
Quartzite	MIS3	PostDepBurning	Total	190	1
Quartzite	MIS3	DorsalDirection	BiOrUni	127	0.71751
Quartzite	MIS3	DorsalDirection	RadialOrSubradial	50	0.28249
Quartzite	MIS3	DorsalDirection	Total	177	1
Quartzite	MIS3	ArisOrientation	Convergent	18	0.27692
Quartzite	MIS3	ArisOrientation	Parallel	47	0.72308
Quartzite	MIS3	ArisOrientation	Total	65	1
Quartzite	MIS3	ProfileShape	Curved	28	0.1958
Quartzite	MIS3	ProfileShape	Flat	98	0.68531
Quartzite	MIS3	ProfileShape	Twisted	17	0.11888
Quartzite	MIS3	ProfileShape	Total	143	1
Quartzite	MIS3	ExteriorPlatAngle	0-30	2	0.01439
Quartzite	MIS3	ExteriorPlatAngle	31-60	32	0.23022
Quartzite	MIS3	ExteriorPlatAngle	61-90	105	0.7554
Quartzite	MIS3	ExteriorPlatAngle	Total	139	1
Quartzite	MIS3	FlakeTermination	Feather	76	0.58462
Quartzite	MIS3	FlakeTermination	HingeOrStep	41	0.31538
Quartzite	MIS3	FlakeTermination	Overshoot	13	0.1
Quartzite	MIS3	FlakeTermination	Total	130	1
Quartzite	MIS3	PlatformPrep	Faceted	38	0.28571
Quartzite	MIS3	PlatformPrep	NotPrepared	95	0.71429
Quartzite	MIS3	PlatformPrep	Total	133	1
Quartzite	MIS3	DorsalPrep	NoDorsalPrep	143	0.8125
Quartzite	MIS3	DorsalPrep	YesDorsalPrep	33	0.1875
Quartzite	MIS3	DorsalPrep	Total	176	1
Quartzite	MIS3	PlatAbrasion	NoPlatAbrasion	133	0.77326
Quartzite	MIS3	PlatAbrasion	YesPlatAbrasion	39	0.22674
Quartzite	MIS3	PlatAbrasion	Total	172	1
Quartzite	MIS3	FractureInitiationPoint	Centered	57	0.60638
Quartzite	MIS3	FractureInitiationPoint	Lateral	26	0.2766
Quartzite	MIS3	FractureInitiationPoint	NotExpressed	11	0.11702
Quartzite	MIS3	FractureInitiationPoint	Total	94	1
Quartzite	MIS3	PlatformDelineation	Double	4	0.02878
Quartzite	MIS3	PlatformDelineation	OverhangCurveBreak	21	0.15108
Quartzite	MIS3	PlatformDelineation	OverhangCurveNoBreak	29	0.20863
Quartzite	MIS3	PlatformDelineation	Rectillinear	8	0.05755
Quartzite	MIS3	PlatformDelineation	RegCurve	77	0.55396
Quartzite	MIS3	PlatformDelineation	Total	139	1
Quartzite	MIS3	FissuringOnPlatform	CompleteFissure	31	0.20946
Quartzite	MIS3	FissuringOnPlatform	None	91	0.61486
Quartzite	MIS3	FissuringOnPlatform	PartialFissure	26	0.17568
Quartzite	MIS3	FissuringOnPlatform	Total	148	1
Quartzite	MIS3	MarksVentralSurface	Crushing	21	0.14189
Quartzite	MIS3	MarksVentralSurface	HertzianCone	16	0.10811
Quartzite	MIS3	MarksVentralSurface	None	77	0.52027
Quartzite	MIS3	MarksVentralSurface	RipplesUndulations	16	0.10811
Quartzite	MIS3	MarksVentralSurface	ShatteredBulb	18	0.12162
Quartzite	MIS3	MarksVentralSurface	Total	148	1
Quartzite	MIS3	Lipping	NoLip	118	0.7375
Quartzite	MIS3	Lipping	YesLip	42	0.2625
Quartzite	MIS3	Lipping	Total	160	1
Quartzite	MIS3	Bulb	NoBulb	46	0.28571
Quartzite	MIS3	Bulb	YesBulb	115	0.71429
Quartzite	MIS3	Bulb	Total	161	1
Quartzite	MIS3	PlatformMorphology	NarrowCurved	9	0.0687
Quartzite	MIS3	PlatformMorphology	NarrowLinear	13	0.09924
Quartzite	MIS3	PlatformMorphology	OvularOrTriangular	32	0.24427
Quartzite	MIS3	PlatformMorphology	Punctiform	3	0.0229
Quartzite	MIS3	PlatformMorphology	QuadrangularTrapezoid	74	0.56489
Quartzite	MIS3	PlatformMorphology	Total	131	1
Quartzite	MIS3	EdgeDamage	NoEdgeDamage	142	0.72081
Quartzite	MIS3	EdgeDamage	YesEdgeDamage	55	0.27919
Quartzite	MIS3	EdgeDamage	Total	197	1
Quartzite	MIS3	DiagnosticImpactFractures	None	52	0.96296
Quartzite	MIS3	DiagnosticImpactFractures	StepTerminatingBendingFracture	2	0.03704
Quartzite	MIS3	DiagnosticImpactFractures	Total	54	1
Quartzite	MIS3	BandingOrientation	Against	5	0.02717
Quartzite	MIS3	BandingOrientation	Indeterminate	3	0.0163
Quartzite	MIS3	BandingOrientation	NoBandingVisible	167	0.90761
Quartzite	MIS3	BandingOrientation	Oblique	1	0.00543
Quartzite	MIS3	BandingOrientation	Through	2	0.01087
Quartzite	MIS3	BandingOrientation	With	6	0.03261
Quartzite	MIS3	BandingOrientation	Total	184	1
Quartzite	MIS3	RetouchType	MarginalEdgeShaping	3	0.375
Quartzite	MIS3	RetouchType	Nibbling	1	0.125
Quartzite	MIS3	RetouchType	NotchDenticulate	4	0.5
Quartzite	MIS3	RetouchType	Total	8	1
Quartzite	MIS3	RetouchEdgeAngle	31-60	3	0.375
Quartzite	MIS3	RetouchEdgeAngle	61-90	5	0.625
Quartzite	MIS3	RetouchEdgeAngle	Total	8	1
Quartzite	MIS3	RetouchedPieceTypology	MinimallyRetouched	2	0.33333
Quartzite	MIS3	RetouchedPieceTypology	NotchedPiece	4	0.66667
Quartzite	MIS3	RetouchedPieceTypology	Total	6	1
Quartzite	MIS3	NumberCoreFaces	Two	3	1
Quartzite	MIS3	NumberCoreFaces	Total	3	1
Quartzite	MIS3	Face1CortexArea	0	2	0.66667
Quartzite	MIS3	Face1CortexArea	Partial	1	0.33333
Quartzite	MIS3	Face1CortexArea	Total	3	1
Quartzite	MIS3	Face1PreHeatArea		0	1
Quartzite	MIS3	Face1DorsalDirection	BiOrUni	3	1
Quartzite	MIS3	Face1DorsalDirection	Total	3	1
Quartzite	MIS3	Face1ArisOrientation	Convergent	1	0.5
Quartzite	MIS3	Face1ArisOrientation	Parallel	1	0.5
Quartzite	MIS3	Face1ArisOrientation	Total	2	1
Quartzite	MIS3	Face1CoreExploitation	Recurrent	3	1
Quartzite	MIS3	Face1CoreExploitation	Total	3	1
Quartzite	MIS3	Face1TerminationFinalRemoval	Feather	1	0.33333
Quartzite	MIS3	Face1TerminationFinalRemoval	HingeOrStep	2	0.66667
Quartzite	MIS3	Face1TerminationFinalRemoval	Total	3	1
Quartzite	MIS3	CoreBlankSphericity		0	1
Quartzite	MIS3	BackedPieceCompleteness		0	1
Quartzite	MIS3	BackedPieceTypology		0	1
Quartzite	MIS3	BackingDistribution		0	1
Quartzite	MIS3	CoreIntendedProduct	BladeBladelet	1	0.33333
Quartzite	MIS3	CoreIntendedProduct	Flake	1	0.33333
Quartzite	MIS3	CoreIntendedProduct	Point	1	0.33333
Quartzite	MIS3	CoreIntendedProduct	Total	3	1
Quartzite	MIS3	CoreVolmanTypeOne	CoreForParallelConvScars	2	0.66667
Quartzite	MIS3	CoreVolmanTypeOne	CoreOnFlake	1	0.33333
Quartzite	MIS3	CoreVolmanTypeOne	Total	3	1
Quartzite	MIS3	CoreVolmanCoreForIntersectingScars		0	1
Quartzite	MIS3	CoreVolmanCoreForParallelConvScars	OpposedPlatSameSide	1	0.5
Quartzite	MIS3	CoreVolmanCoreForParallelConvScars	SinglePlat	1	0.5
Quartzite	MIS3	CoreVolmanCoreForParallelConvScars	Total	2	1
Quartzite	MIS3	CoreConardUnifiedType	Parallel	3	1
Quartzite	MIS3	CoreConardUnifiedType	Total	3	1
Quartzite	MIS3	CorePP56Typology	BiBladeNoLatPrep	1	0.33333
Quartzite	MIS3	CorePP56Typology	MinimalCoreCoreOnFlake	1	0.33333
Quartzite	MIS3	CorePP56Typology	PreferentialPointCore	1	0.33333
Quartzite	MIS3	CorePP56Typology	Total	3	1
Quartzite	MIS4	LithicArtifactClass	BladeBladeFrag	242	0.14765
Quartzite	MIS4	LithicArtifactClass	Core	12	0.00732
Quartzite	MIS4	LithicArtifactClass	FlakeFlakeFrag	1125	0.68639
Quartzite	MIS4	LithicArtifactClass	HammerManuportGrindstone	2	0.00122
Quartzite	MIS4	LithicArtifactClass	RetouchedPiece	46	0.02807
Quartzite	MIS4	LithicArtifactClass	Shatter	212	0.12935
Quartzite	MIS4	LithicArtifactClass	Total	1639	1
Quartzite	MIS4	UnretouchedPoint?	NoPoint	360	0.93023
Quartzite	MIS4	UnretouchedPoint?	YesPoint	27	0.06977
Quartzite	MIS4	UnretouchedPoint?	Total	387	1
Quartzite	MIS4	RetouchedPieceBlank	Blade	20	0.5
Quartzite	MIS4	RetouchedPieceBlank	Flake	20	0.5
Quartzite	MIS4	RetouchedPieceBlank	Total	40	1
Quartzite	MIS4	Completeness	Complete	99	0.10206
Quartzite	MIS4	Completeness	Fragment	871	0.89794
Quartzite	MIS4	Completeness	Total	970	1
Quartzite	MIS4	CoreHammerCompleteness	Complete	11	0.78571
Quartzite	MIS4	CoreHammerCompleteness	SplitFragment	3	0.21429
Quartzite	MIS4	CoreHammerCompleteness	Total	14	1
Quartzite	MIS4	EvidenceBipolarPercussion	NoBipolar	206	0.99517
Quartzite	MIS4	EvidenceBipolarPercussion	YesBipolar	1	0.00483
Quartzite	MIS4	EvidenceBipolarPercussion	Total	207	1
Quartzite	MIS4	TechnicalCategory	CentripetalPreparationMaintenance	2	0.02778
Quartzite	MIS4	TechnicalCategory	CrestingInitiation	1	0.01389
Quartzite	MIS4	TechnicalCategory	MainProductionPhase	67	0.93056
Quartzite	MIS4	TechnicalCategory	NeocrestMaintenance	2	0.02778
Quartzite	MIS4	TechnicalCategory	Total	72	1
Quartzite	MIS4	CortexArea	0	765	0.7265
Quartzite	MIS4	CortexArea	1	31	0.02944
Quartzite	MIS4	CortexArea	Partial	257	0.24406
Quartzite	MIS4	CortexArea	Total	1053	1
Quartzite	MIS4	PlatformCortex	NoPlatCortex	187	0.63823
Quartzite	MIS4	PlatformCortex	YesPlatCortex	106	0.36177
Quartzite	MIS4	PlatformCortex	Total	293	1
Quartzite	MIS4	CortexChatterMarks	NoChatterMarks	25	0.20833
Quartzite	MIS4	CortexChatterMarks	YesChatterMarks	95	0.79167
Quartzite	MIS4	CortexChatterMarks	Total	120	1
Quartzite	MIS4	CortexRoundness	Angular	6	0.06186
Quartzite	MIS4	CortexRoundness	Rounded	83	0.85567
Quartzite	MIS4	CortexRoundness	SubangularSubrounded	8	0.08247
Quartzite	MIS4	CortexRoundness	Total	97	1
Quartzite	MIS4	InferredCobbleType	Cobble	323	0.86364
Quartzite	MIS4	InferredCobbleType	Outcrop	51	0.13636
Quartzite	MIS4	InferredCobbleType	Total	374	1
Quartzite	MIS4	CortexLocation	Distal	61	0.27477
Quartzite	MIS4	CortexLocation	Lateral	114	0.51351
Quartzite	MIS4	CortexLocation	Mesial	2	0.00901
Quartzite	MIS4	CortexLocation	Proximal	8	0.03604
Quartzite	MIS4	CortexLocation	WholeDorsal	37	0.16667
Quartzite	MIS4	CortexLocation	Total	222	1
Quartzite	MIS4	VisibleLuster		0	1
Quartzite	MIS4	PreHeatArea	0	2	1
Quartzite	MIS4	PreHeatArea	Total	2	1
Quartzite	MIS4	PlatformPreHeatSurface		0	1
Quartzite	MIS4	PreHeatTreatmentLocation	Distal	2	0.66667
Quartzite	MIS4	PreHeatTreatmentLocation	Lateral	1	0.33333
Quartzite	MIS4	PreHeatTreatmentLocation	Total	3	1
Quartzite	MIS4	PostDepBurning	NoBurning	401	0.96394
Quartzite	MIS4	PostDepBurning	YesBurning	15	0.03606
Quartzite	MIS4	PostDepBurning	Total	416	1
Quartzite	MIS4	DorsalDirection	BiOrUni	459	0.84686
Quartzite	MIS4	DorsalDirection	RadialOrSubradial	83	0.15314
Quartzite	MIS4	DorsalDirection	Total	542	1
Quartzite	MIS4	ArisOrientation	Convergent	116	0.36137
Quartzite	MIS4	ArisOrientation	Parallel	205	0.63863
Quartzite	MIS4	ArisOrientation	Total	321	1
Quartzite	MIS4	ProfileShape	Curved	57	0.24359
Quartzite	MIS4	ProfileShape	Flat	154	0.65812
Quartzite	MIS4	ProfileShape	Twisted	23	0.09829
Quartzite	MIS4	ProfileShape	Total	234	1
Quartzite	MIS4	ExteriorPlatAngle	0-30	1	0.0045
Quartzite	MIS4	ExteriorPlatAngle	31-60	60	0.27027
Quartzite	MIS4	ExteriorPlatAngle	61-90	160	0.72072
Quartzite	MIS4	ExteriorPlatAngle	90+	1	0.0045
Quartzite	MIS4	ExteriorPlatAngle	Total	222	1
Quartzite	MIS4	FlakeTermination	Feather	436	0.75302
Quartzite	MIS4	FlakeTermination	HingeOrStep	134	0.23143
Quartzite	MIS4	FlakeTermination	Overshoot	9	0.01554
Quartzite	MIS4	FlakeTermination	Total	579	1
Quartzite	MIS4	PlatformPrep	Faceted	182	0.32155
Quartzite	MIS4	PlatformPrep	NotPrepared	384	0.67845
Quartzite	MIS4	PlatformPrep	Total	566	1
Quartzite	MIS4	DorsalPrep	NoDorsalPrep	562	0.8541
Quartzite	MIS4	DorsalPrep	YesDorsalPrep	96	0.1459
Quartzite	MIS4	DorsalPrep	Total	658	1
Quartzite	MIS4	PlatAbrasion	NoPlatAbrasion	476	0.73118
Quartzite	MIS4	PlatAbrasion	YesPlatAbrasion	175	0.26882
Quartzite	MIS4	PlatAbrasion	Total	651	1
Quartzite	MIS4	FractureInitiationPoint	Centered	135	0.69948
Quartzite	MIS4	FractureInitiationPoint	Lateral	37	0.19171
Quartzite	MIS4	FractureInitiationPoint	NotExpressed	21	0.10881
Quartzite	MIS4	FractureInitiationPoint	Total	193	1
Quartzite	MIS4	PlatformDelineation	Double	7	0.02893
Quartzite	MIS4	PlatformDelineation	OverhangCurveBreak	34	0.1405
Quartzite	MIS4	PlatformDelineation	OverhangCurveNoBreak	58	0.23967
Quartzite	MIS4	PlatformDelineation	Rectillinear	10	0.04132
Quartzite	MIS4	PlatformDelineation	RegCurve	133	0.54959
Quartzite	MIS4	PlatformDelineation	Total	242	1
Quartzite	MIS4	FissuringOnPlatform	CompleteFissure	42	0.17355
Quartzite	MIS4	FissuringOnPlatform	None	163	0.67355
Quartzite	MIS4	FissuringOnPlatform	PartialFissure	37	0.15289
Quartzite	MIS4	FissuringOnPlatform	Total	242	1
Quartzite	MIS4	MarksVentralSurface	Crushing	50	0.22026
Quartzite	MIS4	MarksVentralSurface	HertzianCone	9	0.03965
Quartzite	MIS4	MarksVentralSurface	None	133	0.5859
Quartzite	MIS4	MarksVentralSurface	RipplesUndulations	13	0.05727
Quartzite	MIS4	MarksVentralSurface	ShatteredBulb	22	0.09692
Quartzite	MIS4	MarksVentralSurface	Total	227	1
Quartzite	MIS4	Lipping	NoLip	158	0.64754
Quartzite	MIS4	Lipping	YesLip	86	0.35246
Quartzite	MIS4	Lipping	Total	244	1
Quartzite	MIS4	Bulb	NoBulb	66	0.25287
Quartzite	MIS4	Bulb	YesBulb	195	0.74713
Quartzite	MIS4	Bulb	Total	261	1
Quartzite	MIS4	PlatformMorphology	NarrowCurved	25	0.10776
Quartzite	MIS4	PlatformMorphology	NarrowLinear	28	0.12069
Quartzite	MIS4	PlatformMorphology	OvularOrTriangular	54	0.23276
Quartzite	MIS4	PlatformMorphology	Punctiform	4	0.01724
Quartzite	MIS4	PlatformMorphology	QuadrangularTrapezoid	121	0.52155
Quartzite	MIS4	PlatformMorphology	Total	232	1
Quartzite	MIS4	EdgeDamage	NoEdgeDamage	262	0.80368
Quartzite	MIS4	EdgeDamage	YesEdgeDamage	64	0.19632
Quartzite	MIS4	EdgeDamage	Total	326	1
Quartzite	MIS4	DiagnosticImpactFractures	None	64	1
Quartzite	MIS4	DiagnosticImpactFractures	Total	64	1
Quartzite	MIS4	BandingOrientation	Against	10	0.03236
Quartzite	MIS4	BandingOrientation	Indeterminate	4	0.01294
Quartzite	MIS4	BandingOrientation	NoBandingVisible	279	0.90291
Quartzite	MIS4	BandingOrientation	Oblique	8	0.02589
Quartzite	MIS4	BandingOrientation	Through	1	0.00324
Quartzite	MIS4	BandingOrientation	With	7	0.02265
Quartzite	MIS4	BandingOrientation	Total	309	1
Quartzite	MIS4	RetouchType	Backing	1	0.01923
Quartzite	MIS4	RetouchType	Burination	1	0.01923
Quartzite	MIS4	RetouchType	InvasiveEdgeShaping	4	0.07692
Quartzite	MIS4	RetouchType	MarginalEdgeShaping	9	0.17308
Quartzite	MIS4	RetouchType	Nibbling	14	0.26923
Quartzite	MIS4	RetouchType	NotchDenticulate	23	0.44231
Quartzite	MIS4	RetouchType	Total	52	1
Quartzite	MIS4	RetouchEdgeAngle	31-60	5	0.13514
Quartzite	MIS4	RetouchEdgeAngle	61-90	32	0.86486
Quartzite	MIS4	RetouchEdgeAngle	Total	37	1
Quartzite	MIS4	RetouchedPieceTypology	BackedPiece	1	0.02857
Quartzite	MIS4	RetouchedPieceTypology	MinimallyRetouched	11	0.31429
Quartzite	MIS4	RetouchedPieceTypology	NotchedPiece	21	0.6
Quartzite	MIS4	RetouchedPieceTypology	RetouchedPoint	1	0.02857
Quartzite	MIS4	RetouchedPieceTypology	SideScraper	1	0.02857
Quartzite	MIS4	RetouchedPieceTypology	Total	35	1
Quartzite	MIS4	NumberCoreFaces	One	1	0.2
Quartzite	MIS4	NumberCoreFaces	Two	4	0.8
Quartzite	MIS4	NumberCoreFaces	Total	5	1
Quartzite	MIS4	Face1CortexArea	0	4	1
Quartzite	MIS4	Face1CortexArea	Total	4	1
Quartzite	MIS4	Face1PreHeatArea		0	1
Quartzite	MIS4	Face1DorsalDirection	BiOrUni	4	0.4
Quartzite	MIS4	Face1DorsalDirection	RadialOrSubradial	6	0.6
Quartzite	MIS4	Face1DorsalDirection	Total	10	1
Quartzite	MIS4	Face1ArisOrientation	Parallel	3	1
Quartzite	MIS4	Face1ArisOrientation	Total	3	1
Quartzite	MIS4	Face1CoreExploitation	Recurrent	4	1
Quartzite	MIS4	Face1CoreExploitation	Total	4	1
Quartzite	MIS4	Face1TerminationFinalRemoval	Feather	3	0.6
Quartzite	MIS4	Face1TerminationFinalRemoval	HingeOrStep	2	0.4
Quartzite	MIS4	Face1TerminationFinalRemoval	Total	5	1
Quartzite	MIS4	CoreBlankSphericity	SphericalOrCubic	3	1
Quartzite	MIS4	CoreBlankSphericity	Total	3	1
Quartzite	MIS4	BackedPieceCompleteness	Fragment	1	1
Quartzite	MIS4	BackedPieceCompleteness	Total	1	1
Quartzite	MIS4	BackedPieceTypology	Segment	1	1
Quartzite	MIS4	BackedPieceTypology	Total	1	1
Quartzite	MIS4	BackingDistribution	CompletelyBacked	1	1
Quartzite	MIS4	BackingDistribution	Total	1	1
Quartzite	MIS4	CoreIntendedProduct	BladeBladelet	4	0.44444
Quartzite	MIS4	CoreIntendedProduct	Flake	5	0.55556
Quartzite	MIS4	CoreIntendedProduct	Total	9	1
Quartzite	MIS4	CoreVolmanTypeOne	CoreForIntersectingScars	5	0.45455
Quartzite	MIS4	CoreVolmanTypeOne	CoreForParallelConvScars	4	0.36364
Quartzite	MIS4	CoreVolmanTypeOne	CoreOnFlake	1	0.09091
Quartzite	MIS4	CoreVolmanTypeOne	CorePrepForOneMajor	1	0.09091
Quartzite	MIS4	CoreVolmanTypeOne	Total	11	1
Quartzite	MIS4	CoreVolmanCoreForIntersectingScars	RadialCore	5	1
Quartzite	MIS4	CoreVolmanCoreForIntersectingScars	Total	5	1
Quartzite	MIS4	CoreVolmanCoreForParallelConvScars	SinglePlat	4	1
Quartzite	MIS4	CoreVolmanCoreForParallelConvScars	Total	4	1
Quartzite	MIS4	CoreConardUnifiedType	Inclined	1	0.16667
Quartzite	MIS4	CoreConardUnifiedType	Parallel	3	0.5
Quartzite	MIS4	CoreConardUnifiedType	Platform	2	0.33333
Quartzite	MIS4	CoreConardUnifiedType	Total	6	1
Quartzite	MIS4	CorePP56Typology	Chopper	1	0.16667
Quartzite	MIS4	CorePP56Typology	PrefFlakeCore	1	0.16667
Quartzite	MIS4	CorePP56Typology	RadialUnifacial	1	0.16667
Quartzite	MIS4	CorePP56Typology	RecurrCentCore	2	0.33333
Quartzite	MIS4	CorePP56Typology	SinglePlatPyramidalBlade	1	0.16667
Quartzite	MIS4	CorePP56Typology	Total	6	1
Quartzite	MIS5	LithicArtifactClass	BladeBladeFrag	234	0.11659
Quartzite	MIS5	LithicArtifactClass	Core	34	0.01694
Quartzite	MIS5	LithicArtifactClass	FlakeFlakeFrag	1482	0.73842
Quartzite	MIS5	LithicArtifactClass	HammerManuportGrindstone	9	0.00448
Quartzite	MIS5	LithicArtifactClass	RetouchedPiece	54	0.02691
Quartzite	MIS5	LithicArtifactClass	Shatter	194	0.09666
Quartzite	MIS5	LithicArtifactClass	Total	2007	1
Quartzite	MIS5	UnretouchedPoint?	NoPoint	848	0.91775
Quartzite	MIS5	UnretouchedPoint?	YesPoint	76	0.08225
Quartzite	MIS5	UnretouchedPoint?	Total	924	1
Quartzite	MIS5	RetouchedPieceBlank	Blade	22	0.4
Quartzite	MIS5	RetouchedPieceBlank	Flake	33	0.6
Quartzite	MIS5	RetouchedPieceBlank	Total	55	1
Quartzite	MIS5	Completeness	Complete	166	0.14422
Quartzite	MIS5	Completeness	Fragment	985	0.85578
Quartzite	MIS5	Completeness	Total	1151	1
Quartzite	MIS5	CoreHammerCompleteness	Complete	28	0.68293
Quartzite	MIS5	CoreHammerCompleteness	SplitFragment	13	0.31707
Quartzite	MIS5	CoreHammerCompleteness	Total	41	1
Quartzite	MIS5	EvidenceBipolarPercussion	NoBipolar	609	0.99186
Quartzite	MIS5	EvidenceBipolarPercussion	YesBipolar	5	0.00814
Quartzite	MIS5	EvidenceBipolarPercussion	Total	614	1
Quartzite	MIS5	TechnicalCategory	CentripetalPreparationMaintenance	11	0.09322
Quartzite	MIS5	TechnicalCategory	CrestingInitiation	6	0.05085
Quartzite	MIS5	TechnicalCategory	MainProductionPhase	97	0.82203
Quartzite	MIS5	TechnicalCategory	NaturalRidgeInitiation	2	0.01695
Quartzite	MIS5	TechnicalCategory	NeocrestMaintenance	2	0.01695
Quartzite	MIS5	TechnicalCategory	Total	118	1
Quartzite	MIS5	CortexArea	0	1018	0.66623
Quartzite	MIS5	CortexArea	1	59	0.03861
Quartzite	MIS5	CortexArea	Partial	451	0.29516
Quartzite	MIS5	CortexArea	Total	1528	1
Quartzite	MIS5	PlatformCortex	NoPlatCortex	589	0.87259
Quartzite	MIS5	PlatformCortex	YesPlatCortex	86	0.12741
Quartzite	MIS5	PlatformCortex	Total	675	1
Quartzite	MIS5	CortexChatterMarks	NoChatterMarks	54	0.18121
Quartzite	MIS5	CortexChatterMarks	YesChatterMarks	244	0.81879
Quartzite	MIS5	CortexChatterMarks	Total	298	1
Quartzite	MIS5	CortexRoundness	Angular	5	0.01984
Quartzite	MIS5	CortexRoundness	Rounded	233	0.9246
Quartzite	MIS5	CortexRoundness	SubangularSubrounded	14	0.05556
Quartzite	MIS5	CortexRoundness	Total	252	1
Quartzite	MIS5	InferredCobbleType	Cobble	506	0.96935
Quartzite	MIS5	InferredCobbleType	Outcrop	16	0.03065
Quartzite	MIS5	InferredCobbleType	Total	522	1
Quartzite	MIS5	CortexLocation	Distal	129	0.31311
Quartzite	MIS5	CortexLocation	Lateral	200	0.48544
Quartzite	MIS5	CortexLocation	Mesial	1	0.00243
Quartzite	MIS5	CortexLocation	Proximal	9	0.02184
Quartzite	MIS5	CortexLocation	WholeDorsal	73	0.17718
Quartzite	MIS5	CortexLocation	Total	412	1
Quartzite	MIS5	VisibleLuster		0	1
Quartzite	MIS5	PreHeatArea	0	3	1
Quartzite	MIS5	PreHeatArea	Total	3	1
Quartzite	MIS5	PlatformPreHeatSurface		0	1
Quartzite	MIS5	PreHeatTreatmentLocation	Distal	1	0.33333
Quartzite	MIS5	PreHeatTreatmentLocation	Lateral	1	0.33333
Quartzite	MIS5	PreHeatTreatmentLocation	WholeDorsal	1	0.33333
Quartzite	MIS5	PreHeatTreatmentLocation	Total	3	1
Quartzite	MIS5	PostDepBurning	NoBurning	951	0.96646
Quartzite	MIS5	PostDepBurning	YesBurning	33	0.03354
Quartzite	MIS5	PostDepBurning	Total	984	1
Quartzite	MIS5	DorsalDirection	BiOrUni	589	0.74275
Quartzite	MIS5	DorsalDirection	RadialOrSubradial	204	0.25725
Quartzite	MIS5	DorsalDirection	Total	793	1
Quartzite	MIS5	ArisOrientation	Convergent	148	0.48052
Quartzite	MIS5	ArisOrientation	Parallel	160	0.51948
Quartzite	MIS5	ArisOrientation	Total	308	1
Quartzite	MIS5	ProfileShape	Curved	166	0.25617
Quartzite	MIS5	ProfileShape	Flat	405	0.625
Quartzite	MIS5	ProfileShape	Twisted	77	0.11883
Quartzite	MIS5	ProfileShape	Total	648	1
Quartzite	MIS5	ExteriorPlatAngle	0-30	1	0.00162
Quartzite	MIS5	ExteriorPlatAngle	31-60	133	0.21591
Quartzite	MIS5	ExteriorPlatAngle	61-90	480	0.77922
Quartzite	MIS5	ExteriorPlatAngle	90+	2	0.00325
Quartzite	MIS5	ExteriorPlatAngle	Total	616	1
Quartzite	MIS5	FlakeTermination	Feather	625	0.72088
Quartzite	MIS5	FlakeTermination	HingeOrStep	207	0.23875
Quartzite	MIS5	FlakeTermination	Overshoot	35	0.04037
Quartzite	MIS5	FlakeTermination	Total	867	1
Quartzite	MIS5	PlatformPrep	Faceted	384	0.41921
Quartzite	MIS5	PlatformPrep	NotPrepared	532	0.58079
Quartzite	MIS5	PlatformPrep	Total	916	1
Quartzite	MIS5	DorsalPrep	NoDorsalPrep	871	0.86238
Quartzite	MIS5	DorsalPrep	YesDorsalPrep	139	0.13762
Quartzite	MIS5	DorsalPrep	Total	1010	1
Quartzite	MIS5	PlatAbrasion	NoPlatAbrasion	855	0.85415
Quartzite	MIS5	PlatAbrasion	YesPlatAbrasion	146	0.14585
Quartzite	MIS5	PlatAbrasion	Total	1001	1
Quartzite	MIS5	FractureInitiationPoint	Centered	355	0.70858
Quartzite	MIS5	FractureInitiationPoint	Lateral	110	0.21956
Quartzite	MIS5	FractureInitiationPoint	NotExpressed	36	0.07186
Quartzite	MIS5	FractureInitiationPoint	Total	501	1
Quartzite	MIS5	PlatformDelineation	Double	7	0.01161
Quartzite	MIS5	PlatformDelineation	OverhangCurveBreak	123	0.20398
Quartzite	MIS5	PlatformDelineation	OverhangCurveNoBreak	175	0.29022
Quartzite	MIS5	PlatformDelineation	Rectillinear	25	0.04146
Quartzite	MIS5	PlatformDelineation	RegCurve	273	0.45274
Quartzite	MIS5	PlatformDelineation	Total	603	1
Quartzite	MIS5	FissuringOnPlatform	CompleteFissure	126	0.2069
Quartzite	MIS5	FissuringOnPlatform	None	367	0.60263
Quartzite	MIS5	FissuringOnPlatform	PartialFissure	116	0.19048
Quartzite	MIS5	FissuringOnPlatform	Total	609	1
Quartzite	MIS5	MarksVentralSurface	Crushing	167	0.26424
Quartzite	MIS5	MarksVentralSurface	HertzianCone	20	0.03165
Quartzite	MIS5	MarksVentralSurface	None	368	0.58228
Quartzite	MIS5	MarksVentralSurface	RipplesUndulations	21	0.03323
Quartzite	MIS5	MarksVentralSurface	ShatteredBulb	56	0.08861
Quartzite	MIS5	MarksVentralSurface	Total	632	1
Quartzite	MIS5	Lipping	NoLip	406	0.63937
Quartzite	MIS5	Lipping	YesLip	229	0.36063
Quartzite	MIS5	Lipping	Total	635	1
Quartzite	MIS5	Bulb	NoBulb	167	0.26135
Quartzite	MIS5	Bulb	YesBulb	472	0.73865
Quartzite	MIS5	Bulb	Total	639	1
Quartzite	MIS5	PlatformMorphology	NarrowCurved	47	0.08202
Quartzite	MIS5	PlatformMorphology	NarrowLinear	38	0.06632
Quartzite	MIS5	PlatformMorphology	OvularOrTriangular	98	0.17103
Quartzite	MIS5	PlatformMorphology	Punctiform	3	0.00524
Quartzite	MIS5	PlatformMorphology	QuadrangularTrapezoid	387	0.67539
Quartzite	MIS5	PlatformMorphology	Total	573	1
Quartzite	MIS5	EdgeDamage	NoEdgeDamage	615	0.77456
Quartzite	MIS5	EdgeDamage	YesEdgeDamage	179	0.22544
Quartzite	MIS5	EdgeDamage	Total	794	1
Quartzite	MIS5	DiagnosticImpactFractures	None	176	0.99435
Quartzite	MIS5	DiagnosticImpactFractures	StepTerminatingBendingFracture	1	0.00565
Quartzite	MIS5	DiagnosticImpactFractures	Total	177	1
Quartzite	MIS5	BandingOrientation	Against	42	0.05447
Quartzite	MIS5	BandingOrientation	Indeterminate	14	0.01816
Quartzite	MIS5	BandingOrientation	NoBandingVisible	636	0.8249
Quartzite	MIS5	BandingOrientation	Oblique	38	0.04929
Quartzite	MIS5	BandingOrientation	Through	10	0.01297
Quartzite	MIS5	BandingOrientation	With	31	0.04021
Quartzite	MIS5	BandingOrientation	Total	771	1
Quartzite	MIS5	RetouchType	Backing	1	0.01613
Quartzite	MIS5	RetouchType	InvasiveEdgeShaping	2	0.03226
Quartzite	MIS5	RetouchType	MarginalEdgeShaping	6	0.09677
Quartzite	MIS5	RetouchType	Nibbling	12	0.19355
Quartzite	MIS5	RetouchType	NotchDenticulate	39	0.62903
Quartzite	MIS5	RetouchType	PiecesEsquillees	2	0.03226
Quartzite	MIS5	RetouchType	Total	62	1
Quartzite	MIS5	RetouchEdgeAngle	0-30	1	0.02
Quartzite	MIS5	RetouchEdgeAngle	31-60	9	0.18
Quartzite	MIS5	RetouchEdgeAngle	61-90	40	0.8
Quartzite	MIS5	RetouchEdgeAngle	Total	50	1
Quartzite	MIS5	RetouchedPieceTypology	DoubleScraper	1	0.01887
Quartzite	MIS5	RetouchedPieceTypology	MinimallyRetouched	11	0.20755
Quartzite	MIS5	RetouchedPieceTypology	NotchedPiece	36	0.67925
Quartzite	MIS5	RetouchedPieceTypology	PiecesEsquillees	2	0.03774
Quartzite	MIS5	RetouchedPieceTypology	RetouchedPoint	1	0.01887
Quartzite	MIS5	RetouchedPieceTypology	SideScraper	2	0.03774
Quartzite	MIS5	RetouchedPieceTypology	Total	53	1
Quartzite	MIS5	NumberCoreFaces	One	2	0.11111
Quartzite	MIS5	NumberCoreFaces	Two	16	0.88889
Quartzite	MIS5	NumberCoreFaces	Total	18	1
Quartzite	MIS5	Face1CortexArea	0	10	0.83333
Quartzite	MIS5	Face1CortexArea	Partial	2	0.16667
Quartzite	MIS5	Face1CortexArea	Total	12	1
Quartzite	MIS5	Face1PreHeatArea		0	1
Quartzite	MIS5	Face1DorsalDirection	BiOrUni	8	0.28571
Quartzite	MIS5	Face1DorsalDirection	RadialOrSubradial	20	0.71429
Quartzite	MIS5	Face1DorsalDirection	Total	28	1
Quartzite	MIS5	Face1ArisOrientation	Convergent	5	0.71429
Quartzite	MIS5	Face1ArisOrientation	Parallel	2	0.28571
Quartzite	MIS5	Face1ArisOrientation	Total	7	1
Quartzite	MIS5	Face1CoreExploitation	Preferential	2	0.11765
Quartzite	MIS5	Face1CoreExploitation	Recurrent	15	0.88235
Quartzite	MIS5	Face1CoreExploitation	Total	17	1
Quartzite	MIS5	Face1TerminationFinalRemoval	Feather	7	0.38889
Quartzite	MIS5	Face1TerminationFinalRemoval	HingeOrStep	11	0.61111
Quartzite	MIS5	Face1TerminationFinalRemoval	Total	18	1
Quartzite	MIS5	CoreBlankSphericity	NotSphericalFlat	9	0.75
Quartzite	MIS5	CoreBlankSphericity	SphericalOrCubic	3	0.25
Quartzite	MIS5	CoreBlankSphericity	Total	12	1
Quartzite	MIS5	BackedPieceCompleteness		0	1
Quartzite	MIS5	BackedPieceTypology		0	1
Quartzite	MIS5	BackingDistribution		0	1
Quartzite	MIS5	CoreIntendedProduct	BladeBladelet	4	0.13793
Quartzite	MIS5	CoreIntendedProduct	Flake	21	0.72414
Quartzite	MIS5	CoreIntendedProduct	Point	4	0.13793
Quartzite	MIS5	CoreIntendedProduct	Total	29	1
Quartzite	MIS5	CoreVolmanTypeOne	CoreForIntersectingScars	17	0.56667
Quartzite	MIS5	CoreVolmanTypeOne	CoreForParallelConvScars	8	0.26667
Quartzite	MIS5	CoreVolmanTypeOne	CoreOnFlake	3	0.1
Quartzite	MIS5	CoreVolmanTypeOne	MinimalCore	2	0.06667
Quartzite	MIS5	CoreVolmanTypeOne	Total	30	1
Quartzite	MIS5	CoreVolmanCoreForIntersectingScars	AdjacentPlatformCore	2	0.11765
Quartzite	MIS5	CoreVolmanCoreForIntersectingScars	ChangeOfOrientation	1	0.05882
Quartzite	MIS5	CoreVolmanCoreForIntersectingScars	RadialCore	14	0.82353
Quartzite	MIS5	CoreVolmanCoreForIntersectingScars	Total	17	1
Quartzite	MIS5	CoreVolmanCoreForParallelConvScars	OpposedPlatSameSide	1	0.125
Quartzite	MIS5	CoreVolmanCoreForParallelConvScars	SinglePlat	7	0.875
Quartzite	MIS5	CoreVolmanCoreForParallelConvScars	Total	8	1
Quartzite	MIS5	CoreConardUnifiedType	Inclined	8	0.47059
Quartzite	MIS5	CoreConardUnifiedType	Parallel	7	0.41176
Quartzite	MIS5	CoreConardUnifiedType	Platform	2	0.11765
Quartzite	MIS5	CoreConardUnifiedType	Total	17	1
Quartzite	MIS5	CorePP56Typology	BiBladeNoLatPrep	1	0.05882
Quartzite	MIS5	CorePP56Typology	Chopper	3	0.17647
Quartzite	MIS5	CorePP56Typology	MinimalCoreCoreOnFlake	2	0.11765
Quartzite	MIS5	CorePP56Typology	PreferentialPointCore	1	0.05882
Quartzite	MIS5	CorePP56Typology	RadialBifacial	4	0.23529
Quartzite	MIS5	CorePP56Typology	RadialUnifacial	1	0.05882
Quartzite	MIS5	CorePP56Typology	RecurrCentCore	2	0.11765
Quartzite	MIS5	CorePP56Typology	SinglePlatPyramidalBlade	2	0.11765
Quartzite	MIS5	CorePP56Typology	UniBLadeCoreNoLatPrep	1	0.05882
Quartzite	MIS5	CorePP56Typology	Total	17	1
Silcrete	MIS3	LithicArtifactClass	BladeBladeFrag	330	0.22252
Silcrete	MIS3	LithicArtifactClass	Core	17	0.01146
Silcrete	MIS3	LithicArtifactClass	FlakeFlakeFrag	841	0.56709
Silcrete	MIS3	LithicArtifactClass	RetouchedPiece	51	0.03439
Silcrete	MIS3	LithicArtifactClass	Shatter	244	0.16453
Silcrete	MIS3	LithicArtifactClass	Total	1483	1
Silcrete	MIS3	UnretouchedPoint?	NoPoint	1106	0.99729
Silcrete	MIS3	UnretouchedPoint?	YesPoint	3	0.00271
Silcrete	MIS3	UnretouchedPoint?	Total	1109	1
Silcrete	MIS3	RetouchedPieceBlank	Blade	29	0.58
Silcrete	MIS3	RetouchedPieceBlank	Flake	21	0.42
Silcrete	MIS3	RetouchedPieceBlank	Total	50	1
Silcrete	MIS3	Completeness	Complete	82	0.08325
Silcrete	MIS3	Completeness	Fragment	903	0.91675
Silcrete	MIS3	Completeness	Total	985	1
Silcrete	MIS3	CoreHammerCompleteness	Complete	15	0.88235
Silcrete	MIS3	CoreHammerCompleteness	SplitFragment	2	0.11765
Silcrete	MIS3	CoreHammerCompleteness	Total	17	1
Silcrete	MIS3	EvidenceBipolarPercussion	NoBipolar	385	0.99741
Silcrete	MIS3	EvidenceBipolarPercussion	YesBipolar	1	0.00259
Silcrete	MIS3	EvidenceBipolarPercussion	Total	386	1
Silcrete	MIS3	TechnicalCategory	CentripetalPreparationMaintenance	27	0.08682
Silcrete	MIS3	TechnicalCategory	CrestingInitiation	2	0.00643
Silcrete	MIS3	TechnicalCategory	MainProductionPhase	269	0.86495
Silcrete	MIS3	TechnicalCategory	NaturalRidgeInitiation	12	0.03859
Silcrete	MIS3	TechnicalCategory	NeocrestMaintenance	1	0.00322
Silcrete	MIS3	TechnicalCategory	Total	311	1
Silcrete	MIS3	CortexArea	0	1227	0.84738
Silcrete	MIS3	CortexArea	1	21	0.0145
Silcrete	MIS3	CortexArea	Partial	200	0.13812
Silcrete	MIS3	CortexArea	Total	1448	1
Silcrete	MIS3	PlatformCortex	NoPlatCortex	538	0.91341
Silcrete	MIS3	PlatformCortex	YesPlatCortex	51	0.08659
Silcrete	MIS3	PlatformCortex	Total	589	1
Silcrete	MIS3	CortexChatterMarks	NoChatterMarks	168	0.80383
Silcrete	MIS3	CortexChatterMarks	YesChatterMarks	41	0.19617
Silcrete	MIS3	CortexChatterMarks	Total	209	1
Silcrete	MIS3	CortexRoundness	Angular	37	0.26812
Silcrete	MIS3	CortexRoundness	Rounded	34	0.24638
Silcrete	MIS3	CortexRoundness	SubangularSubrounded	67	0.48551
Silcrete	MIS3	CortexRoundness	Total	138	1
Silcrete	MIS3	InferredCobbleType	Cobble	22	0.33333
Silcrete	MIS3	InferredCobbleType	Outcrop	44	0.66667
Silcrete	MIS3	InferredCobbleType	Total	66	1
Silcrete	MIS3	CortexLocation	Distal	58	0.34118
Silcrete	MIS3	CortexLocation	Lateral	65	0.38235
Silcrete	MIS3	CortexLocation	Mesial	6	0.03529
Silcrete	MIS3	CortexLocation	Proximal	18	0.10588
Silcrete	MIS3	CortexLocation	WholeDorsal	23	0.13529
Silcrete	MIS3	CortexLocation	Total	170	1
Silcrete	MIS3	VisibleLuster	NoLustre	93	0.06318
Silcrete	MIS3	VisibleLuster	YesLustre	1379	0.93682
Silcrete	MIS3	VisibleLuster	Total	1472	1
Silcrete	MIS3	PreHeatArea	0	1085	0.83015
Silcrete	MIS3	PreHeatArea	1	45	0.03443
Silcrete	MIS3	PreHeatArea	Partial	177	0.13542
Silcrete	MIS3	PreHeatArea	Total	1307	1
Silcrete	MIS3	PlatformPreHeatSurface	No	511	0.9359
Silcrete	MIS3	PlatformPreHeatSurface	Yes	35	0.0641
Silcrete	MIS3	PlatformPreHeatSurface	Total	546	1
Silcrete	MIS3	PreHeatTreatmentLocation	Distal	27	0.17647
Silcrete	MIS3	PreHeatTreatmentLocation	Lateral	65	0.42484
Silcrete	MIS3	PreHeatTreatmentLocation	Mesial	5	0.03268
Silcrete	MIS3	PreHeatTreatmentLocation	Proximal	13	0.08497
Silcrete	MIS3	PreHeatTreatmentLocation	WholeDorsal	43	0.28105
Silcrete	MIS3	PreHeatTreatmentLocation	Total	153	1
Silcrete	MIS3	PostDepBurning	NoBurning	993	0.87954
Silcrete	MIS3	PostDepBurning	YesBurning	136	0.12046
Silcrete	MIS3	PostDepBurning	Total	1129	1
Silcrete	MIS3	DorsalDirection	BiOrUni	542	0.77208
Silcrete	MIS3	DorsalDirection	RadialOrSubradial	160	0.22792
Silcrete	MIS3	DorsalDirection	Total	702	1
Silcrete	MIS3	ArisOrientation	Convergent	84	0.38182
Silcrete	MIS3	ArisOrientation	Parallel	136	0.61818
Silcrete	MIS3	ArisOrientation	Total	220	1
Silcrete	MIS3	ProfileShape	Curved	142	0.25403
Silcrete	MIS3	ProfileShape	Flat	357	0.63864
Silcrete	MIS3	ProfileShape	Twisted	60	0.10733
Silcrete	MIS3	ProfileShape	Total	559	1
Silcrete	MIS3	ExteriorPlatAngle	0-30	2	0.00451
Silcrete	MIS3	ExteriorPlatAngle	31-60	65	0.14673
Silcrete	MIS3	ExteriorPlatAngle	61-90	373	0.84199
Silcrete	MIS3	ExteriorPlatAngle	90+	3	0.00677
Silcrete	MIS3	ExteriorPlatAngle	Total	443	1
Silcrete	MIS3	FlakeTermination	Feather	356	0.62676
Silcrete	MIS3	FlakeTermination	HingeOrStep	175	0.3081
Silcrete	MIS3	FlakeTermination	Overshoot	37	0.06514
Silcrete	MIS3	FlakeTermination	Total	568	1
Silcrete	MIS3	PlatformPrep	Faceted	138	0.25989
Silcrete	MIS3	PlatformPrep	NotPrepared	393	0.74011
Silcrete	MIS3	PlatformPrep	Total	531	1
Silcrete	MIS3	DorsalPrep	NoDorsalPrep	351	0.59091
Silcrete	MIS3	DorsalPrep	YesDorsalPrep	243	0.40909
Silcrete	MIS3	DorsalPrep	Total	594	1
Silcrete	MIS3	PlatAbrasion	NoPlatAbrasion	416	0.69682
Silcrete	MIS3	PlatAbrasion	YesPlatAbrasion	181	0.30318
Silcrete	MIS3	PlatAbrasion	Total	597	1
Silcrete	MIS3	FractureInitiationPoint	Centered	275	0.61247
Silcrete	MIS3	FractureInitiationPoint	Lateral	92	0.2049
Silcrete	MIS3	FractureInitiationPoint	NotExpressed	82	0.18263
Silcrete	MIS3	FractureInitiationPoint	Total	449	1
Silcrete	MIS3	PlatformDelineation	Double	13	0.0251
Silcrete	MIS3	PlatformDelineation	OverhangCurveBreak	66	0.12741
Silcrete	MIS3	PlatformDelineation	OverhangCurveNoBreak	125	0.24131
Silcrete	MIS3	PlatformDelineation	Rectillinear	33	0.06371
Silcrete	MIS3	PlatformDelineation	RegCurve	281	0.54247
Silcrete	MIS3	PlatformDelineation	Total	518	1
Silcrete	MIS3	FissuringOnPlatform	CompleteFissure	95	0.17757
Silcrete	MIS3	FissuringOnPlatform	None	377	0.70467
Silcrete	MIS3	FissuringOnPlatform	PartialFissure	63	0.11776
Silcrete	MIS3	FissuringOnPlatform	Total	535	1
Silcrete	MIS3	MarksVentralSurface	Crushing	14	0.02496
Silcrete	MIS3	MarksVentralSurface	HertzianCone	45	0.08021
Silcrete	MIS3	MarksVentralSurface	None	293	0.52228
Silcrete	MIS3	MarksVentralSurface	RipplesUndulations	144	0.25668
Silcrete	MIS3	MarksVentralSurface	ShatteredBulb	65	0.11586
Silcrete	MIS3	MarksVentralSurface	Total	561	1
Silcrete	MIS3	Lipping	NoLip	424	0.72978
Silcrete	MIS3	Lipping	YesLip	157	0.27022
Silcrete	MIS3	Lipping	Total	581	1
Silcrete	MIS3	Bulb	NoBulb	133	0.22619
Silcrete	MIS3	Bulb	YesBulb	455	0.77381
Silcrete	MIS3	Bulb	Total	588	1
Silcrete	MIS3	PlatformMorphology	NarrowCurved	94	0.18838
Silcrete	MIS3	PlatformMorphology	NarrowLinear	58	0.11623
Silcrete	MIS3	PlatformMorphology	OvularOrTriangular	135	0.27054
Silcrete	MIS3	PlatformMorphology	Punctiform	38	0.07615
Silcrete	MIS3	PlatformMorphology	QuadrangularTrapezoid	174	0.3487
Silcrete	MIS3	PlatformMorphology	Total	499	1
Silcrete	MIS3	EdgeDamage	NoEdgeDamage	734	0.76062
Silcrete	MIS3	EdgeDamage	YesEdgeDamage	231	0.23938
Silcrete	MIS3	EdgeDamage	Total	965	1
Silcrete	MIS3	DiagnosticImpactFractures	ImpactBurinationNoBulb	1	0.00433
Silcrete	MIS3	DiagnosticImpactFractures	None	215	0.93074
Silcrete	MIS3	DiagnosticImpactFractures	StepTerminatingBendingFracture	15	0.06494
Silcrete	MIS3	DiagnosticImpactFractures	Total	231	1
Silcrete	MIS3	BandingOrientation		0	1
Silcrete	MIS3	RetouchType	Backing	7	0.13208
Silcrete	MIS3	RetouchType	Burination	2	0.03774
Silcrete	MIS3	RetouchType	InvasiveEdgeShaping	3	0.0566
Silcrete	MIS3	RetouchType	MarginalEdgeShaping	19	0.35849
Silcrete	MIS3	RetouchType	Nibbling	4	0.07547
Silcrete	MIS3	RetouchType	NotchDenticulate	18	0.33962
Silcrete	MIS3	RetouchType	Total	53	1
Silcrete	MIS3	RetouchEdgeAngle	31-60	23	0.45098
Silcrete	MIS3	RetouchEdgeAngle	61-90	28	0.54902
Silcrete	MIS3	RetouchEdgeAngle	Total	51	1
Silcrete	MIS3	RetouchedPieceTypology	BackedPiece	8	0.16667
Silcrete	MIS3	RetouchedPieceTypology	Burin	1	0.02083
Silcrete	MIS3	RetouchedPieceTypology	DoubleScraper	1	0.02083
Silcrete	MIS3	RetouchedPieceTypology	EndScraper	2	0.04167
Silcrete	MIS3	RetouchedPieceTypology	MinimallyRetouched	14	0.29167
Silcrete	MIS3	RetouchedPieceTypology	NotchedPiece	16	0.33333
Silcrete	MIS3	RetouchedPieceTypology	RetouchedPoint	2	0.04167
Silcrete	MIS3	RetouchedPieceTypology	SideScraper	4	0.08333
Silcrete	MIS3	RetouchedPieceTypology	Total	48	1
Silcrete	MIS3	NumberCoreFaces	Four	1	0.1
Silcrete	MIS3	NumberCoreFaces	One	1	0.1
Silcrete	MIS3	NumberCoreFaces	Three	3	0.3
Silcrete	MIS3	NumberCoreFaces	Two	5	0.5
Silcrete	MIS3	NumberCoreFaces	Total	10	1
Silcrete	MIS3	Face1CortexArea	0	4	1
Silcrete	MIS3	Face1CortexArea	Total	4	1
Silcrete	MIS3	Face1PreHeatArea	0	2	0.66667
Silcrete	MIS3	Face1PreHeatArea	21-40%	1	0.33333
Silcrete	MIS3	Face1PreHeatArea	Total	3	1
Silcrete	MIS3	Face1DorsalDirection	BiOrUni	11	0.6875
Silcrete	MIS3	Face1DorsalDirection	RadialOrSubradial	5	0.3125
Silcrete	MIS3	Face1DorsalDirection	Total	16	1
Silcrete	MIS3	Face1ArisOrientation	Convergent	3	0.375
Silcrete	MIS3	Face1ArisOrientation	Parallel	5	0.625
Silcrete	MIS3	Face1ArisOrientation	Total	8	1
Silcrete	MIS3	Face1CoreExploitation	Recurrent	10	1
Silcrete	MIS3	Face1CoreExploitation	Total	10	1
Silcrete	MIS3	Face1TerminationFinalRemoval	Feather	4	0.5
Silcrete	MIS3	Face1TerminationFinalRemoval	HingeOrStep	4	0.5
Silcrete	MIS3	Face1TerminationFinalRemoval	Total	8	1
Silcrete	MIS3	CoreBlankSphericity	NotSphericalFlat	1	0.16667
Silcrete	MIS3	CoreBlankSphericity	SphericalOrCubic	5	0.83333
Silcrete	MIS3	CoreBlankSphericity	Total	6	1
Silcrete	MIS3	BackedPieceCompleteness	Complete	1	0.25
Silcrete	MIS3	BackedPieceCompleteness	Fragment	3	0.75
Silcrete	MIS3	BackedPieceCompleteness	Total	4	1
Silcrete	MIS3	BackedPieceTypology	Segment	4	1
Silcrete	MIS3	BackedPieceTypology	Total	4	1
Silcrete	MIS3	BackingDistribution	CompletelyBacked	2	0.5
Silcrete	MIS3	BackingDistribution	PartiallyBacked	2	0.5
Silcrete	MIS3	BackingDistribution	Total	4	1
Silcrete	MIS3	CoreIntendedProduct	BladeBladelet	7	0.4375
Silcrete	MIS3	CoreIntendedProduct	Flake	9	0.5625
Silcrete	MIS3	CoreIntendedProduct	Total	16	1
Silcrete	MIS3	CoreVolmanTypeOne	CoreForIntersectingScars	4	0.26667
Silcrete	MIS3	CoreVolmanTypeOne	CoreForParallelConvScars	8	0.53333
Silcrete	MIS3	CoreVolmanTypeOne	MinimalCore	1	0.06667
Silcrete	MIS3	CoreVolmanTypeOne	Other	2	0.13333
Silcrete	MIS3	CoreVolmanTypeOne	Total	15	1
Silcrete	MIS3	CoreVolmanCoreForIntersectingScars	AdjacentPlatformCore	1	0.25
Silcrete	MIS3	CoreVolmanCoreForIntersectingScars	RadialCore	3	0.75
Silcrete	MIS3	CoreVolmanCoreForIntersectingScars	Total	4	1
Silcrete	MIS3	CoreVolmanCoreForParallelConvScars	OpposedPlatOppSide	1	0.125
Silcrete	MIS3	CoreVolmanCoreForParallelConvScars	OpposedPlatSameSide	2	0.25
Silcrete	MIS3	CoreVolmanCoreForParallelConvScars	OtherDoublePlat	1	0.125
Silcrete	MIS3	CoreVolmanCoreForParallelConvScars	SinglePlat	4	0.5
Silcrete	MIS3	CoreVolmanCoreForParallelConvScars	Total	8	1
Silcrete	MIS3	CoreConardUnifiedType	Other	3	0.3
Silcrete	MIS3	CoreConardUnifiedType	Parallel	1	0.1
Silcrete	MIS3	CoreConardUnifiedType	Platform	6	0.6
Silcrete	MIS3	CoreConardUnifiedType	Total	10	1
Silcrete	MIS3	CorePP56Typology	Bipolar	2	0.25
Silcrete	MIS3	CorePP56Typology	Multiplatform	2	0.25
Silcrete	MIS3	CorePP56Typology	RecurrCentCore	1	0.125
Silcrete	MIS3	CorePP56Typology	SinglePlatPyramidalBlade	1	0.125
Silcrete	MIS3	CorePP56Typology	UniBLadeCoreNoLatPrep	1	0.125
Silcrete	MIS3	CorePP56Typology	WedgeBladeCore	1	0.125
Silcrete	MIS3	CorePP56Typology	Total	8	1
Silcrete	MIS4	LithicArtifactClass	BladeBladeFrag	1269	0.23461
Silcrete	MIS4	LithicArtifactClass	Core	68	0.01257
Silcrete	MIS4	LithicArtifactClass	FlakeFlakeFrag	2790	0.51581
Silcrete	MIS4	LithicArtifactClass	HammerManuportGrindstone	3	0.00055
Silcrete	MIS4	LithicArtifactClass	RetouchedPiece	297	0.05491
Silcrete	MIS4	LithicArtifactClass	Shatter	982	0.18155
Silcrete	MIS4	LithicArtifactClass	Total	5409	1
Silcrete	MIS4	UnretouchedPoint?	NoPoint	960	0.99071
Silcrete	MIS4	UnretouchedPoint?	YesPoint	9	0.00929
Silcrete	MIS4	UnretouchedPoint?	Total	969	1
Silcrete	MIS4	RetouchedPieceBlank	Blade	213	0.78598
Silcrete	MIS4	RetouchedPieceBlank	Flake	58	0.21402
Silcrete	MIS4	RetouchedPieceBlank	Total	271	1
Silcrete	MIS4	Completeness	Complete	557	0.16602
Silcrete	MIS4	Completeness	Fragment	2798	0.83398
Silcrete	MIS4	Completeness	Total	3355	1
Silcrete	MIS4	CoreHammerCompleteness	Complete	55	0.78571
Silcrete	MIS4	CoreHammerCompleteness	SplitFragment	15	0.21429
Silcrete	MIS4	CoreHammerCompleteness	Total	70	1
Silcrete	MIS4	EvidenceBipolarPercussion	NoBipolar	425	0.99299
Silcrete	MIS4	EvidenceBipolarPercussion	YesBipolar	3	0.00701
Silcrete	MIS4	EvidenceBipolarPercussion	Total	428	1
Silcrete	MIS4	TechnicalCategory	CentripetalPreparationMaintenance	30	0.05199
Silcrete	MIS4	TechnicalCategory	CrestingInitiation	30	0.05199
Silcrete	MIS4	TechnicalCategory	MainProductionPhase	483	0.83709
Silcrete	MIS4	TechnicalCategory	NaturalRidgeInitiation	23	0.03986
Silcrete	MIS4	TechnicalCategory	NeocrestMaintenance	11	0.01906
Silcrete	MIS4	TechnicalCategory	Total	577	1
Silcrete	MIS4	CortexArea	0	1872	0.62338
Silcrete	MIS4	CortexArea	1	105	0.03497
Silcrete	MIS4	CortexArea	Partial	1026	0.34166
Silcrete	MIS4	CortexArea	Total	3003	1
Silcrete	MIS4	PlatformCortex	NoPlatCortex	492	0.79227
Silcrete	MIS4	PlatformCortex	YesPlatCortex	129	0.20773
Silcrete	MIS4	PlatformCortex	Total	621	1
Silcrete	MIS4	CortexChatterMarks	NoChatterMarks	210	0.89744
Silcrete	MIS4	CortexChatterMarks	YesChatterMarks	24	0.10256
Silcrete	MIS4	CortexChatterMarks	Total	234	1
Silcrete	MIS4	CortexRoundness	Angular	31	0.19136
Silcrete	MIS4	CortexRoundness	Rounded	64	0.39506
Silcrete	MIS4	CortexRoundness	SubangularSubrounded	67	0.41358
Silcrete	MIS4	CortexRoundness	Total	162	1
Silcrete	MIS4	InferredCobbleType	Cobble	102	0.14571
Silcrete	MIS4	InferredCobbleType	Outcrop	598	0.85429
Silcrete	MIS4	InferredCobbleType	Total	700	1
Silcrete	MIS4	CortexLocation	Distal	201	0.22945
Silcrete	MIS4	CortexLocation	Lateral	475	0.54224
Silcrete	MIS4	CortexLocation	Mesial	13	0.01484
Silcrete	MIS4	CortexLocation	Proximal	50	0.05708
Silcrete	MIS4	CortexLocation	WholeDorsal	137	0.15639
Silcrete	MIS4	CortexLocation	Total	876	1
Silcrete	MIS4	VisibleLuster	NoLustre	906	0.17065
Silcrete	MIS4	VisibleLuster	YesLustre	4403	0.82935
Silcrete	MIS4	VisibleLuster	Total	5309	1
Silcrete	MIS4	PreHeatArea	0	864	0.56397
Silcrete	MIS4	PreHeatArea	1	74	0.0483
Silcrete	MIS4	PreHeatArea	Partial	594	0.38773
Silcrete	MIS4	PreHeatArea	Total	1532	1
Silcrete	MIS4	PlatformPreHeatSurface	No	437	0.91423
Silcrete	MIS4	PlatformPreHeatSurface	Yes	41	0.08577
Silcrete	MIS4	PlatformPreHeatSurface	Total	478	1
Silcrete	MIS4	PreHeatTreatmentLocation	Distal	109	0.20762
Silcrete	MIS4	PreHeatTreatmentLocation	Lateral	337	0.6419
Silcrete	MIS4	PreHeatTreatmentLocation	Mesial	11	0.02095
Silcrete	MIS4	PreHeatTreatmentLocation	Proximal	32	0.06095
Silcrete	MIS4	PreHeatTreatmentLocation	WholeDorsal	36	0.06857
Silcrete	MIS4	PreHeatTreatmentLocation	Total	525	1
Silcrete	MIS4	PostDepBurning	NoBurning	1033	0.78675
Silcrete	MIS4	PostDepBurning	YesBurning	280	0.21325
Silcrete	MIS4	PostDepBurning	Total	1313	1
Silcrete	MIS4	DorsalDirection	BiOrUni	1735	0.93581
Silcrete	MIS4	DorsalDirection	RadialOrSubradial	119	0.06419
Silcrete	MIS4	DorsalDirection	Total	1854	1
Silcrete	MIS4	ArisOrientation	Convergent	360	0.28571
Silcrete	MIS4	ArisOrientation	Parallel	900	0.71429
Silcrete	MIS4	ArisOrientation	Total	1260	1
Silcrete	MIS4	ProfileShape	Curved	127	0.24517
Silcrete	MIS4	ProfileShape	Flat	323	0.62355
Silcrete	MIS4	ProfileShape	Twisted	68	0.13127
Silcrete	MIS4	ProfileShape	Total	518	1
Silcrete	MIS4	ExteriorPlatAngle	0-30	3	0.00677
Silcrete	MIS4	ExteriorPlatAngle	31-60	51	0.11512
Silcrete	MIS4	ExteriorPlatAngle	61-90	384	0.86682
Silcrete	MIS4	ExteriorPlatAngle	90+	5	0.01129
Silcrete	MIS4	ExteriorPlatAngle	Total	443	1
Silcrete	MIS4	FlakeTermination	Feather	1231	0.74924
Silcrete	MIS4	FlakeTermination	HingeOrStep	316	0.19233
Silcrete	MIS4	FlakeTermination	Overshoot	96	0.05843
Silcrete	MIS4	FlakeTermination	Total	1643	1
Silcrete	MIS4	PlatformPrep	Faceted	414	0.30263
Silcrete	MIS4	PlatformPrep	NotPrepared	954	0.69737
Silcrete	MIS4	PlatformPrep	Total	1368	1
Silcrete	MIS4	DorsalPrep	NoDorsalPrep	1370	0.7833
Silcrete	MIS4	DorsalPrep	YesDorsalPrep	379	0.2167
Silcrete	MIS4	DorsalPrep	Total	1749	1
Silcrete	MIS4	PlatAbrasion	NoPlatAbrasion	978	0.56336
Silcrete	MIS4	PlatAbrasion	YesPlatAbrasion	758	0.43664
Silcrete	MIS4	PlatAbrasion	Total	1736	1
Silcrete	MIS4	FractureInitiationPoint	Centered	506	0.67109
Silcrete	MIS4	FractureInitiationPoint	Lateral	174	0.23077
Silcrete	MIS4	FractureInitiationPoint	NotExpressed	74	0.09814
Silcrete	MIS4	FractureInitiationPoint	Total	754	1
Silcrete	MIS4	PlatformDelineation	Double	29	0.03781
Silcrete	MIS4	PlatformDelineation	OverhangCurveBreak	92	0.11995
Silcrete	MIS4	PlatformDelineation	OverhangCurveNoBreak	184	0.2399
Silcrete	MIS4	PlatformDelineation	Rectillinear	23	0.02999
Silcrete	MIS4	PlatformDelineation	RegCurve	439	0.57236
Silcrete	MIS4	PlatformDelineation	Total	767	1
Silcrete	MIS4	FissuringOnPlatform	CompleteFissure	73	0.09656
Silcrete	MIS4	FissuringOnPlatform	None	630	0.83333
Silcrete	MIS4	FissuringOnPlatform	PartialFissure	53	0.07011
Silcrete	MIS4	FissuringOnPlatform	Total	756	1
Silcrete	MIS4	MarksVentralSurface	Crushing	19	0.03585
Silcrete	MIS4	MarksVentralSurface	HertzianCone	52	0.09811
Silcrete	MIS4	MarksVentralSurface	None	276	0.52075
Silcrete	MIS4	MarksVentralSurface	RipplesUndulations	87	0.16415
Silcrete	MIS4	MarksVentralSurface	ShatteredBulb	96	0.18113
Silcrete	MIS4	MarksVentralSurface	Total	530	1
Silcrete	MIS4	Lipping	NoLip	383	0.62276
Silcrete	MIS4	Lipping	YesLip	232	0.37724
Silcrete	MIS4	Lipping	Total	615	1
Silcrete	MIS4	Bulb	NoBulb	117	0.13749
Silcrete	MIS4	Bulb	YesBulb	734	0.86251
Silcrete	MIS4	Bulb	Total	851	1
Silcrete	MIS4	PlatformMorphology	NarrowCurved	110	0.14013
Silcrete	MIS4	PlatformMorphology	NarrowLinear	114	0.14522
Silcrete	MIS4	PlatformMorphology	OvularOrTriangular	220	0.28025
Silcrete	MIS4	PlatformMorphology	Punctiform	148	0.18854
Silcrete	MIS4	PlatformMorphology	QuadrangularTrapezoid	193	0.24586
Silcrete	MIS4	PlatformMorphology	Total	785	1
Silcrete	MIS4	EdgeDamage	NoEdgeDamage	596	0.73219
Silcrete	MIS4	EdgeDamage	YesEdgeDamage	218	0.26781
Silcrete	MIS4	EdgeDamage	Total	814	1
Silcrete	MIS4	DiagnosticImpactFractures	ImpactBurinationNoBulb	1	0.00483
Silcrete	MIS4	DiagnosticImpactFractures	MoreThanOneTypeOfDIF	1	0.00483
Silcrete	MIS4	DiagnosticImpactFractures	None	193	0.93237
Silcrete	MIS4	DiagnosticImpactFractures	StepTerminatingBendingFracture	12	0.05797
Silcrete	MIS4	DiagnosticImpactFractures	Total	207	1
Silcrete	MIS4	BandingOrientation	NoBandingVisible	1	1
Silcrete	MIS4	BandingOrientation	Total	1	1
Silcrete	MIS4	RetouchType	Backing	62	0.22064
Silcrete	MIS4	RetouchType	Burination	2	0.00712
Silcrete	MIS4	RetouchType	EdgeDamage	3	0.01068
Silcrete	MIS4	RetouchType	InvasiveEdgeShaping	6	0.02135
Silcrete	MIS4	RetouchType	MarginalEdgeShaping	49	0.17438
Silcrete	MIS4	RetouchType	Nibbling	102	0.36299
Silcrete	MIS4	RetouchType	NotchDenticulate	56	0.19929
Silcrete	MIS4	RetouchType	PiecesEsquillees	1	0.00356
Silcrete	MIS4	RetouchType	Total	281	1
Silcrete	MIS4	RetouchEdgeAngle	0-30	2	0.00893
Silcrete	MIS4	RetouchEdgeAngle	31-60	49	0.21875
Silcrete	MIS4	RetouchEdgeAngle	61-90	173	0.77232
Silcrete	MIS4	RetouchEdgeAngle	Total	224	1
Silcrete	MIS4	RetouchedPieceTypology	BackedPiece	50	0.19455
Silcrete	MIS4	RetouchedPieceTypology	Burin	1	0.00389
Silcrete	MIS4	RetouchedPieceTypology	DoubleScraper	1	0.00389
Silcrete	MIS4	RetouchedPieceTypology	EndScraper	2	0.00778
Silcrete	MIS4	RetouchedPieceTypology	MinimallyRetouched	142	0.55253
Silcrete	MIS4	RetouchedPieceTypology	NotchedPiece	57	0.22179
Silcrete	MIS4	RetouchedPieceTypology	PiecesEsquillees	2	0.00778
Silcrete	MIS4	RetouchedPieceTypology	SideScraper	2	0.00778
Silcrete	MIS4	RetouchedPieceTypology	Total	257	1
Silcrete	MIS4	NumberCoreFaces	One	4	0.22222
Silcrete	MIS4	NumberCoreFaces	Three	2	0.11111
Silcrete	MIS4	NumberCoreFaces	Two	12	0.66667
Silcrete	MIS4	NumberCoreFaces	Total	18	1
Silcrete	MIS4	Face1CortexArea	0	4	0.5
Silcrete	MIS4	Face1CortexArea	Partial	4	0.5
Silcrete	MIS4	Face1CortexArea	Total	8	1
Silcrete	MIS4	Face1PreHeatArea	0	4	0.36364
Silcrete	MIS4	Face1PreHeatArea	1-20%	5	0.45455
Silcrete	MIS4	Face1PreHeatArea	21-40%	1	0.09091
Silcrete	MIS4	Face1PreHeatArea	41-60%	1	0.09091
Silcrete	MIS4	Face1PreHeatArea	Total	11	1
Silcrete	MIS4	Face1DorsalDirection	BiOrUni	47	0.81034
Silcrete	MIS4	Face1DorsalDirection	RadialOrSubradial	11	0.18966
Silcrete	MIS4	Face1DorsalDirection	Total	58	1
Silcrete	MIS4	Face1ArisOrientation	Convergent	6	0.25
Silcrete	MIS4	Face1ArisOrientation	Parallel	18	0.75
Silcrete	MIS4	Face1ArisOrientation	Total	24	1
Silcrete	MIS4	Face1CoreExploitation	Preferential	1	0.0625
Silcrete	MIS4	Face1CoreExploitation	Recurrent	15	0.9375
Silcrete	MIS4	Face1CoreExploitation	Total	16	1
Silcrete	MIS4	Face1TerminationFinalRemoval	Feather	6	0.33333
Silcrete	MIS4	Face1TerminationFinalRemoval	HingeOrStep	12	0.66667
Silcrete	MIS4	Face1TerminationFinalRemoval	Total	18	1
Silcrete	MIS4	CoreBlankSphericity	NotSphericalFlat	2	0.33333
Silcrete	MIS4	CoreBlankSphericity	SphericalOrCubic	4	0.66667
Silcrete	MIS4	CoreBlankSphericity	Total	6	1
Silcrete	MIS4	BackedPieceCompleteness	Complete	15	0.45455
Silcrete	MIS4	BackedPieceCompleteness	Fragment	18	0.54545
Silcrete	MIS4	BackedPieceCompleteness	Total	33	1
Silcrete	MIS4	BackedPieceTypology	Segment	15	0.46875
Silcrete	MIS4	BackedPieceTypology	Triangle	1	0.03125
Silcrete	MIS4	BackedPieceTypology	TruncationDouble	3	0.09375
Silcrete	MIS4	BackedPieceTypology	TruncationSingle	5	0.15625
Silcrete	MIS4	BackedPieceTypology	TrunctionInd	8	0.25
Silcrete	MIS4	BackedPieceTypology	Total	32	1
Silcrete	MIS4	BackingDistribution	CompletelyBacked	16	0.48485
Silcrete	MIS4	BackingDistribution	PartiallyBacked	17	0.51515
Silcrete	MIS4	BackingDistribution	Total	33	1
Silcrete	MIS4	CoreIntendedProduct	BladeBladelet	32	0.60377
Silcrete	MIS4	CoreIntendedProduct	Flake	20	0.37736
Silcrete	MIS4	CoreIntendedProduct	Point	1	0.01887
Silcrete	MIS4	CoreIntendedProduct	Total	53	1
Silcrete	MIS4	CoreVolmanTypeOne	CoreForIntersectingScars	14	0.21538
Silcrete	MIS4	CoreVolmanTypeOne	CoreForParallelConvScars	36	0.55385
Silcrete	MIS4	CoreVolmanTypeOne	CoreOnFlake	8	0.12308
Silcrete	MIS4	CoreVolmanTypeOne	CorePrepForOneMajor	2	0.03077
Silcrete	MIS4	CoreVolmanTypeOne	CylinderCore	1	0.01538
Silcrete	MIS4	CoreVolmanTypeOne	MinimalCore	4	0.06154
Silcrete	MIS4	CoreVolmanTypeOne	Total	65	1
Silcrete	MIS4	CoreVolmanCoreForIntersectingScars	AdjacentPlatformCore	5	0.35714
Silcrete	MIS4	CoreVolmanCoreForIntersectingScars	ChangeOfOrientation	1	0.07143
Silcrete	MIS4	CoreVolmanCoreForIntersectingScars	RadialCore	8	0.57143
Silcrete	MIS4	CoreVolmanCoreForIntersectingScars	Total	14	1
Silcrete	MIS4	CoreVolmanCoreForParallelConvScars	OpposedPlatOppSide	2	0.05556
Silcrete	MIS4	CoreVolmanCoreForParallelConvScars	OpposedPlatSameAndOppSide	3	0.08333
Silcrete	MIS4	CoreVolmanCoreForParallelConvScars	OpposedPlatSameSide	12	0.33333
Silcrete	MIS4	CoreVolmanCoreForParallelConvScars	OtherDoublePlat	5	0.13889
Silcrete	MIS4	CoreVolmanCoreForParallelConvScars	SinglePlat	14	0.38889
Silcrete	MIS4	CoreVolmanCoreForParallelConvScars	Total	36	1
Silcrete	MIS4	CoreConardUnifiedType	Inclined	2	0.06452
Silcrete	MIS4	CoreConardUnifiedType	Other	1	0.03226
Silcrete	MIS4	CoreConardUnifiedType	Parallel	16	0.51613
Silcrete	MIS4	CoreConardUnifiedType	Platform	12	0.3871
Silcrete	MIS4	CoreConardUnifiedType	Total	31	1
Silcrete	MIS4	CorePP56Typology	BiBladeNoLatPrep	2	0.07407
Silcrete	MIS4	CorePP56Typology	BiBladeWithLatPrep	1	0.03704
Silcrete	MIS4	CorePP56Typology	BiOpposedSurfaceBlade	1	0.03704
Silcrete	MIS4	CorePP56Typology	Chopper	1	0.03704
Silcrete	MIS4	CorePP56Typology	ExhaustedCore	2	0.07407
Silcrete	MIS4	CorePP56Typology	FlatBladeletCore	2	0.07407
Silcrete	MIS4	CorePP56Typology	MinimalCoreCoreOnFlake	1	0.03704
Silcrete	MIS4	CorePP56Typology	PreferentialPointCore	1	0.03704
Silcrete	MIS4	CorePP56Typology	PrefFlakeCore	1	0.03704
Silcrete	MIS4	CorePP56Typology	RadialBifacial	1	0.03704
Silcrete	MIS4	CorePP56Typology	RecurrCentCore	3	0.11111
Silcrete	MIS4	CorePP56Typology	SinglePlatPyramidalBlade	4	0.14815
Silcrete	MIS4	CorePP56Typology	UniBLadeCoreNoLatPrep	3	0.11111
Silcrete	MIS4	CorePP56Typology	WedgeBladeCore	4	0.14815
Silcrete	MIS4	CorePP56Typology	Total	27	1
Silcrete	MIS5	LithicArtifactClass	BladeBladeFrag	153	0.19691
Silcrete	MIS5	LithicArtifactClass	Core	20	0.02574
Silcrete	MIS5	LithicArtifactClass	FlakeFlakeFrag	503	0.64736
Silcrete	MIS5	LithicArtifactClass	HammerManuportGrindstone	1	0.00129
Silcrete	MIS5	LithicArtifactClass	RetouchedPiece	18	0.02317
Silcrete	MIS5	LithicArtifactClass	Shatter	82	0.10553
Silcrete	MIS5	LithicArtifactClass	Total	777	1
Silcrete	MIS5	UnretouchedPoint?	NoPoint	564	0.97409
Silcrete	MIS5	UnretouchedPoint?	YesPoint	15	0.02591
Silcrete	MIS5	UnretouchedPoint?	Total	579	1
Silcrete	MIS5	RetouchedPieceBlank	Blade	8	0.47059
Silcrete	MIS5	RetouchedPieceBlank	Flake	9	0.52941
Silcrete	MIS5	RetouchedPieceBlank	Total	17	1
Silcrete	MIS5	Completeness	Complete	77	0.17381
Silcrete	MIS5	Completeness	Fragment	366	0.82619
Silcrete	MIS5	Completeness	Total	443	1
Silcrete	MIS5	CoreHammerCompleteness	Complete	19	0.90476
Silcrete	MIS5	CoreHammerCompleteness	SplitFragment	2	0.09524
Silcrete	MIS5	CoreHammerCompleteness	Total	21	1
Silcrete	MIS5	EvidenceBipolarPercussion	NoBipolar	333	0.99701
Silcrete	MIS5	EvidenceBipolarPercussion	YesBipolar	1	0.00299
Silcrete	MIS5	EvidenceBipolarPercussion	Total	334	1
Silcrete	MIS5	TechnicalCategory	CentripetalPreparationMaintenance	10	0.07813
Silcrete	MIS5	TechnicalCategory	CrestingInitiation	3	0.02344
Silcrete	MIS5	TechnicalCategory	MainProductionPhase	108	0.84375
Silcrete	MIS5	TechnicalCategory	NaturalRidgeInitiation	7	0.05469
Silcrete	MIS5	TechnicalCategory	Total	128	1
Silcrete	MIS5	CortexArea	0	552	0.75824
Silcrete	MIS5	CortexArea	1	14	0.01923
Silcrete	MIS5	CortexArea	Partial	162	0.22253
Silcrete	MIS5	CortexArea	Total	728	1
Silcrete	MIS5	PlatformCortex	NoPlatCortex	353	0.89822
Silcrete	MIS5	PlatformCortex	YesPlatCortex	40	0.10178
Silcrete	MIS5	PlatformCortex	Total	393	1
Silcrete	MIS5	CortexChatterMarks	NoChatterMarks	134	0.81707
Silcrete	MIS5	CortexChatterMarks	YesChatterMarks	30	0.18293
Silcrete	MIS5	CortexChatterMarks	Total	164	1
Silcrete	MIS5	CortexRoundness	Angular	15	0.11905
Silcrete	MIS5	CortexRoundness	Rounded	67	0.53175
Silcrete	MIS5	CortexRoundness	SubangularSubrounded	44	0.34921
Silcrete	MIS5	CortexRoundness	Total	126	1
Silcrete	MIS5	InferredCobbleType	Cobble	34	0.60714
Silcrete	MIS5	InferredCobbleType	Outcrop	22	0.39286
Silcrete	MIS5	InferredCobbleType	Total	56	1
Silcrete	MIS5	CortexLocation	Distal	34	0.24818
Silcrete	MIS5	CortexLocation	Lateral	64	0.46715
Silcrete	MIS5	CortexLocation	Mesial	4	0.0292
Silcrete	MIS5	CortexLocation	Proximal	11	0.08029
Silcrete	MIS5	CortexLocation	WholeDorsal	24	0.17518
Silcrete	MIS5	CortexLocation	Total	137	1
Silcrete	MIS5	VisibleLuster	NoLustre	88	0.11656
Silcrete	MIS5	VisibleLuster	YesLustre	667	0.88344
Silcrete	MIS5	VisibleLuster	Total	755	1
Silcrete	MIS5	PreHeatArea	0	486	0.79412
Silcrete	MIS5	PreHeatArea	1	16	0.02614
Silcrete	MIS5	PreHeatArea	Partial	110	0.17974
Silcrete	MIS5	PreHeatArea	Total	612	1
Silcrete	MIS5	PlatformPreHeatSurface	No	308	0.89017
Silcrete	MIS5	PlatformPreHeatSurface	Yes	38	0.10983
Silcrete	MIS5	PlatformPreHeatSurface	Total	346	1
Silcrete	MIS5	PreHeatTreatmentLocation	Distal	24	0.2243
Silcrete	MIS5	PreHeatTreatmentLocation	Lateral	53	0.49533
Silcrete	MIS5	PreHeatTreatmentLocation	Mesial	4	0.03738
Silcrete	MIS5	PreHeatTreatmentLocation	Proximal	6	0.05607
Silcrete	MIS5	PreHeatTreatmentLocation	WholeDorsal	20	0.18692
Silcrete	MIS5	PreHeatTreatmentLocation	Total	107	1
Silcrete	MIS5	PostDepBurning	NoBurning	620	0.90379
Silcrete	MIS5	PostDepBurning	YesBurning	66	0.09621
Silcrete	MIS5	PostDepBurning	Total	686	1
Silcrete	MIS5	DorsalDirection	BiOrUni	288	0.71642
Silcrete	MIS5	DorsalDirection	RadialOrSubradial	114	0.28358
Silcrete	MIS5	DorsalDirection	Total	402	1
Silcrete	MIS5	ArisOrientation	Convergent	69	0.44231
Silcrete	MIS5	ArisOrientation	Parallel	87	0.55769
Silcrete	MIS5	ArisOrientation	Total	156	1
Silcrete	MIS5	ProfileShape	Curved	128	0.32905
Silcrete	MIS5	ProfileShape	Flat	213	0.54756
Silcrete	MIS5	ProfileShape	Twisted	48	0.12339
Silcrete	MIS5	ProfileShape	Total	389	1
Silcrete	MIS5	ExteriorPlatAngle	0-30	1	0.00274
Silcrete	MIS5	ExteriorPlatAngle	31-60	41	0.11233
Silcrete	MIS5	ExteriorPlatAngle	61-90	322	0.88219
Silcrete	MIS5	ExteriorPlatAngle	90+	1	0.00274
Silcrete	MIS5	ExteriorPlatAngle	Total	365	1
Silcrete	MIS5	FlakeTermination	Feather	278	0.72021
Silcrete	MIS5	FlakeTermination	HingeOrStep	70	0.18135
Silcrete	MIS5	FlakeTermination	Overshoot	38	0.09845
Silcrete	MIS5	FlakeTermination	Total	386	1
Silcrete	MIS5	PlatformPrep	Faceted	148	0.38442
Silcrete	MIS5	PlatformPrep	NotPrepared	237	0.61558
Silcrete	MIS5	PlatformPrep	Total	385	1
Silcrete	MIS5	DorsalPrep	NoDorsalPrep	327	0.77305
Silcrete	MIS5	DorsalPrep	YesDorsalPrep	96	0.22695
Silcrete	MIS5	DorsalPrep	Total	423	1
Silcrete	MIS5	PlatAbrasion	NoPlatAbrasion	347	0.82619
Silcrete	MIS5	PlatAbrasion	YesPlatAbrasion	73	0.17381
Silcrete	MIS5	PlatAbrasion	Total	420	1
Silcrete	MIS5	FractureInitiationPoint	Centered	224	0.67267
Silcrete	MIS5	FractureInitiationPoint	Lateral	88	0.26426
Silcrete	MIS5	FractureInitiationPoint	NotExpressed	21	0.06306
Silcrete	MIS5	FractureInitiationPoint	Total	333	1
Silcrete	MIS5	PlatformDelineation	Double	8	0.02266
Silcrete	MIS5	PlatformDelineation	OverhangCurveBreak	102	0.28895
Silcrete	MIS5	PlatformDelineation	OverhangCurveNoBreak	122	0.34561
Silcrete	MIS5	PlatformDelineation	Rectillinear	6	0.017
Silcrete	MIS5	PlatformDelineation	RegCurve	115	0.32578
Silcrete	MIS5	PlatformDelineation	Total	353	1
Silcrete	MIS5	FissuringOnPlatform	CompleteFissure	56	0.15512
Silcrete	MIS5	FissuringOnPlatform	None	272	0.75346
Silcrete	MIS5	FissuringOnPlatform	PartialFissure	33	0.09141
Silcrete	MIS5	FissuringOnPlatform	Total	361	1
Silcrete	MIS5	MarksVentralSurface	Crushing	41	0.10733
Silcrete	MIS5	MarksVentralSurface	HertzianCone	27	0.07068
Silcrete	MIS5	MarksVentralSurface	None	228	0.59686
Silcrete	MIS5	MarksVentralSurface	RipplesUndulations	51	0.13351
Silcrete	MIS5	MarksVentralSurface	ShatteredBulb	35	0.09162
Silcrete	MIS5	MarksVentralSurface	Total	382	1
Silcrete	MIS5	Lipping	NoLip	239	0.61757
Silcrete	MIS5	Lipping	YesLip	148	0.38243
Silcrete	MIS5	Lipping	Total	387	1
Silcrete	MIS5	Bulb	NoBulb	67	0.17313
Silcrete	MIS5	Bulb	YesBulb	320	0.82687
Silcrete	MIS5	Bulb	Total	387	1
Silcrete	MIS5	PlatformMorphology	NarrowCurved	49	0.13881
Silcrete	MIS5	PlatformMorphology	NarrowLinear	21	0.05949
Silcrete	MIS5	PlatformMorphology	OvularOrTriangular	64	0.1813
Silcrete	MIS5	PlatformMorphology	Punctiform	15	0.04249
Silcrete	MIS5	PlatformMorphology	QuadrangularTrapezoid	204	0.5779
Silcrete	MIS5	PlatformMorphology	Total	353	1
Silcrete	MIS5	EdgeDamage	NoEdgeDamage	355	0.70858
Silcrete	MIS5	EdgeDamage	YesEdgeDamage	146	0.29142
Silcrete	MIS5	EdgeDamage	Total	501	1
Silcrete	MIS5	DiagnosticImpactFractures	BifacialSpinOff	1	0.0068
Silcrete	MIS5	DiagnosticImpactFractures	None	139	0.94558
Silcrete	MIS5	DiagnosticImpactFractures	StepTerminatingBendingFracture	7	0.04762
Silcrete	MIS5	DiagnosticImpactFractures	Total	147	1
Silcrete	MIS5	BandingOrientation	NoBandingVisible	1	1
Silcrete	MIS5	BandingOrientation	Total	1	1
Silcrete	MIS5	RetouchType	MarginalEdgeShaping	1	0.05556
Silcrete	MIS5	RetouchType	Nibbling	2	0.11111
Silcrete	MIS5	RetouchType	NotchDenticulate	15	0.83333
Silcrete	MIS5	RetouchType	Total	18	1
Silcrete	MIS5	RetouchEdgeAngle	31-60	9	0.5
Silcrete	MIS5	RetouchEdgeAngle	61-90	9	0.5
Silcrete	MIS5	RetouchEdgeAngle	Total	18	1
Silcrete	MIS5	RetouchedPieceTypology	MinimallyRetouched	3	0.16667
Silcrete	MIS5	RetouchedPieceTypology	NotchedPiece	15	0.83333
Silcrete	MIS5	RetouchedPieceTypology	Total	18	1
Silcrete	MIS5	NumberCoreFaces	Four	1	0.05556
Silcrete	MIS5	NumberCoreFaces	One	1	0.05556
Silcrete	MIS5	NumberCoreFaces	Three	1	0.05556
Silcrete	MIS5	NumberCoreFaces	Two	15	0.83333
Silcrete	MIS5	NumberCoreFaces	Total	18	1
Silcrete	MIS5	Face1CortexArea	0	7	0.63636
Silcrete	MIS5	Face1CortexArea	Partial	4	0.36364
Silcrete	MIS5	Face1CortexArea	Total	11	1
Silcrete	MIS5	Face1PreHeatArea	0	3	0.5
Silcrete	MIS5	Face1PreHeatArea	1-20%	2	0.33333
Silcrete	MIS5	Face1PreHeatArea	21-40%	1	0.16667
Silcrete	MIS5	Face1PreHeatArea	Total	6	1
Silcrete	MIS5	Face1DorsalDirection	BiOrUni	8	0.47059
Silcrete	MIS5	Face1DorsalDirection	RadialOrSubradial	9	0.52941
Silcrete	MIS5	Face1DorsalDirection	Total	17	1
Silcrete	MIS5	Face1ArisOrientation	Convergent	6	1
Silcrete	MIS5	Face1ArisOrientation	Total	6	1
Silcrete	MIS5	Face1CoreExploitation	Recurrent	17	1
Silcrete	MIS5	Face1CoreExploitation	Total	17	1
Silcrete	MIS5	Face1TerminationFinalRemoval	Feather	8	0.47059
Silcrete	MIS5	Face1TerminationFinalRemoval	HingeOrStep	8	0.47059
Silcrete	MIS5	Face1TerminationFinalRemoval	Overshoot	1	0.05882
Silcrete	MIS5	Face1TerminationFinalRemoval	Total	17	1
Silcrete	MIS5	CoreBlankSphericity	NotSphericalFlat	4	0.44444
Silcrete	MIS5	CoreBlankSphericity	SphericalOrCubic	5	0.55556
Silcrete	MIS5	CoreBlankSphericity	Total	9	1
Silcrete	MIS5	BackedPieceCompleteness		0	1
Silcrete	MIS5	BackedPieceTypology		0	1
Silcrete	MIS5	BackingDistribution		0	1
Silcrete	MIS5	CoreIntendedProduct	BladeBladelet	7	0.4375
Silcrete	MIS5	CoreIntendedProduct	Flake	8	0.5
Silcrete	MIS5	CoreIntendedProduct	Point	1	0.0625
Silcrete	MIS5	CoreIntendedProduct	Total	16	1
Silcrete	MIS5	CoreVolmanTypeOne	CoreForIntersectingScars	6	0.3
Silcrete	MIS5	CoreVolmanTypeOne	CoreForParallelConvScars	7	0.35
Silcrete	MIS5	CoreVolmanTypeOne	CoreOnFlake	2	0.1
Silcrete	MIS5	CoreVolmanTypeOne	CorePrepForOneMajor	1	0.05
Silcrete	MIS5	CoreVolmanTypeOne	MinimalCore	2	0.1
Silcrete	MIS5	CoreVolmanTypeOne	Other	2	0.1
Silcrete	MIS5	CoreVolmanTypeOne	Total	20	1
Silcrete	MIS5	CoreVolmanCoreForIntersectingScars	ChangeOfOrientation	1	0.16667
Silcrete	MIS5	CoreVolmanCoreForIntersectingScars	ChangeOrientation	1	0.16667
Silcrete	MIS5	CoreVolmanCoreForIntersectingScars	RadialCore	4	0.66667
Silcrete	MIS5	CoreVolmanCoreForIntersectingScars	Total	6	1
Silcrete	MIS5	CoreVolmanCoreForParallelConvScars	OpposedPlatOppSide	1	0.14286
Silcrete	MIS5	CoreVolmanCoreForParallelConvScars	OpposedPlatSameSide	1	0.14286
Silcrete	MIS5	CoreVolmanCoreForParallelConvScars	SinglePlat	5	0.71429
Silcrete	MIS5	CoreVolmanCoreForParallelConvScars	Total	7	1
Silcrete	MIS5	CoreConardUnifiedType	Inclined	2	0.11111
Silcrete	MIS5	CoreConardUnifiedType	Other	6	0.33333
Silcrete	MIS5	CoreConardUnifiedType	Parallel	6	0.33333
Silcrete	MIS5	CoreConardUnifiedType	Platform	4	0.22222
Silcrete	MIS5	CoreConardUnifiedType	Total	18	1
Silcrete	MIS5	CorePP56Typology	BiBladeWithLatPrep	1	0.0625
Silcrete	MIS5	CorePP56Typology	ExhaustedCore	1	0.0625
Silcrete	MIS5	CorePP56Typology	MinimalCoreCoreOnFlake	4	0.25
Silcrete	MIS5	CorePP56Typology	Multiplatform	1	0.0625
Silcrete	MIS5	CorePP56Typology	PreferentialPointCore	1	0.0625
Silcrete	MIS5	CorePP56Typology	PrefFlakeCore	1	0.0625
Silcrete	MIS5	CorePP56Typology	RadialUnifacial	1	0.0625
Silcrete	MIS5	CorePP56Typology	RecurrCentCore	2	0.125
Silcrete	MIS5	CorePP56Typology	SinglePlatPyramidalBlade	2	0.125
Silcrete	MIS5	CorePP56Typology	UniBLadeCoreWithLatPrep	1	0.0625
Silcrete	MIS5	CorePP56Typology	WedgeBladeCore	1	0.0625
Silcrete	MIS5	CorePP56Typology	Total	16	1
Quartz	MIS3	LithicArtifactClass	BladeBladeFrag	5	0.05495
Quartz	MIS3	LithicArtifactClass	Core	4	0.04396
Quartz	MIS3	LithicArtifactClass	FlakeFlakeFrag	42	0.46154
Quartz	MIS3	LithicArtifactClass	RetouchedPiece	3	0.03297
Quartz	MIS3	LithicArtifactClass	Shatter	37	0.40659
Quartz	MIS3	LithicArtifactClass	Total	91	1
Quartz	MIS3	UnretouchedPoint?	NoPoint	47	1
Quartz	MIS3	UnretouchedPoint?	Total	47	1
Quartz	MIS3	RetouchedPieceBlank	Flake	3	1
Quartz	MIS3	RetouchedPieceBlank	Total	3	1
Quartz	MIS3	Completeness	Complete	5	0.11628
Quartz	MIS3	Completeness	Fragment	38	0.88372
Quartz	MIS3	Completeness	Total	43	1
Quartz	MIS3	CoreHammerCompleteness	Complete	4	1
Quartz	MIS3	CoreHammerCompleteness	Total	4	1
Quartz	MIS3	EvidenceBipolarPercussion	NoBipolar	18	0.94737
Quartz	MIS3	EvidenceBipolarPercussion	YesBipolar	1	0.05263
Quartz	MIS3	EvidenceBipolarPercussion	Total	19	1
Quartz	MIS3	TechnicalCategory	MainProductionPhase	5	1
Quartz	MIS3	TechnicalCategory	Total	5	1
Quartz	MIS3	CortexArea	0	78	0.89655
Quartz	MIS3	CortexArea	1	3	0.03448
Quartz	MIS3	CortexArea	Partial	6	0.06897
Quartz	MIS3	CortexArea	Total	87	1
Quartz	MIS3	PlatformCortex	NoPlatCortex	24	1
Quartz	MIS3	PlatformCortex	Total	24	1
Quartz	MIS3	CortexChatterMarks	NoChatterMarks	3	0.42857
Quartz	MIS3	CortexChatterMarks	YesChatterMarks	4	0.57143
Quartz	MIS3	CortexChatterMarks	Total	7	1
Quartz	MIS3	CortexRoundness	Angular	1	0.25
Quartz	MIS3	CortexRoundness	Rounded	2	0.5
Quartz	MIS3	CortexRoundness	SubangularSubrounded	1	0.25
Quartz	MIS3	CortexRoundness	Total	4	1
Quartz	MIS3	InferredCobbleType	Cobble	2	0.66667
Quartz	MIS3	InferredCobbleType	Outcrop	1	0.33333
Quartz	MIS3	InferredCobbleType	Total	3	1
Quartz	MIS3	CortexLocation	Distal	3	0.5
Quartz	MIS3	CortexLocation	WholeDorsal	3	0.5
Quartz	MIS3	CortexLocation	Total	6	1
Quartz	MIS3	VisibleLuster		0	1
Quartz	MIS3	PreHeatArea	0	1	0.5
Quartz	MIS3	PreHeatArea	1	1	0.5
Quartz	MIS3	PreHeatArea	Total	2	1
Quartz	MIS3	PlatformPreHeatSurface	No	1	1
Quartz	MIS3	PlatformPreHeatSurface	Total	1	1
Quartz	MIS3	PreHeatTreatmentLocation	WholeDorsal	1	1
Quartz	MIS3	PreHeatTreatmentLocation	Total	1	1
Quartz	MIS3	PostDepBurning	NoBurning	49	1
Quartz	MIS3	PostDepBurning	Total	49	1
Quartz	MIS3	DorsalDirection	BiOrUni	18	0.78261
Quartz	MIS3	DorsalDirection	RadialOrSubradial	5	0.21739
Quartz	MIS3	DorsalDirection	Total	23	1
Quartz	MIS3	ArisOrientation	Convergent	3	0.6
Quartz	MIS3	ArisOrientation	Parallel	2	0.4
Quartz	MIS3	ArisOrientation	Total	5	1
Quartz	MIS3	ProfileShape	Curved	4	0.21053
Quartz	MIS3	ProfileShape	Flat	15	0.78947
Quartz	MIS3	ProfileShape	Total	19	1
Quartz	MIS3	ExteriorPlatAngle	31-60	3	0.15
Quartz	MIS3	ExteriorPlatAngle	61-90	16	0.8
Quartz	MIS3	ExteriorPlatAngle	90+	1	0.05
Quartz	MIS3	ExteriorPlatAngle	Total	20	1
Quartz	MIS3	FlakeTermination	Feather	21	0.91304
Quartz	MIS3	FlakeTermination	HingeOrStep	2	0.08696
Quartz	MIS3	FlakeTermination	Total	23	1
Quartz	MIS3	PlatformPrep	Faceted	7	0.28
Quartz	MIS3	PlatformPrep	NotPrepared	18	0.72
Quartz	MIS3	PlatformPrep	Total	25	1
Quartz	MIS3	DorsalPrep	NoDorsalPrep	20	0.83333
Quartz	MIS3	DorsalPrep	YesDorsalPrep	4	0.16667
Quartz	MIS3	DorsalPrep	Total	24	1
Quartz	MIS3	PlatAbrasion	NoPlatAbrasion	24	0.96
Quartz	MIS3	PlatAbrasion	YesPlatAbrasion	1	0.04
Quartz	MIS3	PlatAbrasion	Total	25	1
Quartz	MIS3	FractureInitiationPoint	Centered	6	0.46154
Quartz	MIS3	FractureInitiationPoint	Lateral	2	0.15385
Quartz	MIS3	FractureInitiationPoint	NotExpressed	5	0.38462
Quartz	MIS3	FractureInitiationPoint	Total	13	1
Quartz	MIS3	PlatformDelineation	OverhangCurveBreak	4	0.23529
Quartz	MIS3	PlatformDelineation	OverhangCurveNoBreak	2	0.11765
Quartz	MIS3	PlatformDelineation	Rectillinear	2	0.11765
Quartz	MIS3	PlatformDelineation	RegCurve	9	0.52941
Quartz	MIS3	PlatformDelineation	Total	17	1
Quartz	MIS3	FissuringOnPlatform	CompleteFissure	6	0.3
Quartz	MIS3	FissuringOnPlatform	None	11	0.55
Quartz	MIS3	FissuringOnPlatform	PartialFissure	3	0.15
Quartz	MIS3	FissuringOnPlatform	Total	20	1
Quartz	MIS3	MarksVentralSurface	Crushing	1	0.04545
Quartz	MIS3	MarksVentralSurface	HertzianCone	6	0.27273
Quartz	MIS3	MarksVentralSurface	None	10	0.45455
Quartz	MIS3	MarksVentralSurface	RipplesUndulations	3	0.13636
Quartz	MIS3	MarksVentralSurface	ShatteredBulb	2	0.09091
Quartz	MIS3	MarksVentralSurface	Total	22	1
Quartz	MIS3	Lipping	NoLip	22	0.84615
Quartz	MIS3	Lipping	YesLip	4	0.15385
Quartz	MIS3	Lipping	Total	26	1
Quartz	MIS3	Bulb	NoBulb	8	0.30769
Quartz	MIS3	Bulb	YesBulb	18	0.69231
Quartz	MIS3	Bulb	Total	26	1
Quartz	MIS3	PlatformMorphology	NarrowLinear	2	0.11765
Quartz	MIS3	PlatformMorphology	OvularOrTriangular	3	0.17647
Quartz	MIS3	PlatformMorphology	Punctiform	2	0.11765
Quartz	MIS3	PlatformMorphology	QuadrangularTrapezoid	10	0.58824
Quartz	MIS3	PlatformMorphology	Total	17	1
Quartz	MIS3	EdgeDamage	NoEdgeDamage	29	0.78378
Quartz	MIS3	EdgeDamage	YesEdgeDamage	8	0.21622
Quartz	MIS3	EdgeDamage	Total	37	1
Quartz	MIS3	DiagnosticImpactFractures	None	8	1
Quartz	MIS3	DiagnosticImpactFractures	Total	8	1
Quartz	MIS3	BandingOrientation		0	1
Quartz	MIS3	RetouchType	InvasiveEdgeShaping	1	0.33333
Quartz	MIS3	RetouchType	MarginalEdgeShaping	2	0.66667
Quartz	MIS3	RetouchType	Total	3	1
Quartz	MIS3	RetouchEdgeAngle	31-60	2	1
Quartz	MIS3	RetouchEdgeAngle	Total	2	1
Quartz	MIS3	RetouchedPieceTypology	EndScraper	2	0.66667
Quartz	MIS3	RetouchedPieceTypology	MinimallyRetouched	1	0.33333
Quartz	MIS3	RetouchedPieceTypology	Total	3	1
Quartz	MIS3	NumberCoreFaces	Two	2	1
Quartz	MIS3	NumberCoreFaces	Total	2	1
Quartz	MIS3	Face1CortexArea	0	1	1
Quartz	MIS3	Face1CortexArea	Total	1	1
Quartz	MIS3	Face1PreHeatArea		0	1
Quartz	MIS3	Face1DorsalDirection	BiOrUni	1	0.33333
Quartz	MIS3	Face1DorsalDirection	RadialOrSubradial	2	0.66667
Quartz	MIS3	Face1DorsalDirection	Total	3	1
Quartz	MIS3	Face1ArisOrientation	Parallel	1	1
Quartz	MIS3	Face1ArisOrientation	Total	1	1
Quartz	MIS3	Face1CoreExploitation	Recurrent	2	1
Quartz	MIS3	Face1CoreExploitation	Total	2	1
Quartz	MIS3	Face1TerminationFinalRemoval	Feather	2	1
Quartz	MIS3	Face1TerminationFinalRemoval	Total	2	1
Quartz	MIS3	CoreBlankSphericity	SphericalOrCubic	2	1
Quartz	MIS3	CoreBlankSphericity	Total	2	1
Quartz	MIS3	BackedPieceCompleteness		0	1
Quartz	MIS3	BackedPieceTypology		0	1
Quartz	MIS3	BackingDistribution		0	1
Quartz	MIS3	CoreIntendedProduct	BladeBladelet	2	0.5
Quartz	MIS3	CoreIntendedProduct	Flake	2	0.5
Quartz	MIS3	CoreIntendedProduct	Total	4	1
Quartz	MIS3	CoreVolmanTypeOne	CoreForIntersectingScars	3	0.75
Quartz	MIS3	CoreVolmanTypeOne	CoreForParallelConvScars	1	0.25
Quartz	MIS3	CoreVolmanTypeOne	Total	4	1
Quartz	MIS3	CoreVolmanCoreForIntersectingScars	ChangeOfOrientation	1	0.33333
Quartz	MIS3	CoreVolmanCoreForIntersectingScars	RadialCore	2	0.66667
Quartz	MIS3	CoreVolmanCoreForIntersectingScars	Total	3	1
Quartz	MIS3	CoreVolmanCoreForParallelConvScars	SinglePlat	1	1
Quartz	MIS3	CoreVolmanCoreForParallelConvScars	Total	1	1
Quartz	MIS3	CoreConardUnifiedType	Parallel	2	1
Quartz	MIS3	CoreConardUnifiedType	Total	2	1
Quartz	MIS3	CorePP56Typology	RecurrCentCore	1	0.5
Quartz	MIS3	CorePP56Typology	UniBLadeCoreWithLatPrep	1	0.5
Quartz	MIS3	CorePP56Typology	Total	2	1
Quartz	MIS4	LithicArtifactClass	BladeBladeFrag	86	0.08532
Quartz	MIS4	LithicArtifactClass	Core	10	0.00992
Quartz	MIS4	LithicArtifactClass	FlakeFlakeFrag	560	0.55556
Quartz	MIS4	LithicArtifactClass	RetouchedPiece	13	0.0129
Quartz	MIS4	LithicArtifactClass	Shatter	339	0.33631
Quartz	MIS4	LithicArtifactClass	Total	1008	1
Quartz	MIS4	UnretouchedPoint?	NoPoint	464	0.99785
Quartz	MIS4	UnretouchedPoint?	YesPoint	1	0.00215
Quartz	MIS4	UnretouchedPoint?	Total	465	1
Quartz	MIS4	RetouchedPieceBlank	Blade	4	0.33333
Quartz	MIS4	RetouchedPieceBlank	Flake	8	0.66667
Quartz	MIS4	RetouchedPieceBlank	Total	12	1
Quartz	MIS4	Completeness	Complete	22	0.04128
Quartz	MIS4	Completeness	Fragment	511	0.95872
Quartz	MIS4	Completeness	Total	533	1
Quartz	MIS4	CoreHammerCompleteness	Complete	8	0.8
Quartz	MIS4	CoreHammerCompleteness	SplitFragment	2	0.2
Quartz	MIS4	CoreHammerCompleteness	Total	10	1
Quartz	MIS4	EvidenceBipolarPercussion	NoBipolar	132	0.9635
Quartz	MIS4	EvidenceBipolarPercussion	YesBipolar	5	0.0365
Quartz	MIS4	EvidenceBipolarPercussion	Total	137	1
Quartz	MIS4	TechnicalCategory	CentripetalPreparationMaintenance	4	0.07018
Quartz	MIS4	TechnicalCategory	MainProductionPhase	52	0.91228
Quartz	MIS4	TechnicalCategory	NaturalRidgeInitiation	1	0.01754
Quartz	MIS4	TechnicalCategory	Total	57	1
Quartz	MIS4	CortexArea	0	711	0.92941
Quartz	MIS4	CortexArea	1	11	0.01438
Quartz	MIS4	CortexArea	Partial	43	0.05621
Quartz	MIS4	CortexArea	Total	765	1
Quartz	MIS4	PlatformCortex	NoPlatCortex	197	0.96098
Quartz	MIS4	PlatformCortex	YesPlatCortex	8	0.03902
Quartz	MIS4	PlatformCortex	Total	205	1
Quartz	MIS4	CortexChatterMarks	NoChatterMarks	13	0.37143
Quartz	MIS4	CortexChatterMarks	YesChatterMarks	22	0.62857
Quartz	MIS4	CortexChatterMarks	Total	35	1
Quartz	MIS4	CortexRoundness	Angular	2	0.07692
Quartz	MIS4	CortexRoundness	Rounded	22	0.84615
Quartz	MIS4	CortexRoundness	SubangularSubrounded	2	0.07692
Quartz	MIS4	CortexRoundness	Total	26	1
Quartz	MIS4	InferredCobbleType	Cobble	36	0.85714
Quartz	MIS4	InferredCobbleType	Outcrop	6	0.14286
Quartz	MIS4	InferredCobbleType	Total	42	1
Quartz	MIS4	CortexLocation	Distal	9	0.23684
Quartz	MIS4	CortexLocation	Lateral	14	0.36842
Quartz	MIS4	CortexLocation	Mesial	2	0.05263
Quartz	MIS4	CortexLocation	Proximal	1	0.02632
Quartz	MIS4	CortexLocation	WholeDorsal	12	0.31579
Quartz	MIS4	CortexLocation	Total	38	1
Quartz	MIS4	VisibleLuster	YesLustre	1	1
Quartz	MIS4	VisibleLuster	Total	1	1
Quartz	MIS4	PreHeatArea	0	3	0.75
Quartz	MIS4	PreHeatArea	1	1	0.25
Quartz	MIS4	PreHeatArea	Total	4	1
Quartz	MIS4	PlatformPreHeatSurface		0	1
Quartz	MIS4	PreHeatTreatmentLocation	Lateral	1	0.5
Quartz	MIS4	PreHeatTreatmentLocation	WholeDorsal	1	0.5
Quartz	MIS4	PreHeatTreatmentLocation	Total	2	1
Quartz	MIS4	PostDepBurning	NoBurning	657	0.99095
Quartz	MIS4	PostDepBurning	YesBurning	6	0.00905
Quartz	MIS4	PostDepBurning	Total	663	1
Quartz	MIS4	DorsalDirection	BiOrUni	214	0.79851
Quartz	MIS4	DorsalDirection	RadialOrSubradial	54	0.20149
Quartz	MIS4	DorsalDirection	Total	268	1
Quartz	MIS4	ArisOrientation	Convergent	29	0.39189
Quartz	MIS4	ArisOrientation	Parallel	45	0.60811
Quartz	MIS4	ArisOrientation	Total	74	1
Quartz	MIS4	ProfileShape	Curved	34	0.17259
Quartz	MIS4	ProfileShape	Flat	150	0.76142
Quartz	MIS4	ProfileShape	Twisted	13	0.06599
Quartz	MIS4	ProfileShape	Total	197	1
Quartz	MIS4	ExteriorPlatAngle	31-60	18	0.11688
Quartz	MIS4	ExteriorPlatAngle	61-90	136	0.88312
Quartz	MIS4	ExteriorPlatAngle	Total	154	1
Quartz	MIS4	FlakeTermination	Feather	188	0.74603
Quartz	MIS4	FlakeTermination	HingeOrStep	55	0.21825
Quartz	MIS4	FlakeTermination	Overshoot	9	0.03571
Quartz	MIS4	FlakeTermination	Total	252	1
Quartz	MIS4	PlatformPrep	Faceted	62	0.29952
Quartz	MIS4	PlatformPrep	NotPrepared	145	0.70048
Quartz	MIS4	PlatformPrep	Total	207	1
Quartz	MIS4	DorsalPrep	NoDorsalPrep	204	0.86809
Quartz	MIS4	DorsalPrep	YesDorsalPrep	31	0.13191
Quartz	MIS4	DorsalPrep	Total	235	1
Quartz	MIS4	PlatAbrasion	NoPlatAbrasion	197	0.84914
Quartz	MIS4	PlatAbrasion	YesPlatAbrasion	35	0.15086
Quartz	MIS4	PlatAbrasion	Total	232	1
Quartz	MIS4	FractureInitiationPoint	Centered	101	0.67785
Quartz	MIS4	FractureInitiationPoint	Lateral	22	0.14765
Quartz	MIS4	FractureInitiationPoint	NotExpressed	26	0.1745
Quartz	MIS4	FractureInitiationPoint	Total	149	1
Quartz	MIS4	PlatformDelineation	Double	1	0.00578
Quartz	MIS4	PlatformDelineation	OverhangCurveBreak	22	0.12717
Quartz	MIS4	PlatformDelineation	OverhangCurveNoBreak	30	0.17341
Quartz	MIS4	PlatformDelineation	Rectillinear	36	0.20809
Quartz	MIS4	PlatformDelineation	RegCurve	84	0.48555
Quartz	MIS4	PlatformDelineation	Total	173	1
Quartz	MIS4	FissuringOnPlatform	CompleteFissure	41	0.25949
Quartz	MIS4	FissuringOnPlatform	None	102	0.64557
Quartz	MIS4	FissuringOnPlatform	PartialFissure	15	0.09494
Quartz	MIS4	FissuringOnPlatform	Total	158	1
Quartz	MIS4	MarksVentralSurface	Crushing	27	0.15341
Quartz	MIS4	MarksVentralSurface	HertzianCone	13	0.07386
Quartz	MIS4	MarksVentralSurface	None	95	0.53977
Quartz	MIS4	MarksVentralSurface	RipplesUndulations	10	0.05682
Quartz	MIS4	MarksVentralSurface	ShatteredBulb	31	0.17614
Quartz	MIS4	MarksVentralSurface	Total	176	1
Quartz	MIS4	Lipping	NoLip	171	0.88144
Quartz	MIS4	Lipping	YesLip	23	0.11856
Quartz	MIS4	Lipping	Total	194	1
Quartz	MIS4	Bulb	NoBulb	81	0.41969
Quartz	MIS4	Bulb	YesBulb	112	0.58031
Quartz	MIS4	Bulb	Total	193	1
Quartz	MIS4	PlatformMorphology	NarrowCurved	16	0.09524
Quartz	MIS4	PlatformMorphology	NarrowLinear	31	0.18452
Quartz	MIS4	PlatformMorphology	OvularOrTriangular	24	0.14286
Quartz	MIS4	PlatformMorphology	Punctiform	7	0.04167
Quartz	MIS4	PlatformMorphology	QuadrangularTrapezoid	90	0.53571
Quartz	MIS4	PlatformMorphology	Total	168	1
Quartz	MIS4	EdgeDamage	NoEdgeDamage	315	0.89235
Quartz	MIS4	EdgeDamage	YesEdgeDamage	38	0.10765
Quartz	MIS4	EdgeDamage	Total	353	1
Quartz	MIS4	DiagnosticImpactFractures	ImpactBurinationNoBulb	1	0.02564
Quartz	MIS4	DiagnosticImpactFractures	None	38	0.97436
Quartz	MIS4	DiagnosticImpactFractures	Total	39	1
Quartz	MIS4	BandingOrientation		0	1
Quartz	MIS4	RetouchType	Backing	3	0.27273
Quartz	MIS4	RetouchType	InvasiveEdgeShaping	1	0.09091
Quartz	MIS4	RetouchType	Nibbling	2	0.18182
Quartz	MIS4	RetouchType	NotchDenticulate	1	0.09091
Quartz	MIS4	RetouchType	PiecesEsquillees	4	0.36364
Quartz	MIS4	RetouchType	Total	11	1
Quartz	MIS4	RetouchEdgeAngle	31-60	1	0.2
Quartz	MIS4	RetouchEdgeAngle	61-90	4	0.8
Quartz	MIS4	RetouchEdgeAngle	Total	5	1
Quartz	MIS4	RetouchedPieceTypology	BackedPiece	3	0.25
Quartz	MIS4	RetouchedPieceTypology	MinimallyRetouched	4	0.33333
Quartz	MIS4	RetouchedPieceTypology	NotchedPiece	1	0.08333
Quartz	MIS4	RetouchedPieceTypology	PiecesEsquillees	4	0.33333
Quartz	MIS4	RetouchedPieceTypology	Total	12	1
Quartz	MIS4	NumberCoreFaces	One	1	0.33333
Quartz	MIS4	NumberCoreFaces	Three	1	0.33333
Quartz	MIS4	NumberCoreFaces	Two	1	0.33333
Quartz	MIS4	NumberCoreFaces	Total	3	1
Quartz	MIS4	Face1CortexArea	0	1	1
Quartz	MIS4	Face1CortexArea	Total	1	1
Quartz	MIS4	Face1PreHeatArea		0	1
Quartz	MIS4	Face1DorsalDirection	BiOrUni	6	0.75
Quartz	MIS4	Face1DorsalDirection	RadialOrSubradial	2	0.25
Quartz	MIS4	Face1DorsalDirection	Total	8	1
Quartz	MIS4	Face1ArisOrientation	Parallel	1	1
Quartz	MIS4	Face1ArisOrientation	Total	1	1
Quartz	MIS4	Face1CoreExploitation	Recurrent	2	1
Quartz	MIS4	Face1CoreExploitation	Total	2	1
Quartz	MIS4	Face1TerminationFinalRemoval	Feather	1	0.5
Quartz	MIS4	Face1TerminationFinalRemoval	HingeOrStep	1	0.5
Quartz	MIS4	Face1TerminationFinalRemoval	Total	2	1
Quartz	MIS4	CoreBlankSphericity	SphericalOrCubic	1	1
Quartz	MIS4	CoreBlankSphericity	Total	1	1
Quartz	MIS4	BackedPieceCompleteness	Complete	1	0.33333
Quartz	MIS4	BackedPieceCompleteness	Fragment	2	0.66667
Quartz	MIS4	BackedPieceCompleteness	Total	3	1
Quartz	MIS4	BackedPieceTypology	Segment	2	0.66667
Quartz	MIS4	BackedPieceTypology	TrunctionInd	1	0.33333
Quartz	MIS4	BackedPieceTypology	Total	3	1
Quartz	MIS4	BackingDistribution	CompletelyBacked	2	0.66667
Quartz	MIS4	BackingDistribution	PartiallyBacked	1	0.33333
Quartz	MIS4	BackingDistribution	Total	3	1
Quartz	MIS4	CoreIntendedProduct	BladeBladelet	3	0.42857
Quartz	MIS4	CoreIntendedProduct	Flake	4	0.57143
Quartz	MIS4	CoreIntendedProduct	Total	7	1
Quartz	MIS4	CoreVolmanTypeOne	CoreForIntersectingScars	2	0.22222
Quartz	MIS4	CoreVolmanTypeOne	CoreForParallelConvScars	6	0.66667
Quartz	MIS4	CoreVolmanTypeOne	Other	1	0.11111
Quartz	MIS4	CoreVolmanTypeOne	Total	9	1
Quartz	MIS4	CoreVolmanCoreForIntersectingScars	RadialCore	3	1
Quartz	MIS4	CoreVolmanCoreForIntersectingScars	Total	3	1
Quartz	MIS4	CoreVolmanCoreForParallelConvScars	OpposedPlatSameSide	4	0.8
Quartz	MIS4	CoreVolmanCoreForParallelConvScars	SinglePlat	1	0.2
Quartz	MIS4	CoreVolmanCoreForParallelConvScars	Total	5	1
Quartz	MIS4	CoreConardUnifiedType	Inclined	1	0.2
Quartz	MIS4	CoreConardUnifiedType	Other	3	0.6
Quartz	MIS4	CoreConardUnifiedType	Parallel	1	0.2
Quartz	MIS4	CoreConardUnifiedType	Total	5	1
Quartz	MIS4	CorePP56Typology	Bipolar	1	0.25
Quartz	MIS4	CorePP56Typology	Multiplatform	1	0.25
Quartz	MIS4	CorePP56Typology	RadialBifacial	1	0.25
Quartz	MIS4	CorePP56Typology	UniBLadeCoreNoLatPrep	1	0.25
Quartz	MIS4	CorePP56Typology	Total	4	1
Quartz	MIS5	LithicArtifactClass	BladeBladeFrag	8	0.04762
Quartz	MIS5	LithicArtifactClass	Core	1	0.00595
Quartz	MIS5	LithicArtifactClass	FlakeFlakeFrag	112	0.66667
Quartz	MIS5	LithicArtifactClass	HammerManuportGrindstone	1	0.00595
Quartz	MIS5	LithicArtifactClass	RetouchedPiece	8	0.04762
Quartz	MIS5	LithicArtifactClass	Shatter	38	0.22619
Quartz	MIS5	LithicArtifactClass	Total	168	1
Quartz	MIS5	UnretouchedPoint?	NoPoint	108	0.98182
Quartz	MIS5	UnretouchedPoint?	YesPoint	2	0.01818
Quartz	MIS5	UnretouchedPoint?	Total	110	1
Quartz	MIS5	RetouchedPieceBlank	Flake	9	1
Quartz	MIS5	RetouchedPieceBlank	Total	9	1
Quartz	MIS5	Completeness	Complete	3	0.03125
Quartz	MIS5	Completeness	Fragment	93	0.96875
Quartz	MIS5	Completeness	Total	96	1
Quartz	MIS5	CoreHammerCompleteness	Complete	1	0.5
Quartz	MIS5	CoreHammerCompleteness	SplitFragment	1	0.5
Quartz	MIS5	CoreHammerCompleteness	Total	2	1
Quartz	MIS5	EvidenceBipolarPercussion	NoBipolar	48	0.94118
Quartz	MIS5	EvidenceBipolarPercussion	YesBipolar	3	0.05882
Quartz	MIS5	EvidenceBipolarPercussion	Total	51	1
Quartz	MIS5	TechnicalCategory	MainProductionPhase	7	1
Quartz	MIS5	TechnicalCategory	Total	7	1
Quartz	MIS5	CortexArea	0	137	0.86164
Quartz	MIS5	CortexArea	1	1	0.00629
Quartz	MIS5	CortexArea	Partial	21	0.13208
Quartz	MIS5	CortexArea	Total	159	1
Quartz	MIS5	PlatformCortex	NoPlatCortex	62	0.92537
Quartz	MIS5	PlatformCortex	YesPlatCortex	5	0.07463
Quartz	MIS5	PlatformCortex	Total	67	1
Quartz	MIS5	CortexChatterMarks	NoChatterMarks	15	0.78947
Quartz	MIS5	CortexChatterMarks	YesChatterMarks	4	0.21053
Quartz	MIS5	CortexChatterMarks	Total	19	1
Quartz	MIS5	CortexRoundness	Angular	1	0.07692
Quartz	MIS5	CortexRoundness	Rounded	11	0.84615
Quartz	MIS5	CortexRoundness	SubangularSubrounded	1	0.07692
Quartz	MIS5	CortexRoundness	Total	13	1
Quartz	MIS5	InferredCobbleType	Cobble	9	0.9
Quartz	MIS5	InferredCobbleType	Outcrop	1	0.1
Quartz	MIS5	InferredCobbleType	Total	10	1
Quartz	MIS5	CortexLocation	Distal	4	0.28571
Quartz	MIS5	CortexLocation	Lateral	4	0.28571
Quartz	MIS5	CortexLocation	Mesial	3	0.21429
Quartz	MIS5	CortexLocation	Proximal	1	0.07143
Quartz	MIS5	CortexLocation	WholeDorsal	2	0.14286
Quartz	MIS5	CortexLocation	Total	14	1
Quartz	MIS5	VisibleLuster		0	1
Quartz	MIS5	PreHeatArea		0	1
Quartz	MIS5	PlatformPreHeatSurface		0	1
Quartz	MIS5	PreHeatTreatmentLocation		0	1
Quartz	MIS5	PostDepBurning	NoBurning	147	1
Quartz	MIS5	PostDepBurning	Total	147	1
Quartz	MIS5	DorsalDirection	BiOrUni	45	0.625
Quartz	MIS5	DorsalDirection	RadialOrSubradial	27	0.375
Quartz	MIS5	DorsalDirection	Total	72	1
Quartz	MIS5	ArisOrientation	Convergent	6	0.375
Quartz	MIS5	ArisOrientation	Parallel	10	0.625
Quartz	MIS5	ArisOrientation	Total	16	1
Quartz	MIS5	ProfileShape	Curved	12	0.1791
Quartz	MIS5	ProfileShape	Flat	52	0.77612
Quartz	MIS5	ProfileShape	Twisted	3	0.04478
Quartz	MIS5	ProfileShape	Total	67	1
Quartz	MIS5	ExteriorPlatAngle	31-60	5	0.07813
Quartz	MIS5	ExteriorPlatAngle	61-90	58	0.90625
Quartz	MIS5	ExteriorPlatAngle	90+	1	0.01563
Quartz	MIS5	ExteriorPlatAngle	Total	64	1
Quartz	MIS5	FlakeTermination	Feather	45	0.83333
Quartz	MIS5	FlakeTermination	HingeOrStep	7	0.12963
Quartz	MIS5	FlakeTermination	Overshoot	2	0.03704
Quartz	MIS5	FlakeTermination	Total	54	1
Quartz	MIS5	PlatformPrep	Faceted	26	0.4
Quartz	MIS5	PlatformPrep	NotPrepared	39	0.6
Quartz	MIS5	PlatformPrep	Total	65	1
Quartz	MIS5	DorsalPrep	NoDorsalPrep	62	0.86111
Quartz	MIS5	DorsalPrep	YesDorsalPrep	10	0.13889
Quartz	MIS5	DorsalPrep	Total	72	1
Quartz	MIS5	PlatAbrasion	NoPlatAbrasion	66	0.92958
Quartz	MIS5	PlatAbrasion	YesPlatAbrasion	5	0.07042
Quartz	MIS5	PlatAbrasion	Total	71	1
Quartz	MIS5	FractureInitiationPoint	Centered	34	0.66667
Quartz	MIS5	FractureInitiationPoint	Lateral	13	0.2549
Quartz	MIS5	FractureInitiationPoint	NotExpressed	4	0.07843
Quartz	MIS5	FractureInitiationPoint	Total	51	1
Quartz	MIS5	PlatformDelineation	OverhangCurveBreak	10	0.15385
Quartz	MIS5	PlatformDelineation	OverhangCurveNoBreak	17	0.26154
Quartz	MIS5	PlatformDelineation	Rectillinear	13	0.2
Quartz	MIS5	PlatformDelineation	RegCurve	25	0.38462
Quartz	MIS5	PlatformDelineation	Total	65	1
Quartz	MIS5	FissuringOnPlatform	CompleteFissure	18	0.28571
Quartz	MIS5	FissuringOnPlatform	None	33	0.52381
Quartz	MIS5	FissuringOnPlatform	PartialFissure	12	0.19048
Quartz	MIS5	FissuringOnPlatform	Total	63	1
Quartz	MIS5	MarksVentralSurface	Crushing	24	0.36364
Quartz	MIS5	MarksVentralSurface	HertzianCone	2	0.0303
Quartz	MIS5	MarksVentralSurface	None	30	0.45455
Quartz	MIS5	MarksVentralSurface	RipplesUndulations	3	0.04545
Quartz	MIS5	MarksVentralSurface	ShatteredBulb	7	0.10606
Quartz	MIS5	MarksVentralSurface	Total	66	1
Quartz	MIS5	Lipping	NoLip	60	0.89552
Quartz	MIS5	Lipping	YesLip	7	0.10448
Quartz	MIS5	Lipping	Total	67	1
Quartz	MIS5	Bulb	NoBulb	14	0.22222
Quartz	MIS5	Bulb	YesBulb	49	0.77778
Quartz	MIS5	Bulb	Total	63	1
Quartz	MIS5	PlatformMorphology	NarrowCurved	3	0.0566
Quartz	MIS5	PlatformMorphology	NarrowLinear	5	0.09434
Quartz	MIS5	PlatformMorphology	OvularOrTriangular	6	0.11321
Quartz	MIS5	PlatformMorphology	QuadrangularTrapezoid	39	0.73585
Quartz	MIS5	PlatformMorphology	Total	53	1
Quartz	MIS5	EdgeDamage	NoEdgeDamage	70	0.78652
Quartz	MIS5	EdgeDamage	YesEdgeDamage	19	0.21348
Quartz	MIS5	EdgeDamage	Total	89	1
Quartz	MIS5	DiagnosticImpactFractures	None	19	1
Quartz	MIS5	DiagnosticImpactFractures	Total	19	1
Quartz	MIS5	BandingOrientation		0	1
Quartz	MIS5	RetouchType	MarginalEdgeShaping	3	0.375
Quartz	MIS5	RetouchType	NotchDenticulate	5	0.625
Quartz	MIS5	RetouchType	Total	8	1
Quartz	MIS5	RetouchEdgeAngle	61-90	8	1
Quartz	MIS5	RetouchEdgeAngle	Total	8	1
Quartz	MIS5	RetouchedPieceTypology	MinimallyRetouched	2	0.28571
Quartz	MIS5	RetouchedPieceTypology	NotchedPiece	5	0.71429
Quartz	MIS5	RetouchedPieceTypology	Total	7	1
Quartz	MIS5	NumberCoreFaces	Two	1	1
Quartz	MIS5	NumberCoreFaces	Total	1	1
Quartz	MIS5	Face1CortexArea	0	1	1
Quartz	MIS5	Face1CortexArea	Total	1	1
Quartz	MIS5	Face1PreHeatArea		0	1
Quartz	MIS5	Face1DorsalDirection	RadialOrSubradial	1	1
Quartz	MIS5	Face1DorsalDirection	Total	1	1
Quartz	MIS5	Face1ArisOrientation		0	1
Quartz	MIS5	Face1CoreExploitation	Recurrent	1	1
Quartz	MIS5	Face1CoreExploitation	Total	1	1
Quartz	MIS5	Face1TerminationFinalRemoval	Feather	1	1
Quartz	MIS5	Face1TerminationFinalRemoval	Total	1	1
Quartz	MIS5	CoreBlankSphericity	SphericalOrCubic	1	1
Quartz	MIS5	CoreBlankSphericity	Total	1	1
Quartz	MIS5	BackedPieceCompleteness		0	1
Quartz	MIS5	BackedPieceTypology		0	1
Quartz	MIS5	BackingDistribution		0	1
Quartz	MIS5	CoreIntendedProduct	Flake	1	1
Quartz	MIS5	CoreIntendedProduct	Total	1	1
Quartz	MIS5	CoreVolmanTypeOne	Other	1	1
Quartz	MIS5	CoreVolmanTypeOne	Total	1	1
Quartz	MIS5	CoreVolmanCoreForIntersectingScars		0	1
Quartz	MIS5	CoreVolmanCoreForParallelConvScars		0	1
Quartz	MIS5	CoreConardUnifiedType	Other	1	1
Quartz	MIS5	CoreConardUnifiedType	Total	1	1
Quartz	MIS5	CorePP56Typology	Bipolar	1	1
Quartz	MIS5	CorePP56Typology	Total	1	1
ChertOrChal	MIS3	LithicArtifactClass	BladeBladeFrag	38	0.23602
ChertOrChal	MIS3	LithicArtifactClass	Core	7	0.04348
ChertOrChal	MIS3	LithicArtifactClass	FlakeFlakeFrag	84	0.52174
ChertOrChal	MIS3	LithicArtifactClass	RetouchedPiece	11	0.06832
ChertOrChal	MIS3	LithicArtifactClass	Shatter	21	0.13043
ChertOrChal	MIS3	LithicArtifactClass	Total	161	1
ChertOrChal	MIS3	UnretouchedPoint?	NoPoint	89	0.98889
ChertOrChal	MIS3	UnretouchedPoint?	YesPoint	1	0.01111
ChertOrChal	MIS3	UnretouchedPoint?	Total	90	1
ChertOrChal	MIS3	RetouchedPieceBlank	Blade	3	0.33333
ChertOrChal	MIS3	RetouchedPieceBlank	Flake	6	0.66667
ChertOrChal	MIS3	RetouchedPieceBlank	Total	9	1
ChertOrChal	MIS3	Completeness	Complete	17	0.16505
ChertOrChal	MIS3	Completeness	Fragment	86	0.83495
ChertOrChal	MIS3	Completeness	Total	103	1
ChertOrChal	MIS3	CoreHammerCompleteness	Complete	7	1
ChertOrChal	MIS3	CoreHammerCompleteness	Total	7	1
ChertOrChal	MIS3	EvidenceBipolarPercussion	NoBipolar	37	0.97368
ChertOrChal	MIS3	EvidenceBipolarPercussion	YesBipolar	1	0.02632
ChertOrChal	MIS3	EvidenceBipolarPercussion	Total	38	1
ChertOrChal	MIS3	TechnicalCategory	CentripetalPreparationMaintenance	3	0.09091
ChertOrChal	MIS3	TechnicalCategory	MainProductionPhase	29	0.87879
ChertOrChal	MIS3	TechnicalCategory	NaturalRidgeInitiation	1	0.0303
ChertOrChal	MIS3	TechnicalCategory	Total	33	1
ChertOrChal	MIS3	CortexArea	0	86	0.58108
ChertOrChal	MIS3	CortexArea	1	4	0.02703
ChertOrChal	MIS3	CortexArea	Partial	58	0.39189
ChertOrChal	MIS3	CortexArea	Total	148	1
ChertOrChal	MIS3	PlatformCortex	NoPlatCortex	39	0.8125
ChertOrChal	MIS3	PlatformCortex	YesPlatCortex	9	0.1875
ChertOrChal	MIS3	PlatformCortex	Total	48	1
ChertOrChal	MIS3	CortexChatterMarks	NoChatterMarks	31	0.68889
ChertOrChal	MIS3	CortexChatterMarks	YesChatterMarks	14	0.31111
ChertOrChal	MIS3	CortexChatterMarks	Total	45	1
ChertOrChal	MIS3	CortexRoundness	Angular	9	0.28125
ChertOrChal	MIS3	CortexRoundness	Rounded	16	0.5
ChertOrChal	MIS3	CortexRoundness	SubangularSubrounded	7	0.21875
ChertOrChal	MIS3	CortexRoundness	Total	32	1
ChertOrChal	MIS3	InferredCobbleType	Cobble	19	0.65517
ChertOrChal	MIS3	InferredCobbleType	Outcrop	10	0.34483
ChertOrChal	MIS3	InferredCobbleType	Total	29	1
ChertOrChal	MIS3	CortexLocation	Distal	7	0.16279
ChertOrChal	MIS3	CortexLocation	Lateral	24	0.55814
ChertOrChal	MIS3	CortexLocation	Mesial	1	0.02326
ChertOrChal	MIS3	CortexLocation	Proximal	5	0.11628
ChertOrChal	MIS3	CortexLocation	WholeDorsal	6	0.13953
ChertOrChal	MIS3	CortexLocation	Total	43	1
ChertOrChal	MIS3	VisibleLuster		0	1
ChertOrChal	MIS3	PreHeatArea	0	1	1
ChertOrChal	MIS3	PreHeatArea	Total	1	1
ChertOrChal	MIS3	PlatformPreHeatSurface		0	1
ChertOrChal	MIS3	PreHeatTreatmentLocation		0	1
ChertOrChal	MIS3	PostDepBurning	NoBurning	64	0.88889
ChertOrChal	MIS3	PostDepBurning	YesBurning	8	0.11111
ChertOrChal	MIS3	PostDepBurning	Total	72	1
ChertOrChal	MIS3	DorsalDirection	BiOrUni	55	0.73333
ChertOrChal	MIS3	DorsalDirection	RadialOrSubradial	20	0.26667
ChertOrChal	MIS3	DorsalDirection	Total	75	1
ChertOrChal	MIS3	ArisOrientation	Convergent	8	0.28571
ChertOrChal	MIS3	ArisOrientation	Parallel	20	0.71429
ChertOrChal	MIS3	ArisOrientation	Total	28	1
ChertOrChal	MIS3	ProfileShape	Curved	12	0.27273
ChertOrChal	MIS3	ProfileShape	Flat	28	0.63636
ChertOrChal	MIS3	ProfileShape	Twisted	4	0.09091
ChertOrChal	MIS3	ProfileShape	Total	44	1
ChertOrChal	MIS3	ExteriorPlatAngle	31-60	3	0.09375
ChertOrChal	MIS3	ExteriorPlatAngle	61-90	29	0.90625
ChertOrChal	MIS3	ExteriorPlatAngle	Total	32	1
ChertOrChal	MIS3	FlakeTermination	Feather	38	0.62295
ChertOrChal	MIS3	FlakeTermination	HingeOrStep	20	0.32787
ChertOrChal	MIS3	FlakeTermination	Overshoot	3	0.04918
ChertOrChal	MIS3	FlakeTermination	Total	61	1
ChertOrChal	MIS3	PlatformPrep	Faceted	15	0.30612
ChertOrChal	MIS3	PlatformPrep	NotPrepared	34	0.69388
ChertOrChal	MIS3	PlatformPrep	Total	49	1
ChertOrChal	MIS3	DorsalPrep	NoDorsalPrep	50	0.84746
ChertOrChal	MIS3	DorsalPrep	YesDorsalPrep	9	0.15254
ChertOrChal	MIS3	DorsalPrep	Total	59	1
ChertOrChal	MIS3	PlatAbrasion	NoPlatAbrasion	38	0.63333
ChertOrChal	MIS3	PlatAbrasion	YesPlatAbrasion	22	0.36667
ChertOrChal	MIS3	PlatAbrasion	Total	60	1
ChertOrChal	MIS3	FractureInitiationPoint	Centered	31	0.79487
ChertOrChal	MIS3	FractureInitiationPoint	Lateral	5	0.12821
ChertOrChal	MIS3	FractureInitiationPoint	NotExpressed	3	0.07692
ChertOrChal	MIS3	FractureInitiationPoint	Total	39	1
ChertOrChal	MIS3	PlatformDelineation	OverhangCurveBreak	10	0.20833
ChertOrChal	MIS3	PlatformDelineation	OverhangCurveNoBreak	11	0.22917
ChertOrChal	MIS3	PlatformDelineation	Rectillinear	2	0.04167
ChertOrChal	MIS3	PlatformDelineation	RegCurve	25	0.52083
ChertOrChal	MIS3	PlatformDelineation	Total	48	1
ChertOrChal	MIS3	FissuringOnPlatform	CompleteFissure	10	0.20833
ChertOrChal	MIS3	FissuringOnPlatform	None	33	0.6875
ChertOrChal	MIS3	FissuringOnPlatform	PartialFissure	5	0.10417
ChertOrChal	MIS3	FissuringOnPlatform	Total	48	1
ChertOrChal	MIS3	MarksVentralSurface	Crushing	1	0.02273
ChertOrChal	MIS3	MarksVentralSurface	HertzianCone	6	0.13636
ChertOrChal	MIS3	MarksVentralSurface	None	15	0.34091
ChertOrChal	MIS3	MarksVentralSurface	RipplesUndulations	18	0.40909
ChertOrChal	MIS3	MarksVentralSurface	ShatteredBulb	4	0.09091
ChertOrChal	MIS3	MarksVentralSurface	Total	44	1
ChertOrChal	MIS3	Lipping	NoLip	46	0.86792
ChertOrChal	MIS3	Lipping	YesLip	7	0.13208
ChertOrChal	MIS3	Lipping	Total	53	1
ChertOrChal	MIS3	Bulb	NoBulb	9	0.15517
ChertOrChal	MIS3	Bulb	YesBulb	49	0.84483
ChertOrChal	MIS3	Bulb	Total	58	1
ChertOrChal	MIS3	PlatformMorphology	NarrowCurved	14	0.29787
ChertOrChal	MIS3	PlatformMorphology	NarrowLinear	1	0.02128
ChertOrChal	MIS3	PlatformMorphology	OvularOrTriangular	14	0.29787
ChertOrChal	MIS3	PlatformMorphology	Punctiform	9	0.19149
ChertOrChal	MIS3	PlatformMorphology	QuadrangularTrapezoid	9	0.19149
ChertOrChal	MIS3	PlatformMorphology	Total	47	1
ChertOrChal	MIS3	EdgeDamage	NoEdgeDamage	53	0.69737
ChertOrChal	MIS3	EdgeDamage	YesEdgeDamage	23	0.30263
ChertOrChal	MIS3	EdgeDamage	Total	76	1
ChertOrChal	MIS3	DiagnosticImpactFractures	ImpactBurinationNoBulb	1	0.04545
ChertOrChal	MIS3	DiagnosticImpactFractures	None	20	0.90909
ChertOrChal	MIS3	DiagnosticImpactFractures	StepTerminatingBendingFracture	1	0.04545
ChertOrChal	MIS3	DiagnosticImpactFractures	Total	22	1
ChertOrChal	MIS3	BandingOrientation		0	1
ChertOrChal	MIS3	RetouchType	Backing	1	0.08333
ChertOrChal	MIS3	RetouchType	InvasiveEdgeShaping	1	0.08333
ChertOrChal	MIS3	RetouchType	MarginalEdgeShaping	4	0.33333
ChertOrChal	MIS3	RetouchType	Nibbling	3	0.25
ChertOrChal	MIS3	RetouchType	NotchDenticulate	3	0.25
ChertOrChal	MIS3	RetouchType	Total	12	1
ChertOrChal	MIS3	RetouchEdgeAngle	31-60	4	0.33333
ChertOrChal	MIS3	RetouchEdgeAngle	61-90	8	0.66667
ChertOrChal	MIS3	RetouchEdgeAngle	Total	12	1
ChertOrChal	MIS3	RetouchedPieceTypology	BackedPiece	1	0.1
ChertOrChal	MIS3	RetouchedPieceTypology	DoubleScraper	1	0.1
ChertOrChal	MIS3	RetouchedPieceTypology	MinimallyRetouched	5	0.5
ChertOrChal	MIS3	RetouchedPieceTypology	NotchedPiece	3	0.3
ChertOrChal	MIS3	RetouchedPieceTypology	Total	10	1
ChertOrChal	MIS3	NumberCoreFaces	One	1	0.33333
ChertOrChal	MIS3	NumberCoreFaces	Two	2	0.66667
ChertOrChal	MIS3	NumberCoreFaces	Total	3	1
ChertOrChal	MIS3	Face1CortexArea	Partial	3	1
ChertOrChal	MIS3	Face1CortexArea	Total	3	1
ChertOrChal	MIS3	Face1PreHeatArea		0	1
ChertOrChal	MIS3	Face1DorsalDirection	BiOrUni	5	0.71429
ChertOrChal	MIS3	Face1DorsalDirection	RadialOrSubradial	2	0.28571
ChertOrChal	MIS3	Face1DorsalDirection	Total	7	1
ChertOrChal	MIS3	Face1ArisOrientation	Parallel	3	1
ChertOrChal	MIS3	Face1ArisOrientation	Total	3	1
ChertOrChal	MIS3	Face1CoreExploitation	Preferential	1	0.33333
ChertOrChal	MIS3	Face1CoreExploitation	Recurrent	2	0.66667
ChertOrChal	MIS3	Face1CoreExploitation	Total	3	1
ChertOrChal	MIS3	Face1TerminationFinalRemoval	Feather	1	0.33333
ChertOrChal	MIS3	Face1TerminationFinalRemoval	HingeOrStep	2	0.66667
ChertOrChal	MIS3	Face1TerminationFinalRemoval	Total	3	1
ChertOrChal	MIS3	CoreBlankSphericity	NotSphericalFlat	1	0.5
ChertOrChal	MIS3	CoreBlankSphericity	SphericalOrCubic	1	0.5
ChertOrChal	MIS3	CoreBlankSphericity	Total	2	1
ChertOrChal	MIS3	BackedPieceCompleteness	Fragment	1	1
ChertOrChal	MIS3	BackedPieceCompleteness	Total	1	1
ChertOrChal	MIS3	BackedPieceTypology		0	1
ChertOrChal	MIS3	BackingDistribution	CompletelyBacked	1	1
ChertOrChal	MIS3	BackingDistribution	Total	1	1
ChertOrChal	MIS3	CoreIntendedProduct	BladeBladelet	5	0.83333
ChertOrChal	MIS3	CoreIntendedProduct	Flake	1	0.16667
ChertOrChal	MIS3	CoreIntendedProduct	Total	6	1
ChertOrChal	MIS3	CoreVolmanTypeOne	CoreForParallelConvScars	5	0.83333
ChertOrChal	MIS3	CoreVolmanTypeOne	Other	1	0.16667
ChertOrChal	MIS3	CoreVolmanTypeOne	Total	6	1
ChertOrChal	MIS3	CoreVolmanCoreForIntersectingScars		0	1
ChertOrChal	MIS3	CoreVolmanCoreForParallelConvScars	OpposedPlatSameSide	4	0.8
ChertOrChal	MIS3	CoreVolmanCoreForParallelConvScars	OtherDoublePlat	1	0.2
ChertOrChal	MIS3	CoreVolmanCoreForParallelConvScars	Total	5	1
ChertOrChal	MIS3	CoreConardUnifiedType	Inclined	1	0.5
ChertOrChal	MIS3	CoreConardUnifiedType	Platform	1	0.5
ChertOrChal	MIS3	CoreConardUnifiedType	Total	2	1
ChertOrChal	MIS3	CorePP56Typology	Chopper	1	0.5
ChertOrChal	MIS3	CorePP56Typology	WedgeBladeCore	1	0.5
ChertOrChal	MIS3	CorePP56Typology	Total	2	1
ChertOrChal	MIS4	LithicArtifactClass	BladeBladeFrag	186	0.26609
ChertOrChal	MIS4	LithicArtifactClass	Core	19	0.02718
ChertOrChal	MIS4	LithicArtifactClass	FlakeFlakeFrag	352	0.50358
ChertOrChal	MIS4	LithicArtifactClass	RetouchedPiece	49	0.0701
ChertOrChal	MIS4	LithicArtifactClass	Shatter	93	0.13305
ChertOrChal	MIS4	LithicArtifactClass	Total	699	1
ChertOrChal	MIS4	UnretouchedPoint?	NoPoint	303	0.99671
ChertOrChal	MIS4	UnretouchedPoint?	YesPoint	1	0.00329
ChertOrChal	MIS4	UnretouchedPoint?	Total	304	1
ChertOrChal	MIS4	RetouchedPieceBlank	Blade	33	0.73333
ChertOrChal	MIS4	RetouchedPieceBlank	Flake	12	0.26667
ChertOrChal	MIS4	RetouchedPieceBlank	Total	45	1
ChertOrChal	MIS4	Completeness	Complete	84	0.18143
ChertOrChal	MIS4	Completeness	Fragment	379	0.81857
ChertOrChal	MIS4	Completeness	Total	463	1
ChertOrChal	MIS4	CoreHammerCompleteness	Complete	17	0.85
ChertOrChal	MIS4	CoreHammerCompleteness	SplitFragment	3	0.15
ChertOrChal	MIS4	CoreHammerCompleteness	Total	20	1
ChertOrChal	MIS4	EvidenceBipolarPercussion	NoBipolar	117	0.96694
ChertOrChal	MIS4	EvidenceBipolarPercussion	YesBipolar	4	0.03306
ChertOrChal	MIS4	EvidenceBipolarPercussion	Total	121	1
ChertOrChal	MIS4	TechnicalCategory	CentripetalPreparationMaintenance	4	0.03053
ChertOrChal	MIS4	TechnicalCategory	CrestingInitiation	4	0.03053
ChertOrChal	MIS4	TechnicalCategory	MainProductionPhase	119	0.9084
ChertOrChal	MIS4	TechnicalCategory	NaturalRidgeInitiation	3	0.0229
ChertOrChal	MIS4	TechnicalCategory	NeocrestMaintenance	1	0.00763
ChertOrChal	MIS4	TechnicalCategory	Total	131	1
ChertOrChal	MIS4	CortexArea	0	407	0.7242
ChertOrChal	MIS4	CortexArea	1	13	0.02313
ChertOrChal	MIS4	CortexArea	Partial	142	0.25267
ChertOrChal	MIS4	CortexArea	Total	562	1
ChertOrChal	MIS4	PlatformCortex	NoPlatCortex	143	0.86667
ChertOrChal	MIS4	PlatformCortex	YesPlatCortex	22	0.13333
ChertOrChal	MIS4	PlatformCortex	Total	165	1
ChertOrChal	MIS4	CortexChatterMarks	NoChatterMarks	49	0.75385
ChertOrChal	MIS4	CortexChatterMarks	YesChatterMarks	16	0.24615
ChertOrChal	MIS4	CortexChatterMarks	Total	65	1
ChertOrChal	MIS4	CortexRoundness	Angular	7	0.15217
ChertOrChal	MIS4	CortexRoundness	Rounded	20	0.43478
ChertOrChal	MIS4	CortexRoundness	SubangularSubrounded	19	0.41304
ChertOrChal	MIS4	CortexRoundness	Total	46	1
ChertOrChal	MIS4	InferredCobbleType	Cobble	37	0.7551
ChertOrChal	MIS4	InferredCobbleType	Outcrop	12	0.2449
ChertOrChal	MIS4	InferredCobbleType	Total	49	1
ChertOrChal	MIS4	CortexLocation	Distal	30	0.26549
ChertOrChal	MIS4	CortexLocation	Lateral	52	0.46018
ChertOrChal	MIS4	CortexLocation	Mesial	5	0.04425
ChertOrChal	MIS4	CortexLocation	Proximal	3	0.02655
ChertOrChal	MIS4	CortexLocation	WholeDorsal	23	0.20354
ChertOrChal	MIS4	CortexLocation	Total	113	1
ChertOrChal	MIS4	VisibleLuster	NoLustre	1	0.33333
ChertOrChal	MIS4	VisibleLuster	YesLustre	2	0.66667
ChertOrChal	MIS4	VisibleLuster	Total	3	1
ChertOrChal	MIS4	PreHeatArea	0	5	1
ChertOrChal	MIS4	PreHeatArea	Total	5	1
ChertOrChal	MIS4	PlatformPreHeatSurface		0	1
ChertOrChal	MIS4	PreHeatTreatmentLocation	Distal	2	0.33333
ChertOrChal	MIS4	PreHeatTreatmentLocation	Lateral	2	0.33333
ChertOrChal	MIS4	PreHeatTreatmentLocation	WholeDorsal	2	0.33333
ChertOrChal	MIS4	PreHeatTreatmentLocation	Total	6	1
ChertOrChal	MIS4	PostDepBurning	NoBurning	324	0.82025
ChertOrChal	MIS4	PostDepBurning	YesBurning	71	0.17975
ChertOrChal	MIS4	PostDepBurning	Total	395	1
ChertOrChal	MIS4	DorsalDirection	BiOrUni	259	0.89003
ChertOrChal	MIS4	DorsalDirection	RadialOrSubradial	32	0.10997
ChertOrChal	MIS4	DorsalDirection	Total	291	1
ChertOrChal	MIS4	ArisOrientation	Convergent	38	0.28571
ChertOrChal	MIS4	ArisOrientation	Parallel	95	0.71429
ChertOrChal	MIS4	ArisOrientation	Total	133	1
ChertOrChal	MIS4	ProfileShape	Curved	56	0.36129
ChertOrChal	MIS4	ProfileShape	Flat	82	0.52903
ChertOrChal	MIS4	ProfileShape	Twisted	17	0.10968
ChertOrChal	MIS4	ProfileShape	Total	155	1
ChertOrChal	MIS4	ExteriorPlatAngle	31-60	10	0.10101
ChertOrChal	MIS4	ExteriorPlatAngle	61-90	88	0.88889
ChertOrChal	MIS4	ExteriorPlatAngle	90+	1	0.0101
ChertOrChal	MIS4	ExteriorPlatAngle	Total	99	1
ChertOrChal	MIS4	FlakeTermination	Feather	179	0.71032
ChertOrChal	MIS4	FlakeTermination	HingeOrStep	47	0.18651
ChertOrChal	MIS4	FlakeTermination	Overshoot	26	0.10317
ChertOrChal	MIS4	FlakeTermination	Total	252	1
ChertOrChal	MIS4	PlatformPrep	Faceted	73	0.37824
ChertOrChal	MIS4	PlatformPrep	NotPrepared	120	0.62176
ChertOrChal	MIS4	PlatformPrep	Total	193	1
[truncated: 280 more rows]

## Sheet: Table E
Table E. Comparative statistics for categorical traits by raw material type and MIS. Table reports N, DF (degress of freedom), and Pearson Chi2 probability(when samle size was large enough). When Chi2 showed a significant association for traits with more then two categories, a correspondence analysis was conducted, as indicated here. Results from the correspondence analyses are reported in Tables…
Raw Material	Trait	N	DF	ChiSquare	Prob>ChiSq	Correspondence Analysis	Trend
ChertOrChal	LithicArtifactClass	928	8	12.192	0.1428		No significant association
ChertOrChal	UnretouchedPoint?	440	2	13.64	0.0011		Threshold MIS4
ChertOrChal	RetouchedPieceBlank	57	2	5.4	0.0672		No significant association
ChertOrChal	Completeness	604	2	0.967	0.6166		No significant association
ChertOrChal	CoreHammerCompleteness	30	2	6.84	0.0327		Threshold MIS4
ChertOrChal	EvidenceBipolarPercussion	189	2	1.02	0.6005		No significant association
ChertOrChal	TechnicalCategory	173	8	4.759	0.783		No significant association
ChertOrChal	CortexArea	771	4	12.352	0.0149	Yes	Threshold MIS3
ChertOrChal	PlatformCortex	252	2	1.149	0.5631		No significant association
ChertOrChal	CortexChatterMarks	126	2	1.266	0.5311		No significant association
ChertOrChal	CortexRoundness	91	4	8.391	0.0783		No significant association
ChertOrChal	InferredCobbleType	86	2	3.988	0.1362		No significant association
ChertOrChal	CortexLocation	174	8	8.838	0.3562		No significant association
ChertOrChal	PostDepBurning	519	2	6.527	0.0383		Glacial Cycling
ChertOrChal	DorsalDirection	405	2	13.613	0.0011		Glacial Cycling
ChertOrChal	ArisOrientation	184	2	5.194	0.0745		No significant association
ChertOrChal	ProfileShape	237	4	5.6	0.2311		No significant association
ChertOrChal	ExteriorPlatAngle	166	4	2.761	0.5985		No significant association
ChertOrChal	FlakeTermination	347	4	10.418	0.0339	Yes	Threshold MIS3
ChertOrChal	PlatformPrep	279	2	3.909	0.1417		No significant association
ChertOrChal	DorsalPrep	356	2	2.815	0.2447		No significant association
ChertOrChal	PlatAbrasion	358	2	2.775	0.2497		No significant association
ChertOrChal	FractureInitiationPoint	240	4	4.037	0.401		No significant association
ChertOrChal	PlatformDelineation	244	8	20.334	0.0091	Yes	Threshold MIS4
ChertOrChal	FissuringOnPlatform	232	4	5.811	0.2137		No significant association
ChertOrChal	MarksVentralSurface	230	8	20.888	0.0074	Yes	Glacial Cycling
ChertOrChal	Lipping	240	2	4.219	0.1213		No significant association
ChertOrChal	Bulb	286	2	2.178	0.3365		No significant association
ChertOrChal	PlatformMorphology	251	8	35.583	<.0001	Yes	Threshold MIS4
ChertOrChal	EdgeDamage	371	2	4.246	0.1197		No significant association
ChertOrChal	DiagnosticImpactFractures	96	4	5.098	0.2774		No significant association
ChertOrChal	BandingOrientation	0	1	0	1		No significant association
ChertOrChal	RetouchType	62	10	11.46	0.3228		No significant association
ChertOrChal	RetouchEdgeAngle	48	2	4.364	0.1128		No significant association
ChertOrChal	RetouchedPieceTypology	54	12	9.439	0.665		No significant association
ChertOrChal	NumberCoreFaces	11	4	2.095	0.7182		No significant association
ChertOrChal	Face1CortexArea	9	2	5.76	0.0561		No significant association
ChertOrChal	Face1DorsalDirection	25	2	0.863	0.6496		No significant association
ChertOrChal	Face1ArisOrientation	12	2	4.286	0.1173		No significant association
ChertOrChal	Face1CoreExploitation	11	2	2.933	0.2307		No significant association
ChertOrChal	Face1TerminationFinalRemoval	10	2	1.111	0.5738		No significant association
ChertOrChal	CoreBlankSphericity	7	2	0.875	0.6456		No significant association
ChertOrChal	BackedPieceCompleteness	9	1	0.9	0.3428		No significant association
ChertOrChal	BackedPieceTypology	7					No significant association
ChertOrChal	BackingDistribution	9	1	1.406	0.2357		No significant association
ChertOrChal	CoreIntendedProduct	21	2	3.597	0.1655		No significant association
ChertOrChal	CoreVolmanTypeOne	27	6	13.575	0.0348	Yes	Glacial Cycling
ChertOrChal	CoreVolmanCoreForIntersectingScars	7					No significant association
ChertOrChal	CoreVolmanCoreForParallelConvScars	14	4	6.533	0.1627		No significant association
ChertOrChal	CoreConardUnifiedType	15	6	9.846	0.1313		No significant association
ChertOrChal	CorePP56Typology	12	16	24	0.0895		No significant association
Quartz	LithicArtifactClass	1267	10	40.974	<.0001	Yes	Glacial Cycling
Quartz	UnretouchedPoint?	622	2	5.009	0.0817		No significant association
Quartz	RetouchedPieceBlank	24	2	4.8	0.0907		No significant association
Quartz	Completeness	672	2	5.719	0.0573		No significant association
Quartz	CoreHammerCompleteness	16	2	2.215	0.3303		No significant association
Quartz	EvidenceBipolarPercussion	207	2	0.488	0.7836		No significant association
Quartz	TechnicalCategory	69	4	1.135	0.8887		No significant association
Quartz	CortexArea	1011	4	14.699	0.0054	Yes	Threshold MIS4
Quartz	PlatformCortex	296	2	2.724	0.2561		No significant association
Quartz	CortexChatterMarks	61	2	8.812	0.0122		Threshold MIS4
Quartz	CortexRoundness	43	4	2.871	0.5797		No significant association
Quartz	InferredCobbleType	55	2	1.02	0.6004		No significant association
Quartz	CortexLocation	58	8	10.144	0.2551		No significant association
Quartz	PostDepBurning	859	2	1.786	0.4094		No significant association
Quartz	DorsalDirection	363	2	9.502	0.0086		Threshold MIS4
Quartz	ArisOrientation	95	2	0.895	0.6391		No significant association
Quartz	ProfileShape	283	4	1.721	0.7868		No significant association
Quartz	ExteriorPlatAngle	238	4	6.958	0.1381		No significant association
Quartz	FlakeTermination	329	4	5.172	0.2701		No significant association
Quartz	PlatformPrep	297	2	2.495	0.2872		No significant association
Quartz	DorsalPrep	331	2	0.231	0.8911		No significant association
Quartz	PlatAbrasion	328	2	5.004	0.0819		No significant association
Quartz	FractureInitiationPoint	213	4	9.618	0.0474	Yes	Glacial Cycling
Quartz	PlatformDelineation	255	8	6.139	0.6316		No significant association
Quartz	FissuringOnPlatform	241	4	4.82	0.3063		No significant association
Quartz	MarksVentralSurface	264	8	31.318	0.0001	Yes	Glacial Cycling
Quartz	Lipping	287	2	0.437	0.8036		No significant association
Quartz	Bulb	282	2	8.398	0.015		Glacial Cycling
Quartz	PlatformMorphology	238	8	12.613	0.1259		No significant association
Quartz	EdgeDamage	479	2	9.005	0.0111		Glacial Cycling
Quartz	DiagnosticImpactFractures	66	2	0.703	0.7036		No significant association
Quartz	BandingOrientation	0	1	0	1		No significant association
Quartz	RetouchType	22	10	23.275	0.0098	Yes	Glacial Cycling
Quartz	RetouchEdgeAngle	15	2	10	0.0067		Temporally-vectored
Quartz	RetouchedPieceTypology	22	8	25.935	0.0011	Yes	Glacial Cycling
Quartz	NumberCoreFaces	6	4	3	0.5578		No significant association
Quartz	Face1CortexArea	3					No significant association
Quartz	Face1DorsalDirection	12	2	3.086	0.2138		No significant association
Quartz	Face1ArisOrientation	2					No significant association
Quartz	Face1CoreExploitation	5					No significant association
Quartz	Face1TerminationFinalRemoval	5	2	1.875	0.3916		No significant association
Quartz	CoreBlankSphericity	4					No significant association
Quartz	BackedPieceCompleteness	3					No significant association
Quartz	BackedPieceTypology	3					No significant association
Quartz	BackingDistribution	3					No significant association
Quartz	CoreIntendedProduct	12	2	0.833	0.6595		No significant association
Quartz	CoreVolmanTypeOne	14	4	9.822	0.0435	Yes	Glacial Cycling
Quartz	CoreVolmanCoreForIntersectingScars	6	1	1.2	0.2733		No significant association
Quartz	CoreVolmanCoreForParallelConvScars	6	1	2.4	0.1213		No significant association
Quartz	CoreConardUnifiedType	8	4	5.067	0.2805		No significant association
Quartz	CorePP56Typology	7	10	9.625	0.474		No significant association
Quartzite	LithicArtifactClass	3987	10	37.888	<.0001	Yes	Glacial Cycling
Quartzite	UnretouchedPoint?	1535	2	5.87	0.0531		No significant association
Quartzite	RetouchedPieceBlank	102	2	1.594	0.4506		No significant association
Quartzite	Completeness	2351	2	9.495	0.0087		Threshold MIS4
Quartzite	CoreHammerCompleteness	62	2	2.741	0.254		No significant association
Quartzite	EvidenceBipolarPercussion	939	2	1.135	0.5668		No significant association
Quartzite	TechnicalCategory	228	8	8.19	0.4152		No significant association
Quartzite	CortexArea	2900	4	15.783	0.0033	Yes	Threshold MIS4
Quartzite	PlatformCortex	1129	2	91.972	<.0001		Threshold MIS4
Quartzite	CortexChatterMarks	517	2	8.928	0.0115		Temporally-vectored
Quartzite	CortexRoundness	422	4	7.827	0.0981		No significant association
Quartzite	InferredCobbleType	977	2	36.842	<.0001		Glacial Cycling
Quartzite	CortexLocation	690	8	16.717	0.0332	Yes	Threshold MIS3
Quartzite	PostDepBurning	1590	2	3.892	0.1429		No significant association
Quartzite	DorsalDirection	1512	2	24.26	<.0001		Glacial Cycling
Quartzite	ArisOrientation	694	2	14.23	0.0008		Threshold MIS4
Quartzite	ProfileShape	1025	4	3.217	0.5221		No significant association
Quartzite	ExteriorPlatAngle	977	6	7.944	0.2422		No significant association
Quartzite	FlakeTermination	1576	4	29.244	<.0001	Yes	Threshold MIS3
Quartzite	PlatformPrep	1615	2	19.076	<.0001		Threshold MIS4
Quartzite	DorsalPrep	1844	2	3.004	0.2227		No significant association
Quartzite	PlatAbrasion	1824	2	38.684	<.0001		Threshold MIS4
Quartzite	FractureInitiationPoint	788	4	6.648	0.1557		No significant association
Quartzite	PlatformDelineation	984	8	17.447	0.0258	Yes	Threshold MIS4
Quartzite	FissuringOnPlatform	999	4	3.85	0.4267		No significant association
Quartzite	MarksVentralSurface	1007	8	39.91	<.0001	Yes	Threshold MIS3
Quartzite	Lipping	1039	2	5.567	0.0618		No significant association
Quartzite	Bulb	1061	2	0.576	0.7499		No significant association
Quartzite	PlatformMorphology	936	8	24.403	0.002	Yes	Glacial Cycling
Quartzite	EdgeDamage	1317	2	4.825	0.0896		No significant association
Quartzite	DiagnosticImpactFractures	295	2	4.889	0.0868		No significant association
Quartzite	BandingOrientation	1264	10	19.633	0.0329	Yes	Threshold MIS4
Quartzite	RetouchType	122	12	12.065	0.4405		No significant association
Quartzite	RetouchEdgeAngle	95	4	3.497	0.4784		No significant association
Quartzite	RetouchedPieceTypology	94	12	5.797	0.926		No significant association
Quartzite	NumberCoreFaces	26	2	0.745	0.6889		No significant association
Quartzite	Face1CortexArea	19	2	1.451	0.484		No significant association
Quartzite	Face1DorsalDirection	41	2	6.025	0.0492		Threshold MIS3
Quartzite	Face1ArisOrientation	12	2	4.286	0.1173		No significant association
Quartzite	Face1CoreExploitation	24	2	0.898	0.6381		No significant association
Quartzite	Face1TerminationFinalRemoval	26	2	0.826	0.6615		No significant association
Quartzite	CoreBlankSphericity	15					No significant association
Quartzite	BackedPieceCompleteness	1					No significant association
Quartzite	BackedPieceTypology	1					No significant association
Quartzite	BackingDistribution	1					No significant association
Quartzite	CoreIntendedProduct	41	4	6.204	0.1844		No significant association
Quartzite	CoreVolmanTypeOne	44	8	8.585	0.3785		No significant association
Quartzite	CoreVolmanCoreForIntersectingScars	22	2	1.022	0.6		No significant association
Quartzite	CoreVolmanCoreForParallelConvScars	14	2	2.771	0.2502		No significant association
Quartzite	CoreConardUnifiedType	26	4	5.985	0.2003		No significant association
Quartzite	CorePP56Typology	26	18	17.907	0.4618		No significant association
Silcrete	LithicArtifactClass	7669	10	84.536	<.0001	Yes	Threshold MIS4
Silcrete	UnretouchedPoint?	2657	2	20.474	<.0001		Threshold MIS3
Silcrete	RetouchedPieceBlank	338	2	16.029	0.0003		Glacial Cycling
Silcrete	Completeness	4783	2	43.216	<.0001		Threshold MIS3
Silcrete	CoreHammerCompleteness	108	2	2.052	0.3585		No significant association
Silcrete	EvidenceBipolarPercussion	1148	2	1.115	0.5726		No significant association
Silcrete	TechnicalCategory	1016	8	23.592	0.0027	Yes	Glacial Cycling
Silcrete	CortexArea	5179	4	247.531	<.0001	Yes	Glacial Cycling
Silcrete	PlatformCortex	1603	2	42.995	<.0001		Glacial Cycling
Silcrete	CortexChatterMarks	607	2	8.516	0.0142		Glacial Cycling
Silcrete	CortexRoundness	426	4	24.356	<.0001	Yes	Temporally-vectored
Silcrete	InferredCobbleType	822	2	80.308	<.0001		Glacial Cycling
Silcrete	CortexLocation	1183	8	24.991	0.0016	Yes	Glacial Cycling
Silcrete	VisibleLuster	7536	2	113.054	<.0001		Glacial Cycling
Silcrete	PreHeatArea	3451	4	278.254	<.0001	Yes	Glacial Cycling
Silcrete	PlatformPreHeatSurface	1370	2	5.867	0.0532		No significant association
Silcrete	PreHeatTreatmentLocation	785	8	60.541	<.0001	Yes	Glacial Cycling
Silcrete	PostDepBurning	3128	2	62.684	<.0001		Glacial Cycling
Silcrete	DorsalDirection	2958	2	210.225	<.0001		Glacial Cycling
Silcrete	ArisOrientation	1636	2	21.315	<.0001		Glacial Cycling
Silcrete	ProfileShape	1466	4	11.441	0.022	Yes	Glacial Cycling
Silcrete	ExteriorPlatAngle	1251	6	5.604	0.469		No significant association
Silcrete	FlakeTermination	2597	4	45.136	<.0001	Yes	Glacial Cycling
Silcrete	PlatformPrep	2284	2	16.521	0.0003		Temporally-vectored
Silcrete	DorsalPrep	2766	2	88.164	<.0001		Threshold MIS3
Silcrete	PlatAbrasion	2753	2	114.097	<.0001		Glacial Cycling
Silcrete	FractureInitiationPoint	1536	4	32.095	<.0001	Yes	Threshold MIS3
Silcrete	PlatformDelineation	1638	8	107.246	<.0001	Yes	Glacial Cycling
Silcrete	FissuringOnPlatform	1652	4	31.313	<.0001	Yes	Glacial Cycling
Silcrete	MarksVentralSurface	1473	8	75.841	<.0001	Yes	Glacial Cycling
Silcrete	Lipping	1583	2	19.528	<.0001		Threshold MIS3
Silcrete	Bulb	1826	2	19.073	<.0001		Threshold MIS3
Silcrete	PlatformMorphology	1637	8	162.403	<.0001	Yes	Glacial Cycling
Silcrete	EdgeDamage	2280	2	4.938	0.0846		No significant association
Silcrete	DiagnosticImpactFractures	585	8	5.972	0.6504		No significant association
Silcrete	BandingOrientation	2					No significant association
Silcrete	RetouchType	352	14	65.817	<.0001	Yes	Glacial Cycling
Silcrete	RetouchEdgeAngle	293	4	16.334	0.0026	Yes	Glacial Cycling
Silcrete	RetouchedPieceTypology	323	16	69.879	<.0001	Yes	Glacial Cycling
Silcrete	NumberCoreFaces	46	6	7.677	0.2627		No significant association
Silcrete	Face1CortexArea	23	2	2.962	0.2274		No significant association
Silcrete	Face1PreHeatArea	20	6	3.684	0.7193		No significant association
Silcrete	Face1DorsalDirection	91	2	7.755	0.0207		Glacial Cycling
Silcrete	Face1ArisOrientation	38	2	11.317	0.0035		Temporally-vectored
Silcrete	Face1CoreExploitation	43	2	1.728	0.4215		No significant association
Silcrete	Face1TerminationFinalRemoval	43	4	2.74	0.6022		No significant association
Silcrete	CoreBlankSphericity	21	2	1.25	0.5353		No significant association
Silcrete	BackedPieceCompleteness	37	1	0.608	0.4355		No significant association
Silcrete	BackedPieceTypology	36	4	4.026	0.4025		No significant association
Silcrete	BackingDistribution	37	1	0.003	0.9543		No significant association
Silcrete	CoreIntendedProduct	85	4	3.635	0.4577		No significant association
Silcrete	CoreVolmanTypeOne	100	12	12.869	0.3787		No significant association
Silcrete	CoreVolmanCoreForIntersectingScars	24	6	6.181	0.4032		No significant association
Silcrete	CoreVolmanCoreForParallelConvScars	51	8	5.259	0.7295		No significant association
Silcrete	CoreConardUnifiedType	59	6	14.548	0.0241	Yes	Glacial Cycling
Silcrete	CorePP56Typology	51	34	38.228	0.2833		No significant association

## Sheet: Table F
Table F. Correspondence analysis results for categorical traits with more than 2 categories.
Raw Material	Trait	Axis	Singular Value	Inertia	Portion	Cumulative
ChertOrChal	CortexArea	c1	0.10204	0.01041	0.9987	0.9987
ChertOrChal	CortexArea	c2	0.00364	1e-05	0.0013	1
ChertOrChal	FlakeTermination	c1	0.09588	0.00919	0.9904	0.9904
ChertOrChal	FlakeTermination	c2	0.00943	9e-05	0.0096	1
ChertOrChal	PlatformDelineation	c1	0.1783	0.03179	0.9833	0.9833
ChertOrChal	PlatformDelineation	c2	0.02326	0.00054	0.0167	1
ChertOrChal	MarksVentralSurface	c1	0.26387	0.06963	0.9074	0.9074
ChertOrChal	MarksVentralSurface	c2	0.08427	0.0071	0.0926	1
ChertOrChal	PlatformMorphology	c1	0.30697	0.09423	0.9378	0.9378
ChertOrChal	PlatformMorphology	c2	0.07907	0.00625	0.0622	1
ChertOrChal	CoreVolmanTypeOne	c1	0.25597	0.06552	0.7332	0.7332
ChertOrChal	CoreVolmanTypeOne	c2	0.1544	0.02384	0.2668	1
Quartz	LithicArtifactClass	c1	0.14782	0.02185	0.6756	0.6756
Quartz	LithicArtifactClass	c2	0.10242	0.01049	0.3244	1
Quartz	CortexArea	c1	0.11031	0.01217	0.8369	0.8369
Quartz	CortexArea	c2	0.0487	0.00237	0.1631	1
Quartz	FractureInitiationPoint	c1	0.19344	0.03742	0.8287	0.8287
Quartz	FractureInitiationPoint	c2	0.08795	0.00774	0.1713	1
Quartz	MarksVentralSurface	c1	0.30192	0.09116	0.7684	0.7684
Quartz	MarksVentralSurface	c2	0.16574	0.02747	0.2316	1
Quartz	RetouchType	c1	0.87232	0.76094	0.7193	0.7193
Quartz	RetouchType	c2	0.54499	0.29701	0.2807	1
Quartz	RetouchedPieceTypology	c1	0.81833	0.66967	0.5681	0.5681
Quartz	RetouchedPieceTypology	c2	0.71357	0.50919	0.4319	1
Quartz	CoreVolmanTypeOne	c1	0.70521	0.49732	0.7088	0.7088
Quartz	CoreVolmanTypeOne	c2	0.45196	0.20427	0.2912	1
Silcrete	LithicArtifactClass	c1	0.10076	0.01015	0.921	0.921
Silcrete	LithicArtifactClass	c2	0.02951	0.00087	0.079	1
Silcrete	TechnicalCategory	c1	0.14855	0.02207	0.9503	0.9503
Silcrete	TechnicalCategory	c2	0.03397	0.00115	0.0497	1
Silcrete	CortexArea	c1	0.2185	0.04774	0.9989	0.9989
Silcrete	CortexArea	c2	0.00739	5e-05	0.0011	1
Silcrete	CortexRoundness	c1	0.23911	0.05717	1	1
Silcrete	CortexRoundness	c2	0.00117	0	0	1
Silcrete	CortexLocation	c1	0.14198	0.02016	0.9542	0.9542
Silcrete	CortexLocation	c2	0.03109	0.00097	0.0458	1
Silcrete	PreHeatArea	c1	0.28327	0.08024	0.9952	0.9952
Silcrete	PreHeatArea	c2	0.01965	0.00039	0.0048	1
Silcrete	PreHeatTreatmentLocation	c1	0.27462	0.07542	0.9779	0.9779
Silcrete	PreHeatTreatmentLocation	c2	0.04128	0.0017	0.0221	1
Silcrete	ProfileShape	c1	0.08251	0.00681	0.8724	0.8724
Silcrete	ProfileShape	c2	0.03156	0.001	0.1276	1
Silcrete	FlakeTermination	c1	0.11938	0.01425	0.8199	0.8199
Silcrete	FlakeTermination	c2	0.05594	0.00313	0.1801	1
Silcrete	FractureInitiationPoint	c1	0.14344	0.02057	0.9846	0.9846
Silcrete	FractureInitiationPoint	c2	0.01793	0.00032	0.0154	1
Silcrete	PlatformDelineation	c1	0.24168	0.05841	0.8921	0.8921
Silcrete	PlatformDelineation	c2	0.08405	0.00706	0.1079	1
Silcrete	FissuringOnPlatform	c1	0.13692	0.01875	0.9891	0.9891
Silcrete	FissuringOnPlatform	c2	0.01438	0.00021	0.0109	1
Silcrete	MarksVentralSurface	c1	0.19239	0.03701	0.7189	0.7189
Silcrete	MarksVentralSurface	c2	0.1203	0.01447	0.2811	1
Silcrete	PlatformMorphology	c1	0.29992	0.08995	0.9067	0.9067
Silcrete	PlatformMorphology	c2	0.09622	0.00926	0.0933	1
Silcrete	RetouchType	c1	0.35723	0.12761	0.6825	0.6825
Silcrete	RetouchType	c2	0.24366	0.05937	0.3175	1
Silcrete	RetouchEdgeAngle	c1	0.23607	0.05573	0.9996	0.9996
Silcrete	RetouchEdgeAngle	c2	0.00456	2e-05	0.0004	1
Silcrete	RetouchedPieceTypology	c1	0.36568	0.13372	0.6181	0.6181
Silcrete	RetouchedPieceTypology	c2	0.28744	0.08262	0.3819	1
Silcrete	CoreConardUnifiedType	c1	0.41253	0.17018	0.6902	0.6902
Silcrete	CoreConardUnifiedType	c2	0.2764	0.07639	0.3098	1
Quartzite	LithicArtifactClass	c1	0.08813	0.00777	0.8173	0.8173
Quartzite	LithicArtifactClass	c2	0.04167	0.00174	0.1827	1
Quartzite	CortexLocation	c1	0.14999	0.0225	0.9285	0.9285
Quartzite	CortexLocation	c2	0.04161	0.00173	0.0715	1
Quartzite	FlakeTermination	c1	0.13508	0.01825	0.9833	0.9833
Quartzite	FlakeTermination	c2	0.01762	0.00031	0.0167	1
Quartzite	PlatformDelineation	c1	0.12986	0.01686	0.9511	0.9511
Quartzite	PlatformDelineation	c2	0.02943	0.00087	0.0489	1
Quartzite	MarksVentralSurface	c1	0.19705	0.03883	0.9797	0.9797
Quartzite	MarksVentralSurface	c2	0.02835	0.0008	0.0203	1
Quartzite	PlatformMorphology	c1	0.15379	0.02365	0.9071	0.9071
Quartzite	PlatformMorphology	c2	0.04921	0.00242	0.0929	1
Quartzite	BandingOrientation	c1	0.11751	0.01381	0.889	0.889
Quartzite	BandingOrientation	c2	0.04153	0.00172	0.111	1
Quartzite	CortexArea	c1	0.07268	0.00528	0.9705	0.9705
Quartzite	CortexArea	c2	0.01268	0.00016	0.0295	1

## Sheet: Table G
Table G. MIS eigenvector values from correspondence analysis of categorical traits with more than two categories.
Raw Material	Trait	MIS	c1	c2
ChertOrChal	CortexArea	MIS3	-0.2018	-0.0001
ChertOrChal	CortexArea	MIS4	0.0526	-0.0028
ChertOrChal	CortexArea	MIS5	0.0494	0.006
ChertOrChal	FlakeTermination	MIS3	0.2156	-0.0034
ChertOrChal	FlakeTermination	MIS4	-0.0534	-0.0065
ChertOrChal	FlakeTermination	MIS5	-0.0179	0.015
ChertOrChal	PlatformDelineation	MIS3	-0.0949	0.0404
ChertOrChal	PlatformDelineation	MIS4	-0.1461	-0.0192
ChertOrChal	PlatformDelineation	MIS5	0.2453	-0.0036
ChertOrChal	MarksVentralSurface	MIS3	0.3465	0.089
ChertOrChal	MarksVentralSurface	MIS4	0.0754	-0.1097
ChertOrChal	MarksVentralSurface	MIS5	-0.3094	0.043
ChertOrChal	PlatformMorphology	MIS3	0.0893	0.1439
ChertOrChal	PlatformMorphology	MIS4	0.2763	-0.0548
ChertOrChal	PlatformMorphology	MIS5	-0.4193	-0.0262
ChertOrChal	CoreVolmanTypeOne	MIS3	-0.1375	0.3608
ChertOrChal	CoreVolmanTypeOne	MIS4	-0.1735	-0.0901
ChertOrChal	CoreVolmanTypeOne	MIS5	0.394	-0.0114
Quartz	LithicArtifactClass	MIS3	-0.1209	0.3585
Quartz	LithicArtifactClass	MIS4	-0.0516	-0.0376
Quartz	LithicArtifactClass	MIS5	0.3753	0.0315
Quartz	CortexArea	MIS3	-0.0391	0.1578
Quartz	CortexArea	MIS4	-0.0486	-0.0174
Quartz	CortexArea	MIS5	0.2553	-0.0027
Quartz	FractureInitiationPoint	MIS3	0.5492	0.238
Quartz	FractureInitiationPoint	MIS4	0.0449	-0.0539
Quartz	FractureInitiationPoint	MIS5	-0.2711	0.0968
Quartz	MarksVentralSurface	MIS3	0.7649	0.3548
Quartz	MarksVentralSurface	MIS4	0.0551	-0.1132
Quartz	MarksVentralSurface	MIS5	-0.4019	0.1837
Quartz	RetouchType	MIS3	-0.6976	1.3004
Quartz	RetouchType	MIS4	0.8691	-0.0464
Quartz	RetouchType	MIS5	-0.9335	-0.4238
Quartz	RetouchedPieceTypology	MIS3	2.0563	0.0996
Quartz	RetouchedPieceTypology	MIS4	-0.2874	-0.6013
Quartz	RetouchedPieceTypology	MIS5	-0.3886	0.9881
Quartz	CoreVolmanTypeOne	MIS3	-0.5668	0.6154
Quartz	CoreVolmanTypeOne	MIS4	-0.0128	-0.3368
Quartz	CoreVolmanTypeOne	MIS5	2.3824	0.5694
Silcrete	LithicArtifactClass	MIS3	0.0554	-0.0581
Silcrete	LithicArtifactClass	MIS4	-0.0542	0.0106
Silcrete	LithicArtifactClass	MIS5	0.2718	0.0372
Silcrete	TechnicalCategory	MIS3	-0.1884	-0.0276
Silcrete	TechnicalCategory	MIS4	0.1284	-0.004
Silcrete	TechnicalCategory	MIS5	-0.1211	0.0851
Silcrete	CortexArea	MIS3	-0.3122	0.0054
Silcrete	CortexArea	MIS4	0.1789	0.0017
Silcrete	CortexArea	MIS5	-0.1169	-0.0178
Silcrete	CortexRoundness	MIS3	0.2997	-0.0008
Silcrete	CortexRoundness	MIS4	-0.0161	0.0015
Silcrete	CortexRoundness	MIS5	-0.3076	-0.001
Silcrete	CortexLocation	MIS3	0.3244	-0.0267
Silcrete	CortexLocation	MIS4	-0.0758	-0.008
Silcrete	CortexLocation	MIS5	0.0821	0.084
Silcrete	PreHeatArea	MIS3	-0.2803	0.016
Silcrete	PreHeatArea	MIS4	0.3151	0.0024
Silcrete	PreHeatArea	MIS5	-0.1901	-0.0402
Silcrete	PreHeatTreatmentLocation	MIS3	0.4919	-0.0396
Silcrete	PreHeatTreatmentLocation	MIS4	-0.1844	-0.0087
Silcrete	PreHeatTreatmentLocation	MIS5	0.2013	0.0994
Silcrete	ProfileShape	MIS3	-0.0508	-0.0352
Silcrete	ProfileShape	MIS4	-0.0483	0.0385
Silcrete	ProfileShape	MIS5	0.1373	-0.0007
Silcrete	FlakeTermination	MIS3	0.2256	0.0025
Silcrete	FlakeTermination	MIS4	-0.0616	-0.0314
Silcrete	FlakeTermination	MIS5	-0.0697	0.1298
Silcrete	FractureInitiationPoint	MIS3	0.2118	0.0088
Silcrete	FractureInitiationPoint	MIS4	-0.0517	-0.0171
Silcrete	FractureInitiationPoint	MIS5	-0.1684	0.0268
Silcrete	PlatformDelineation	MIS3	-0.1236	0.1159
Silcrete	PlatformDelineation	MIS4	-0.1287	-0.0776
Silcrete	PlatformDelineation	MIS5	0.4611	-0.0015
Silcrete	FissuringOnPlatform	MIS3	0.1659	0.0113
Silcrete	FissuringOnPlatform	MIS4	-0.1421	0.0047
Silcrete	FissuringOnPlatform	MIS5	0.0517	-0.0266
Silcrete	MarksVentralSurface	MIS3	-0.1542	-0.1193
Silcrete	MarksVentralSurface	MIS4	-0.0665	0.155
Silcrete	MarksVentralSurface	MIS5	0.3188	-0.0399
Silcrete	PlatformMorphology	MIS3	-0.0736	0.1434
Silcrete	PlatformMorphology	MIS4	0.2703	-0.0503
Silcrete	PlatformMorphology	MIS5	-0.497	-0.0908
Silcrete	RetouchType	MIS3	0.5025	0.4663
Silcrete	RetouchType	MIS4	-0.1681	-0.043
Silcrete	RetouchType	MIS5	1.1449	-0.7013
Silcrete	RetouchEdgeAngle	MIS3	0.3952	-0.0064
Silcrete	RetouchEdgeAngle	MIS4	-0.1304	0.0002
Silcrete	RetouchEdgeAngle	MIS5	0.5029	0.0149
Silcrete	RetouchedPieceTypology	MIS3	0.7172	0.3943
Silcrete	RetouchedPieceTypology	MIS4	-0.1853	-0.0013
Silcrete	RetouchedPieceTypology	MIS5	0.7331	-1.0334
Silcrete	CoreConardUnifiedType	MIS3	0.5178	-0.5039
Silcrete	CoreConardUnifiedType	MIS4	-0.3898	-0.0282
Silcrete	CoreConardUnifiedType	MIS5	0.3836	0.3285
Quartzite	LithicArtifactClass	MIS3	0.0959	0.1285
Quartzite	LithicArtifactClass	MIS4	-0.1051	0.004
Quartzite	LithicArtifactClass	MIS5	0.0696	-0.0251
Quartzite	CortexLocation	MIS3	0.4754	0.047
Quartzite	CortexLocation	MIS4	0.0295	-0.0599
Quartzite	CortexLocation	MIS5	-0.0805	0.0259
Quartzite	FlakeTermination	MIS3	0.3998	0.0271
Quartzite	FlakeTermination	MIS4	-0.1155	0.0175
Quartzite	FlakeTermination	MIS5	0.0171	-0.0158
Quartzite	PlatformDelineation	MIS3	0.1797	0.0601
Quartzite	PlatformDelineation	MIS4	0.1535	-0.038
Quartzite	PlatformDelineation	MIS5	-0.103	0.0014
Quartzite	MarksVentralSurface	MIS3	0.4566	0.0187
Quartzite	MarksVentralSurface	MIS4	0.0187	-0.0525
Quartzite	MarksVentralSurface	MIS5	-0.1136	0.0145
Quartzite	PlatformMorphology	MIS3	0.1571	0.1112
Quartzite	PlatformMorphology	MIS4	0.2119	-0.0525
Quartzite	PlatformMorphology	MIS5	-0.1217	-0.0042
Quartzite	BandingOrientation	MIS3	-0.1769	0.0788
Quartzite	BandingOrientation	MIS4	-0.1272	-0.0575
Quartzite	BandingOrientation	MIS5	0.0932	0.0042
Quartzite	CortexArea	MIS3	-0.1137	0.0301
Quartzite	CortexArea	MIS4	-0.0635	-0.0126
Quartzite	CortexArea	MIS5	0.0675	0.0024

## Sheet: Table H
Table H. Category eigenvector values from correspondence analysis of categorical traits with more than two categories.
Raw Material	Trait	Category	c1	c2
ChertOrChal	CortexArea	0	-0.0637	-0.0001
ChertOrChal	CortexArea	1	0.148	0.0209
ChertOrChal	CortexArea	Partial	0.1651	-0.0021
ChertOrChal	FlakeTermination	Feather	-0.0592	-0.0006
ChertOrChal	FlakeTermination	HingeOrStep	0.1636	-0.0073
ChertOrChal	FlakeTermination	Overshoot	0.1135	0.0369
ChertOrChal	PlatformDelineation	Double	-0.2143	-0.0945
ChertOrChal	PlatformDelineation	OverhangCurveBreak	0.2995	0.0134
ChertOrChal	PlatformDelineation	OverhangCurveNoBreak	0.1382	-0.0165
ChertOrChal	PlatformDelineation	Rectillinear	-0.1174	0.0638
ChertOrChal	PlatformDelineation	RegCurve	-0.1451	0.0018
ChertOrChal	MarksVentralSurface	Crushing	-0.5187	0.0505
ChertOrChal	MarksVentralSurface	HertzianCone	0.2895	-0.0031
ChertOrChal	MarksVentralSurface	None	-0.0543	0.0026
ChertOrChal	MarksVentralSurface	RipplesUndulations	0.4253	0.1201
ChertOrChal	MarksVentralSurface	ShatteredBulb	0.1443	-0.1976
ChertOrChal	PlatformMorphology	NarrowCurved	0.1318	0.1413
ChertOrChal	PlatformMorphology	NarrowLinear	0.3225	-0.0609
ChertOrChal	PlatformMorphology	OvularOrTriangular	0.1666	0.0674
ChertOrChal	PlatformMorphology	Punctiform	0.6005	-0.1455
ChertOrChal	PlatformMorphology	QuadrangularTrapezoid	-0.3128	-0.0323
ChertOrChal	CoreVolmanTypeOne	CoreForIntersectingScars	0.2624	-0.0306
ChertOrChal	CoreVolmanTypeOne	CoreForParallelConvScars	-0.2539	0.033
ChertOrChal	CoreVolmanTypeOne	CoreOnFlake	0.1625	-0.21
ChertOrChal	CoreVolmanTypeOne	CorePrepForOneMajor	-0.1234	-0.4563
ChertOrChal	CoreVolmanTypeOne	CylinderCore	-0.6777	-0.5837
ChertOrChal	CoreVolmanTypeOne	MinimalCore	0.3232	-0.0327
ChertOrChal	CoreVolmanTypeOne	Other	0.2512	0.4964
Quartz	LithicArtifactClass	BladeBladeFrag	-0.14	-0.1174
Quartz	LithicArtifactClass	Core	-0.282	0.7091
Quartz	LithicArtifactClass	FlakeFlakeFrag	0.076	-0.0339
Quartz	LithicArtifactClass	HammerManuportGrindstone	2.539	0.3075
Quartz	LithicArtifactClass	RetouchedPiece	0.555	0.3411
Quartz	LithicArtifactClass	Shatter	-0.126	0.0403
Quartz	CortexArea	0	-0.0258	-0.0094
Quartz	CortexArea	1	-0.2398	0.3825
Quartz	CortexArea	Partial	0.3932	0.0419
Quartz	FractureInitiationPoint	Centered	-0.051	-0.0584
Quartz	FractureInitiationPoint	Lateral	-0.201	0.1687
Quartz	FractureInitiationPoint	NotExpressed	0.4178	0.0571
Quartz	MarksVentralSurface	Crushing	-0.4709	0.198
Quartz	MarksVentralSurface	HertzianCone	0.71	0.2942
Quartz	MarksVentralSurface	None	0.0203	-0.0759
Quartz	MarksVentralSurface	RipplesUndulations	0.3395	0.1822
Quartz	MarksVentralSurface	ShatteredBulb	0.0351	-0.2285
Quartz	RetouchType	Backing	0.9964	-0.085
Quartz	RetouchType	InvasiveEdgeShaping	0.0983	1.151
Quartz	RetouchType	MarginalEdgeShaping	-0.9619	0.488
Quartz	RetouchType	Nibbling	0.9964	-0.085
Quartz	RetouchType	NotchDenticulate	-0.7257	-0.662
Quartz	RetouchType	PiecesEsquillees	0.9964	-0.085
Quartz	RetouchedPieceTypology	BackedPiece	-0.351	-0.843
Quartz	RetouchedPieceTypology	EndScraper	2.513	0.14
Quartz	RetouchedPieceTypology	MinimallyRetouched	0.023	-0.066
Quartz	RetouchedPieceTypology	NotchedPiece	-0.454	1.013
Quartz	RetouchedPieceTypology	PiecesEsquillees	-0.351	-0.843
Quartz	CoreVolmanTypeOne	CoreForIntersectingScars	-0.49	0.5189
Quartz	CoreVolmanTypeOne	CoreForParallelConvScars	-0.13	-0.4442
Quartz	CoreVolmanTypeOne	Other	1.68	0.2573
Silcrete	LithicArtifactClass	BladeBladeFrag	-0.0507	-0.001
Silcrete	LithicArtifactClass	Core	0.2543	0.1538
Silcrete	LithicArtifactClass	FlakeFlakeFrag	0.0768	-0.005
Silcrete	LithicArtifactClass	HammerManuportGrindstone	0.2708	0.584
Silcrete	LithicArtifactClass	RetouchedPiece	-0.2275	0.0785
Silcrete	LithicArtifactClass	Shatter	-0.1324	-0.019
Silcrete	TechnicalCategory	CentripetalPreparationMaintenance	-0.2456	-0.0062
Silcrete	TechnicalCategory	CrestingInitiation	0.5985	0.0671
Silcrete	TechnicalCategory	MainProductionPhase	-0.0136	-0.0057
Silcrete	TechnicalCategory	NaturalRidgeInitiation	-0.0248	0.1208
Silcrete	TechnicalCategory	NeocrestMaintenance	0.6866	-0.1758
Silcrete	CortexArea	0	-0.1413	0
Silcrete	CortexArea	1	0.3462	0.0428
Silcrete	CortexArea	Partial	0.3369	-0.0044
Silcrete	CortexRoundness	Angular	0.3012	0.0019
Silcrete	CortexRoundness	Rounded	-0.2901	0.0004
Silcrete	CortexRoundness	SubangularSubrounded	0.1285	-0.0012
Silcrete	CortexLocation	Distal	0.1532	-0.032
Silcrete	CortexLocation	Lateral	-0.1127	-0.0073
Silcrete	CortexLocation	Mesial	0.3949	0.1012
Silcrete	CortexLocation	Proximal	0.2632	0.0185
Silcrete	CortexLocation	WholeDorsal	-0.0364	0.0546
Silcrete	PreHeatArea	0	-0.1802	-0.0022
Silcrete	PreHeatArea	1	0.2003	0.0964
Silcrete	PreHeatArea	Partial	0.4674	-0.0087
Silcrete	PreHeatTreatmentLocation	Distal	-0.0452	0.0555
Silcrete	PreHeatTreatmentLocation	Lateral	-0.156	-0.0129
Silcrete	PreHeatTreatmentLocation	Mesial	0.2251	0.1255
Silcrete	PreHeatTreatmentLocation	Proximal	0.1215	-0.0938
Silcrete	PreHeatTreatmentLocation	WholeDorsal	0.6819	-0.0074
Silcrete	ProfileShape	Curved	0.1291	-0.0156
Silcrete	ProfileShape	Flat	-0.0609	-0.0098
Silcrete	ProfileShape	Twisted	0.0178	0.0852
Silcrete	FlakeTermination	Feather	-0.067	-0.0156
Silcrete	FlakeTermination	HingeOrStep	0.2259	-0.0124
Silcrete	FlakeTermination	Overshoot	-0.0106	0.2106
Silcrete	FractureInitiationPoint	Centered	-0.0393	-0.0121
Silcrete	FractureInitiationPoint	Lateral	-0.0854	0.031
Silcrete	FractureInitiationPoint	NotExpressed	0.3939	0.0066
Silcrete	PlatformDelineation	Double	-0.1366	-0.1797
Silcrete	PlatformDelineation	OverhangCurveBreak	0.4302	0.0165
Silcrete	PlatformDelineation	OverhangCurveNoBreak	0.1643	0.0008
Silcrete	PlatformDelineation	Rectillinear	-0.2852	0.3897
Silcrete	PlatformDelineation	RegCurve	-0.1894	-0.0237
Silcrete	FissuringOnPlatform	CompleteFissure	0.2701	-0.0227
Silcrete	FissuringOnPlatform	None	-0.0737	-0.0006
Silcrete	FissuringOnPlatform	PartialFissure	0.2269	0.039
Silcrete	MarksVentralSurface	Crushing	0.6777	-0.0404
Silcrete	MarksVentralSurface	HertzianCone	-0.0751	0.1083
Silcrete	MarksVentralSurface	None	0.0596	-0.0132
Silcrete	MarksVentralSurface	RipplesUndulations	-0.2164	-0.1687
Silcrete	MarksVentralSurface	ShatteredBulb	-0.1393	0.243
Silcrete	PlatformMorphology	NarrowCurved	-0.0203	0.1435
Silcrete	PlatformMorphology	NarrowLinear	0.2783	0.0363
Silcrete	PlatformMorphology	OvularOrTriangular	0.141	0.0615
Silcrete	PlatformMorphology	Punctiform	0.4935	-0.1736
Silcrete	PlatformMorphology	QuadrangularTrapezoid	-0.3622	-0.0599
Silcrete	RetouchType	Backing	-0.2802	0.0355
Silcrete	RetouchType	Burination	0.4681	0.8686
Silcrete	RetouchType	EdgeDamage	-0.4706	-0.1766
Silcrete	RetouchType	InvasiveEdgeShaping	0.1552	0.5202
Silcrete	RetouchType	MarginalEdgeShaping	0.0996	0.3599
Silcrete	RetouchType	Nibbling	-0.333	-0.1492
Silcrete	RetouchType	NotchDenticulate	0.5285	-0.2092
Silcrete	RetouchType	PiecesEsquillees	-0.4706	-0.1766
Silcrete	RetouchEdgeAngle	0-30	-0.5524	0.0539
Silcrete	RetouchEdgeAngle	31-60	0.378	0.0011
Silcrete	RetouchEdgeAngle	61-90	-0.1405	-0.0009
Silcrete	RetouchedPieceTypology	BackedPiece	-0.166	0.185
Silcrete	RetouchedPieceTypology	Burin	0.727	0.684
Silcrete	RetouchedPieceTypology	DoubleScraper	0.727	0.684
Silcrete	RetouchedPieceTypology	EndScraper	0.727	0.684
Silcrete	RetouchedPieceTypology	MinimallyRetouched	-0.242	0.049
Silcrete	RetouchedPieceTypology	NotchedPiece	0.37	-0.366
Silcrete	RetouchedPieceTypology	PiecesEsquillees	-0.507	-0.004
Silcrete	RetouchedPieceTypology	RetouchedPoint	1.961	1.372
Silcrete	RetouchedPieceTypology	SideScraper	1.139	0.913
Silcrete	CoreConardUnifiedType	Other	0.8401	0.156
Silcrete	CoreConardUnifiedType	Parallel	-0.3601	0.1598
Silcrete	CoreConardUnifiedType	Platform	-0.004	-0.3368
Quartzite	LithicArtifactClass	-0.1033	0.0463
Quartzite	LithicArtifactClass	0.3221	-0.2059
Quartzite	LithicArtifactClass	0.0357	-0.0027
Quartzite	LithicArtifactClass	0.6048	0.4733
Quartzite	LithicArtifactClass	-0.0328	-0.0318
Quartzite	LithicArtifactClass	-0.1597	-0.0233
Quartzite	CortexLocation	Distal	-0.032	0.051
Quartzite	CortexLocation	Lateral	-0.036	-0.0406
Quartzite	CortexLocation	Mesial	1.239	0.0006
Quartzite	CortexLocation	Proximal	0.572	-0.0122
Quartzite	CortexLocation	WholeDorsal	-0.002	0.0287
Quartzite	FlakeTermination	Feather	-0.0601	-0.0076
Quartzite	FlakeTermination	HingeOrStep	0.0867	0.029
Quartzite	FlakeTermination	Overshoot	0.6181	-0.0421
Quartzite	PlatformDelineation	Double	0.4587	-0.0302
Quartzite	PlatformDelineation	OverhangCurveBreak	-0.1592	0.0272
Quartzite	PlatformDelineation	OverhangCurveNoBreak	-0.1151	-0.028
Quartzite	PlatformDelineation	Rectillinear	0.0711	0.1072
Quartzite	PlatformDelineation	RegCurve	0.0977	-0.0032
Quartzite	MarksVentralSurface	Crushing	-0.1803	0.0275
Quartzite	MarksVentralSurface	HertzianCone	0.5866	0.091
Quartzite	MarksVentralSurface	None	-0.0367	-0.0131
Quartzite	MarksVentralSurface	RipplesUndulations	0.524	-0.056
Quartzite	MarksVentralSurface	ShatteredBulb	0.1198	-0.0028
Quartzite	PlatformMorphology	NarrowCurved	0.0795	-0.1272
Quartzite	PlatformMorphology	NarrowLinear	0.2758	-0.0469
Quartzite	PlatformMorphology	OvularOrTriangular	0.1605	0.0348
Quartzite	PlatformMorphology	Punctiform	0.6202	0.2258
Quartzite	PlatformMorphology	QuadrangularTrapezoid	-0.1099	0.0092
Quartzite	BandingOrientation	Against	0.2624	-0.0012
Quartzite	BandingOrientation	Indeterminate	0.1075	0.0754
Quartzite	BandingOrientation	NoBandingVisible	-0.0453	-0.0042
Quartzite	BandingOrientation	Oblique	0.425	-0.1127
Quartzite	BandingOrientation	Through	0.2952	0.2641
Quartzite	BandingOrientation	With	0.1813	0.1105
Quartzite	CortexArea	0	-0.0479	-0.0001
Quartzite	CortexArea	1	0.1039	0.0642
Quartzite	CortexArea	Partial	0.1111	-0.008

## Sheet: Table I
Table I. Descriptive statistics (mean, standard deviation, standard error, 95% confidence interval) for numerical traits. Trait definitions available in S1 File.
Raw Material	MIS	Trait	Summary statistic	Value
ChertOrChal	MIS3	DorsalScarCount	Mean	2.73267
ChertOrChal	MIS3	DorsalScarCount	Std Dev	1.21566
ChertOrChal	MIS3	DorsalScarCount	Std Err Mean	0.120962
ChertOrChal	MIS3	DorsalScarCount	Upper 95% Mean	2.97266
ChertOrChal	MIS3	DorsalScarCount	Lower 95% Mean	2.49269
ChertOrChal	MIS3	DorsalScarCount	N	101
ChertOrChal	MIS3	Mass	Mean	1.60087
ChertOrChal	MIS3	Mass	Std Dev	3.76722
ChertOrChal	MIS3	Mass	Std Err Mean	0.296898
ChertOrChal	MIS3	Mass	Upper 95% Mean	2.18721
ChertOrChal	MIS3	Mass	Lower 95% Mean	1.01452
ChertOrChal	MIS3	Mass	N	161
ChertOrChal	MIS3	MaxLength	Mean	16.9207
ChertOrChal	MIS3	MaxLength	Std Dev	8.51703
ChertOrChal	MIS3	MaxLength	Std Err Mean	0.671236
ChertOrChal	MIS3	MaxLength	Upper 95% Mean	18.2463
ChertOrChal	MIS3	MaxLength	Lower 95% Mean	15.5951
ChertOrChal	MIS3	MaxLength	N	161
ChertOrChal	MIS3	MaxWidth	Mean	11.7751
ChertOrChal	MIS3	MaxWidth	Std Dev	6.75952
ChertOrChal	MIS3	MaxWidth	Std Err Mean	0.563293
ChertOrChal	MIS3	MaxWidth	Upper 95% Mean	12.8886
ChertOrChal	MIS3	MaxWidth	Lower 95% Mean	10.6617
ChertOrChal	MIS3	MaxWidth	N	144
ChertOrChal	MIS3	TechLength	Mean	20.1567
ChertOrChal	MIS3	TechLength	Std Dev	8.38655
ChertOrChal	MIS3	TechLength	Std Err Mean	1.163
ChertOrChal	MIS3	TechLength	Upper 95% Mean	22.4916
ChertOrChal	MIS3	TechLength	Lower 95% Mean	17.8219
ChertOrChal	MIS3	TechLength	N	52
ChertOrChal	MIS3	MaxTechWidth	Mean	11.7875
ChertOrChal	MIS3	MaxTechWidth	Std Dev	6.67885
ChertOrChal	MIS3	MaxTechWidth	Std Err Mean	0.771207
ChertOrChal	MIS3	MaxTechWidth	Upper 95% Mean	13.3241
ChertOrChal	MIS3	MaxTechWidth	Lower 95% Mean	10.2508
ChertOrChal	MIS3	MaxTechWidth	N	75
ChertOrChal	MIS3	MaxThickness	Mean	3.99754
ChertOrChal	MIS3	MaxThickness	Std Dev	3.34941
ChertOrChal	MIS3	MaxThickness	Std Err Mean	0.308338
ChertOrChal	MIS3	MaxThickness	Upper 95% Mean	4.60819
ChertOrChal	MIS3	MaxThickness	Lower 95% Mean	3.38689
ChertOrChal	MIS3	MaxThickness	N	118
ChertOrChal	MIS3	MidThickness	Mean	3.58211
ChertOrChal	MIS3	MidThickness	Std Dev	1.9452
ChertOrChal	MIS3	MidThickness	Std Err Mean	0.257648
ChertOrChal	MIS3	MidThickness	Upper 95% Mean	4.09824
ChertOrChal	MIS3	MidThickness	Lower 95% Mean	3.06597
ChertOrChal	MIS3	MidThickness	N	57
ChertOrChal	MIS3	PlatformWidth	Mean	7.36057
ChertOrChal	MIS3	PlatformWidth	Std Dev	4.05882
ChertOrChal	MIS3	PlatformWidth	Std Err Mean	0.557521
ChertOrChal	MIS3	PlatformWidth	Upper 95% Mean	8.47931
ChertOrChal	MIS3	PlatformWidth	Lower 95% Mean	6.24182
ChertOrChal	MIS3	PlatformWidth	N	53
ChertOrChal	MIS3	PlatformThickness	Mean	2.72918
ChertOrChal	MIS3	PlatformThickness	Std Dev	1.52944
ChertOrChal	MIS3	PlatformThickness	Std Err Mean	0.195825
ChertOrChal	MIS3	PlatformThickness	Upper 95% Mean	3.12089
ChertOrChal	MIS3	PlatformThickness	Lower 95% Mean	2.33747
ChertOrChal	MIS3	PlatformThickness	N	61
ChertOrChal	MIS3	NumberPlatformScars	Mean	2.33333
ChertOrChal	MIS3	NumberPlatformScars	Std Dev	1
ChertOrChal	MIS3	NumberPlatformScars	Std Err Mean	0.333333
ChertOrChal	MIS3	NumberPlatformScars	Upper 95% Mean	3.102
ChertOrChal	MIS3	NumberPlatformScars	Lower 95% Mean	1.56467
ChertOrChal	MIS3	NumberPlatformScars	N	9
ChertOrChal	MIS3	BulbLength	Mean	5.67806
ChertOrChal	MIS3	BulbLength	Std Dev	2.58473
ChertOrChal	MIS3	BulbLength	Std Err Mean	0.430789
ChertOrChal	MIS3	BulbLength	Upper 95% Mean	6.5526
ChertOrChal	MIS3	BulbLength	Lower 95% Mean	4.80351
ChertOrChal	MIS3	BulbLength	N	36
ChertOrChal	MIS3	DiameterOfLargestNotch	Mean	6.86333
ChertOrChal	MIS3	DiameterOfLargestNotch	Std Dev	5.62627
ChertOrChal	MIS3	DiameterOfLargestNotch	Std Err Mean	3.24833
ChertOrChal	MIS3	DiameterOfLargestNotch	Upper 95% Mean	20.8398
ChertOrChal	MIS3	DiameterOfLargestNotch	Lower 95% Mean	-7.1131
ChertOrChal	MIS3	DiameterOfLargestNotch	N	3
ChertOrChal	MIS3	Face1DorsalScarCount	Mean	3.66667
ChertOrChal	MIS3	Face1DorsalScarCount	Std Dev	0.57735
ChertOrChal	MIS3	Face1DorsalScarCount	Std Err Mean	0.333333
ChertOrChal	MIS3	Face1DorsalScarCount	Upper 95% Mean	5.10088
ChertOrChal	MIS3	Face1DorsalScarCount	Lower 95% Mean	2.23245
ChertOrChal	MIS3	Face1DorsalScarCount	N	3
ChertOrChal	MIS3	Face1LengthOfFinalRemoval	Mean	12.9333
ChertOrChal	MIS3	Face1LengthOfFinalRemoval	Std Dev	5.2336
ChertOrChal	MIS3	Face1LengthOfFinalRemoval	Std Err Mean	3.02162
ChertOrChal	MIS3	Face1LengthOfFinalRemoval	Upper 95% Mean	25.9343
ChertOrChal	MIS3	Face1LengthOfFinalRemoval	Lower 95% Mean	-0.0676413
ChertOrChal	MIS3	Face1LengthOfFinalRemoval	N	3
ChertOrChal	MIS3	Face1WidthOfFinalRemoval	Mean	8.31
ChertOrChal	MIS3	Face1WidthOfFinalRemoval	Std Dev	2.84996
ChertOrChal	MIS3	Face1WidthOfFinalRemoval	Std Err Mean	1.64543
ChertOrChal	MIS3	Face1WidthOfFinalRemoval	Upper 95% Mean	15.3897
ChertOrChal	MIS3	Face1WidthOfFinalRemoval	Lower 95% Mean	1.23029
ChertOrChal	MIS3	Face1WidthOfFinalRemoval	N	3
ChertOrChal	MIS3	CoreTotalScarCount	Mean	4.71429
ChertOrChal	MIS3	CoreTotalScarCount	Std Dev	1.38013
ChertOrChal	MIS3	CoreTotalScarCount	Std Err Mean	0.521641
ChertOrChal	MIS3	CoreTotalScarCount	Upper 95% Mean	5.99069
ChertOrChal	MIS3	CoreTotalScarCount	Lower 95% Mean	3.43788
ChertOrChal	MIS3	CoreTotalScarCount	N	7
ChertOrChal	MIS3	Edge Length EL	Mean	63.6322
ChertOrChal	MIS3	Edge Length EL	Std Dev	19.5575
ChertOrChal	MIS3	Edge Length EL	Std Err Mean	3.45731
ChertOrChal	MIS3	Edge Length EL	Upper 95% Mean	70.6834
ChertOrChal	MIS3	Edge Length EL	Lower 95% Mean	56.581
ChertOrChal	MIS3	Edge Length EL	N	32
ChertOrChal	MIS3	Edge Length to Mass EL/M	Mean	58.2206
ChertOrChal	MIS3	Edge Length to Mass EL/M	Std Dev	35.6642
ChertOrChal	MIS3	Edge Length to Mass EL/M	Std Err Mean	6.3046
ChertOrChal	MIS3	Edge Length to Mass EL/M	Upper 95% Mean	71.0789
ChertOrChal	MIS3	Edge Length to Mass EL/M	Lower 95% Mean	45.3622
ChertOrChal	MIS3	Edge Length to Mass EL/M	N	32
ChertOrChal	MIS3	Flake Platform Area Estimate	Mean	23.8587
ChertOrChal	MIS3	Flake Platform Area Estimate	Std Dev	24.7465
ChertOrChal	MIS3	Flake Platform Area Estimate	Std Err Mean	3.39919
ChertOrChal	MIS3	Flake Platform Area Estimate	Upper 95% Mean	30.6797
ChertOrChal	MIS3	Flake Platform Area Estimate	Lower 95% Mean	17.0377
ChertOrChal	MIS3	Flake Platform Area Estimate	N	53
ChertOrChal	MIS3	FlakeSurfaceAreaEstimate	Mean	227.654
ChertOrChal	MIS3	FlakeSurfaceAreaEstimate	Std Dev	241.768
ChertOrChal	MIS3	FlakeSurfaceAreaEstimate	Std Err Mean	23.2641
ChertOrChal	MIS3	FlakeSurfaceAreaEstimate	Upper 95% Mean	273.772
ChertOrChal	MIS3	FlakeSurfaceAreaEstimate	Lower 95% Mean	181.536
ChertOrChal	MIS3	FlakeSurfaceAreaEstimate	N	108
ChertOrChal	MIS3	CoreSurfaceAreaEstimate	Mean	3833.41
ChertOrChal	MIS3	CoreSurfaceAreaEstimate	Std Dev	1382.89
ChertOrChal	MIS3	CoreSurfaceAreaEstimate	Std Err Mean	522.684
ChertOrChal	MIS3	CoreSurfaceAreaEstimate	Upper 95% Mean	5112.37
ChertOrChal	MIS3	CoreSurfaceAreaEstimate	Lower 95% Mean	2554.45
ChertOrChal	MIS3	CoreSurfaceAreaEstimate	N	7
ChertOrChal	MIS3	CortexSurfaceAreaEstimateFlake	Mean	54.1742
ChertOrChal	MIS3	CortexSurfaceAreaEstimateFlake	Std Dev	128.099
ChertOrChal	MIS3	CortexSurfaceAreaEstimateFlake	Std Err Mean	12.622
ChertOrChal	MIS3	CortexSurfaceAreaEstimateFlake	Upper 95% Mean	79.2099
ChertOrChal	MIS3	CortexSurfaceAreaEstimateFlake	Lower 95% Mean	29.1386
ChertOrChal	MIS3	CortexSurfaceAreaEstimateFlake	N	103
ChertOrChal	MIS3	CortexSurfaceAreaEstimateCore	Mean	1515.12
ChertOrChal	MIS3	CortexSurfaceAreaEstimateCore	Std Dev	1117.46
ChertOrChal	MIS3	CortexSurfaceAreaEstimateCore	Std Err Mean	422.362
ChertOrChal	MIS3	CortexSurfaceAreaEstimateCore	Upper 95% Mean	2548.6
ChertOrChal	MIS3	CortexSurfaceAreaEstimateCore	Lower 95% Mean	481.634
ChertOrChal	MIS3	CortexSurfaceAreaEstimateCore	N	7
ChertOrChal	MIS3	Max L/W	Mean	1.50847
ChertOrChal	MIS3	Max L/W	Std Dev	0.579686
ChertOrChal	MIS3	Max L/W	Std Err Mean	0.0491683
ChertOrChal	MIS3	Max L/W	Upper 95% Mean	1.60569
ChertOrChal	MIS3	Max L/W	Lower 95% Mean	1.41124
ChertOrChal	MIS3	Max L/W	N	139
ChertOrChal	MIS3	Platform W/T	Mean	3.23166
ChertOrChal	MIS3	Platform W/T	Std Dev	2.07122
ChertOrChal	MIS3	Platform W/T	Std Err Mean	0.284505
ChertOrChal	MIS3	Platform W/T	Upper 95% Mean	3.80256
ChertOrChal	MIS3	Platform W/T	Lower 95% Mean	2.66076
ChertOrChal	MIS3	Platform W/T	N	53
ChertOrChal	MIS3	Tech L/W	Mean	1.59889
ChertOrChal	MIS3	Tech L/W	Std Dev	0.792484
ChertOrChal	MIS3	Tech L/W	Std Err Mean	0.120853
ChertOrChal	MIS3	Tech L/W	Upper 95% Mean	1.84278
ChertOrChal	MIS3	Tech L/W	Lower 95% Mean	1.355
ChertOrChal	MIS3	Tech L/W	N	43
ChertOrChal	MIS3	Bulb L/Tech L	Mean	0.351879
ChertOrChal	MIS3	Bulb L/Tech L	Std Dev	0.185767
ChertOrChal	MIS3	Bulb L/Tech L	Std Err Mean	0.0387351
ChertOrChal	MIS3	Bulb L/Tech L	Upper 95% Mean	0.43221
ChertOrChal	MIS3	Bulb L/Tech L	Lower 95% Mean	0.271547
ChertOrChal	MIS3	Bulb L/Tech L	N	23
ChertOrChal	MIS3	FinalRemovalL/W	Mean	1.70131
ChertOrChal	MIS3	FinalRemovalL/W	Std Dev	0.995872
ChertOrChal	MIS3	FinalRemovalL/W	Std Err Mean	0.574967
ChertOrChal	MIS3	FinalRemovalL/W	Upper 95% Mean	4.1752
ChertOrChal	MIS3	FinalRemovalL/W	Lower 95% Mean	-0.772571
ChertOrChal	MIS3	FinalRemovalL/W	N	3
Quartz	MIS3	DorsalScarCount	Mean	2.61538
Quartz	MIS3	DorsalScarCount	Std Dev	1.53238
Quartz	MIS3	DorsalScarCount	Std Err Mean	0.245377
Quartz	MIS3	DorsalScarCount	Upper 95% Mean	3.11212
Quartz	MIS3	DorsalScarCount	Lower 95% Mean	2.11865
Quartz	MIS3	DorsalScarCount	N	39
Quartz	MIS3	Mass	Mean	1.94429
Quartz	MIS3	Mass	Std Dev	2.85802
Quartz	MIS3	Mass	Std Err Mean	0.299602
Quartz	MIS3	Mass	Upper 95% Mean	2.5395
Quartz	MIS3	Mass	Lower 95% Mean	1.34907
Quartz	MIS3	Mass	N	91
Quartz	MIS3	MaxLength	Mean	17.0619
Quartz	MIS3	MaxLength	Std Dev	9.25592
Quartz	MIS3	MaxLength	Std Err Mean	0.970284
Quartz	MIS3	MaxLength	Upper 95% Mean	18.9895
Quartz	MIS3	MaxLength	Lower 95% Mean	15.1342
Quartz	MIS3	MaxLength	N	91
Quartz	MIS3	MaxWidth	Mean	12.3908
Quartz	MIS3	MaxWidth	Std Dev	7.71947
Quartz	MIS3	MaxWidth	Std Err Mean	0.818262
Quartz	MIS3	MaxWidth	Upper 95% Mean	14.0169
Quartz	MIS3	MaxWidth	Lower 95% Mean	10.7647
Quartz	MIS3	MaxWidth	N	89
Quartz	MIS3	TechLength	Mean	23.5056
Quartz	MIS3	TechLength	Std Dev	8.41145
Quartz	MIS3	TechLength	Std Err Mean	1.9826
Quartz	MIS3	TechLength	Upper 95% Mean	27.6885
Quartz	MIS3	TechLength	Lower 95% Mean	19.3226
Quartz	MIS3	TechLength	N	18
Quartz	MIS3	MaxTechWidth	Mean	16.1392
Quartz	MIS3	MaxTechWidth	Std Dev	9.62517
Quartz	MIS3	MaxTechWidth	Std Err Mean	1.96473
Quartz	MIS3	MaxTechWidth	Upper 95% Mean	20.2035
Quartz	MIS3	MaxTechWidth	Lower 95% Mean	12.0748
Quartz	MIS3	MaxTechWidth	N	24
Quartz	MIS3	MaxThickness	Mean	4.52075
Quartz	MIS3	MaxThickness	Std Dev	3.33804
Quartz	MIS3	MaxThickness	Std Err Mean	0.373204
Quartz	MIS3	MaxThickness	Upper 95% Mean	5.26359
Quartz	MIS3	MaxThickness	Lower 95% Mean	3.77791
Quartz	MIS3	MaxThickness	N	80
Quartz	MIS3	MidThickness	Mean	5.83158
Quartz	MIS3	MidThickness	Std Dev	2.79018
Quartz	MIS3	MidThickness	Std Err Mean	0.640111
Quartz	MIS3	MidThickness	Upper 95% Mean	7.1764
Quartz	MIS3	MidThickness	Lower 95% Mean	4.48676
Quartz	MIS3	MidThickness	N	19
Quartz	MIS3	PlatformWidth	Mean	12.3074
Quartz	MIS3	PlatformWidth	Std Dev	7.27212
Quartz	MIS3	PlatformWidth	Std Err Mean	1.66834
Quartz	MIS3	PlatformWidth	Upper 95% Mean	15.8124
Quartz	MIS3	PlatformWidth	Lower 95% Mean	8.80232
Quartz	MIS3	PlatformWidth	N	19
Quartz	MIS3	PlatformThickness	Mean	4.22407
Quartz	MIS3	PlatformThickness	Std Dev	1.98862
Quartz	MIS3	PlatformThickness	Std Err Mean	0.38271
Quartz	MIS3	PlatformThickness	Upper 95% Mean	5.01075
Quartz	MIS3	PlatformThickness	Lower 95% Mean	3.4374
Quartz	MIS3	PlatformThickness	N	27
Quartz	MIS3	NumberPlatformScars	Mean	2.28571
Quartz	MIS3	NumberPlatformScars	Std Dev	0.48795
Quartz	MIS3	NumberPlatformScars	Std Err Mean	0.184428
Quartz	MIS3	NumberPlatformScars	Upper 95% Mean	2.73699
Quartz	MIS3	NumberPlatformScars	Lower 95% Mean	1.83444
Quartz	MIS3	NumberPlatformScars	N	7
Quartz	MIS3	BulbLength	Mean	7.67467
Quartz	MIS3	BulbLength	Std Dev	5.89745
Quartz	MIS3	BulbLength	Std Err Mean	1.52272
Quartz	MIS3	BulbLength	Upper 95% Mean	10.9406
Quartz	MIS3	BulbLength	Lower 95% Mean	4.40877
Quartz	MIS3	BulbLength	N	15
Quartz	MIS3	DiameterOfLargestNotch	Mean
Quartz	MIS3	DiameterOfLargestNotch	Std Dev
Quartz	MIS3	DiameterOfLargestNotch	Std Err Mean
Quartz	MIS3	DiameterOfLargestNotch	Upper 95% Mean
Quartz	MIS3	DiameterOfLargestNotch	Lower 95% Mean
Quartz	MIS3	DiameterOfLargestNotch	N	0
Quartz	MIS3	Face1DorsalScarCount	Mean	4
Quartz	MIS3	Face1DorsalScarCount	Std Dev	1.41421
Quartz	MIS3	Face1DorsalScarCount	Std Err Mean	1
Quartz	MIS3	Face1DorsalScarCount	Upper 95% Mean	16.7062
Quartz	MIS3	Face1DorsalScarCount	Lower 95% Mean	-8.7062
Quartz	MIS3	Face1DorsalScarCount	N	2
Quartz	MIS3	Face1LengthOfFinalRemoval	Mean	13.72
Quartz	MIS3	Face1LengthOfFinalRemoval	Std Dev	1.90919
Quartz	MIS3	Face1LengthOfFinalRemoval	Std Err Mean	1.35
Quartz	MIS3	Face1LengthOfFinalRemoval	Upper 95% Mean	30.8734
Quartz	MIS3	Face1LengthOfFinalRemoval	Lower 95% Mean	-3.43338
Quartz	MIS3	Face1LengthOfFinalRemoval	N	2
Quartz	MIS3	Face1WidthOfFinalRemoval	Mean	10.455
Quartz	MIS3	Face1WidthOfFinalRemoval	Std Dev	5.11238
Quartz	MIS3	Face1WidthOfFinalRemoval	Std Err Mean	3.615
Quartz	MIS3	Face1WidthOfFinalRemoval	Upper 95% Mean	56.3879
Quartz	MIS3	Face1WidthOfFinalRemoval	Lower 95% Mean	-35.4779
Quartz	MIS3	Face1WidthOfFinalRemoval	N	2
Quartz	MIS3	CoreTotalScarCount	Mean	4.5
Quartz	MIS3	CoreTotalScarCount	Std Dev	1.73205
Quartz	MIS3	CoreTotalScarCount	Std Err Mean	0.866025
Quartz	MIS3	CoreTotalScarCount	Upper 95% Mean	7.25608
Quartz	MIS3	CoreTotalScarCount	Lower 95% Mean	1.74392
Quartz	MIS3	CoreTotalScarCount	N	4
Quartz	MIS3	Edge Length EL	Mean	71.8169
Quartz	MIS3	Edge Length EL	Std Dev	25.2103
Quartz	MIS3	Edge Length EL	Std Err Mean	6.99208
Quartz	MIS3	Edge Length EL	Upper 95% Mean	87.0514
Quartz	MIS3	Edge Length EL	Lower 95% Mean	56.5825
Quartz	MIS3	Edge Length EL	N	13
Quartz	MIS3	Edge Length to Mass EL/M	Mean	32.2371
Quartz	MIS3	Edge Length to Mass EL/M	Std Dev	29.8874
Quartz	MIS3	Edge Length to Mass EL/M	Std Err Mean	8.28926
Quartz	MIS3	Edge Length to Mass EL/M	Upper 95% Mean	50.2978
Quartz	MIS3	Edge Length to Mass EL/M	Lower 95% Mean	14.1763
Quartz	MIS3	Edge Length to Mass EL/M	N	13
Quartz	MIS3	Flake Platform Area Estimate	Mean	68.1653
Quartz	MIS3	Flake Platform Area Estimate	Std Dev	62.338
Quartz	MIS3	Flake Platform Area Estimate	Std Err Mean	14.3013
Quartz	MIS3	Flake Platform Area Estimate	Upper 95% Mean	98.2113
Quartz	MIS3	Flake Platform Area Estimate	Lower 95% Mean	38.1194
Quartz	MIS3	Flake Platform Area Estimate	N	19
Quartz	MIS3	FlakeSurfaceAreaEstimate	Mean	327.507
Quartz	MIS3	FlakeSurfaceAreaEstimate	Std Dev	409.261
Quartz	MIS3	FlakeSurfaceAreaEstimate	Std Err Mean	59.6969
Quartz	MIS3	FlakeSurfaceAreaEstimate	Upper 95% Mean	447.67
Quartz	MIS3	FlakeSurfaceAreaEstimate	Lower 95% Mean	207.343
Quartz	MIS3	FlakeSurfaceAreaEstimate	N	47
Quartz	MIS3	CoreSurfaceAreaEstimate	Mean	5062.92
Quartz	MIS3	CoreSurfaceAreaEstimate	Std Dev	2457.21
Quartz	MIS3	CoreSurfaceAreaEstimate	Std Err Mean	1228.61
Quartz	MIS3	CoreSurfaceAreaEstimate	Upper 95% Mean	8972.89
Quartz	MIS3	CoreSurfaceAreaEstimate	Lower 95% Mean	1152.95
Quartz	MIS3	CoreSurfaceAreaEstimate	N	4
Quartz	MIS3	CortexSurfaceAreaEstimateFlake	Mean	12.8535
Quartz	MIS3	CortexSurfaceAreaEstimateFlake	Std Dev	40.5353
Quartz	MIS3	CortexSurfaceAreaEstimateFlake	Std Err Mean	5.91269
Quartz	MIS3	CortexSurfaceAreaEstimateFlake	Upper 95% Mean	24.7551
Quartz	MIS3	CortexSurfaceAreaEstimateFlake	Lower 95% Mean	0.951842
Quartz	MIS3	CortexSurfaceAreaEstimateFlake	N	47
Quartz	MIS3	CortexSurfaceAreaEstimateCore	Mean	813.843
Quartz	MIS3	CortexSurfaceAreaEstimateCore	Std Dev	1093.66
Quartz	MIS3	CortexSurfaceAreaEstimateCore	Std Err Mean	546.83
Quartz	MIS3	CortexSurfaceAreaEstimateCore	Upper 95% Mean	2554.1
Quartz	MIS3	CortexSurfaceAreaEstimateCore	Lower 95% Mean	-926.414
Quartz	MIS3	CortexSurfaceAreaEstimateCore	N	4
Quartz	MIS3	Max L/W	Mean	1.46112
Quartz	MIS3	Max L/W	Std Dev	0.589877
Quartz	MIS3	Max L/W	Std Err Mean	0.0632414
Quartz	MIS3	Max L/W	Upper 95% Mean	1.58684
Quartz	MIS3	Max L/W	Lower 95% Mean	1.3354
Quartz	MIS3	Max L/W	N	87
Quartz	MIS3	Platform W/T	Mean	2.62946
Quartz	MIS3	Platform W/T	Std Dev	0.933784
Quartz	MIS3	Platform W/T	Std Err Mean	0.214225
Quartz	MIS3	Platform W/T	Upper 95% Mean	3.07953
Quartz	MIS3	Platform W/T	Lower 95% Mean	2.17939
Quartz	MIS3	Platform W/T	N	19
Quartz	MIS3	Tech L/W	Mean	1.40931
Quartz	MIS3	Tech L/W	Std Dev	0.714675
Quartz	MIS3	Tech L/W	Std Err Mean	0.198215
Quartz	MIS3	Tech L/W	Upper 95% Mean	1.84118
Quartz	MIS3	Tech L/W	Lower 95% Mean	0.977432
Quartz	MIS3	Tech L/W	N	13
Quartz	MIS3	Bulb L/Tech L	Mean	0.344268
Quartz	MIS3	Bulb L/Tech L	Std Dev	0.195565
Quartz	MIS3	Bulb L/Tech L	Std Err Mean	0.0651885
Quartz	MIS3	Bulb L/Tech L	Upper 95% Mean	0.494593
Quartz	MIS3	Bulb L/Tech L	Lower 95% Mean	0.193943
Quartz	MIS3	Bulb L/Tech L	N	9
Quartz	MIS3	FinalRemovalL/W	Mean	1.5412
Quartz	MIS3	FinalRemovalL/W	Std Dev	0.936238
Quartz	MIS3	FinalRemovalL/W	Std Err Mean	0.66202
Quartz	MIS3	FinalRemovalL/W	Upper 95% Mean	9.95296
Quartz	MIS3	FinalRemovalL/W	Lower 95% Mean	-6.87057
Quartz	MIS3	FinalRemovalL/W	N	2
Quartzite	MIS3	DorsalScarCount	Mean	2.48606
Quartzite	MIS3	DorsalScarCount	Std Dev	1.37215
Quartzite	MIS3	DorsalScarCount	Std Err Mean	0.0866096
Quartzite	MIS3	DorsalScarCount	Upper 95% Mean	2.65663
Quartzite	MIS3	DorsalScarCount	Lower 95% Mean	2.31548
Quartzite	MIS3	DorsalScarCount	N	251
Quartzite	MIS3	Mass	Mean	9.40457
Quartzite	MIS3	Mass	Std Dev	15.4956
Quartzite	MIS3	Mass	Std Err Mean	0.839132
Quartzite	MIS3	Mass	Upper 95% Mean	11.0551
Quartzite	MIS3	Mass	Lower 95% Mean	7.75403
Quartzite	MIS3	Mass	N	341
Quartzite	MIS3	MaxLength	Mean	31.7827
Quartzite	MIS3	MaxLength	Std Dev	19.0153
Quartzite	MIS3	MaxLength	Std Err Mean	1.02973
Quartzite	MIS3	MaxLength	Upper 95% Mean	33.8082
Quartzite	MIS3	MaxLength	Lower 95% Mean	29.7573
Quartzite	MIS3	MaxLength	N	341
Quartzite	MIS3	MaxWidth	Mean	21.7501
Quartzite	MIS3	MaxWidth	Std Dev	12.607
Quartzite	MIS3	MaxWidth	Std Err Mean	0.729082
Quartzite	MIS3	MaxWidth	Upper 95% Mean	23.1849
Quartzite	MIS3	MaxWidth	Lower 95% Mean	20.3153
Quartzite	MIS3	MaxWidth	N	299
Quartzite	MIS3	TechLength	Mean	33.7538
Quartzite	MIS3	TechLength	Std Dev	19.5471
Quartzite	MIS3	TechLength	Std Err Mean	1.59072
Quartzite	MIS3	TechLength	Upper 95% Mean	36.8969
Quartzite	MIS3	TechLength	Lower 95% Mean	30.6107
Quartzite	MIS3	TechLength	N	151
Quartzite	MIS3	MaxTechWidth	Mean	25.4216
Quartzite	MIS3	MaxTechWidth	Std Dev	14.9415
Quartzite	MIS3	MaxTechWidth	Std Err Mean	1.24082
Quartzite	MIS3	MaxTechWidth	Upper 95% Mean	27.8742
Quartzite	MIS3	MaxTechWidth	Lower 95% Mean	22.969
Quartzite	MIS3	MaxTechWidth	N	145
Quartzite	MIS3	MaxThickness	Mean	7.57539
Quartzite	MIS3	MaxThickness	Std Dev	4.85774
Quartzite	MIS3	MaxThickness	Std Err Mean	0.303609
Quartzite	MIS3	MaxThickness	Upper 95% Mean	8.17329
Quartzite	MIS3	MaxThickness	Lower 95% Mean	6.97749
Quartzite	MIS3	MaxThickness	N	256
Quartzite	MIS3	MidThickness	Mean	7.64195
Quartzite	MIS3	MidThickness	Std Dev	4.30943
Quartzite	MIS3	MidThickness	Std Err Mean	0.331494
Quartzite	MIS3	MidThickness	Upper 95% Mean	8.29638
Quartzite	MIS3	MidThickness	Lower 95% Mean	6.98752
Quartzite	MIS3	MidThickness	N	169
Quartzite	MIS3	PlatformWidth	Mean	19.577
Quartzite	MIS3	PlatformWidth	Std Dev	12.6716
Quartzite	MIS3	PlatformWidth	Std Err Mean	1.06714
Quartzite	MIS3	PlatformWidth	Upper 95% Mean	21.6867
Quartzite	MIS3	PlatformWidth	Lower 95% Mean	17.4672
Quartzite	MIS3	PlatformWidth	N	141
Quartzite	MIS3	PlatformThickness	Mean	7.38975
Quartzite	MIS3	PlatformThickness	Std Dev	4.13952
Quartzite	MIS3	PlatformThickness	Std Err Mean	0.292709
Quartzite	MIS3	PlatformThickness	Upper 95% Mean	7.96696
Quartzite	MIS3	PlatformThickness	Lower 95% Mean	6.81254
Quartzite	MIS3	PlatformThickness	N	200
Quartzite	MIS3	NumberPlatformScars	Mean	2.67742
Quartzite	MIS3	NumberPlatformScars	Std Dev	1.42331
Quartzite	MIS3	NumberPlatformScars	Std Err Mean	0.255634
Quartzite	MIS3	NumberPlatformScars	Upper 95% Mean	3.19949
Quartzite	MIS3	NumberPlatformScars	Lower 95% Mean	2.15535
Quartzite	MIS3	NumberPlatformScars	N	31
Quartzite	MIS3	BulbLength	Mean	11.5707
Quartzite	MIS3	BulbLength	Std Dev	6.56092
Quartzite	MIS3	BulbLength	Std Err Mean	0.662753
Quartzite	MIS3	BulbLength	Upper 95% Mean	12.8861
Quartzite	MIS3	BulbLength	Lower 95% Mean	10.2553
Quartzite	MIS3	BulbLength	N	98
Quartzite	MIS3	DiameterOfLargestNotch	Mean	11.445
Quartzite	MIS3	DiameterOfLargestNotch	Std Dev	3.50018
Quartzite	MIS3	DiameterOfLargestNotch	Std Err Mean	2.475
Quartzite	MIS3	DiameterOfLargestNotch	Upper 95% Mean	42.8929
Quartzite	MIS3	DiameterOfLargestNotch	Lower 95% Mean	-20.0029
Quartzite	MIS3	DiameterOfLargestNotch	N	2
Quartzite	MIS3	Face1DorsalScarCount	Mean	4
Quartzite	MIS3	Face1DorsalScarCount	Std Dev	2
Quartzite	MIS3	Face1DorsalScarCount	Std Err Mean	1.1547
Quartzite	MIS3	Face1DorsalScarCount	Upper 95% Mean	8.96828
Quartzite	MIS3	Face1DorsalScarCount	Lower 95% Mean	-0.968275
Quartzite	MIS3	Face1DorsalScarCount	N	3
Quartzite	MIS3	Face1LengthOfFinalRemoval	Mean	26
Quartzite	MIS3	Face1LengthOfFinalRemoval	Std Dev	10.6198
Quartzite	MIS3	Face1LengthOfFinalRemoval	Std Err Mean	6.13137
Quartzite	MIS3	Face1LengthOfFinalRemoval	Upper 95% Mean	52.3812
Quartzite	MIS3	Face1LengthOfFinalRemoval	Lower 95% Mean	-0.381157
Quartzite	MIS3	Face1LengthOfFinalRemoval	N	3
Quartzite	MIS3	Face1WidthOfFinalRemoval	Mean	16.26
Quartzite	MIS3	Face1WidthOfFinalRemoval	Std Dev	6.07736
Quartzite	MIS3	Face1WidthOfFinalRemoval	Std Err Mean	3.50877
Quartzite	MIS3	Face1WidthOfFinalRemoval	Upper 95% Mean	31.357
Quartzite	MIS3	Face1WidthOfFinalRemoval	Lower 95% Mean	1.163
Quartzite	MIS3	Face1WidthOfFinalRemoval	N	3
Quartzite	MIS3	CoreTotalScarCount	Mean	8.66667
Quartzite	MIS3	CoreTotalScarCount	Std Dev	2.51661
Quartzite	MIS3	CoreTotalScarCount	Std Err Mean	1.45297
Quartzite	MIS3	CoreTotalScarCount	Upper 95% Mean	14.9183
Quartzite	MIS3	CoreTotalScarCount	Lower 95% Mean	2.41506
Quartzite	MIS3	CoreTotalScarCount	N	3
Quartzite	MIS3	Edge Length EL	Mean	113.343
Quartzite	MIS3	Edge Length EL	Std Dev	55.3611
Quartzite	MIS3	Edge Length EL	Std Err Mean	6.11361
Quartzite	MIS3	Edge Length EL	Upper 95% Mean	125.507
Quartzite	MIS3	Edge Length EL	Lower 95% Mean	101.179
Quartzite	MIS3	Edge Length EL	N	82
Quartzite	MIS3	Edge Length to Mass EL/M	Mean	18.1071
Quartzite	MIS3	Edge Length to Mass EL/M	Std Dev	18.5323
Quartzite	MIS3	Edge Length to Mass EL/M	Std Err Mean	2.04655
Quartzite	MIS3	Edge Length to Mass EL/M	Upper 95% Mean	22.1791
Quartzite	MIS3	Edge Length to Mass EL/M	Lower 95% Mean	14.0352
Quartzite	MIS3	Edge Length to Mass EL/M	N	82
Quartzite	MIS3	Flake Platform Area Estimate	Mean	184.964
Quartzite	MIS3	Flake Platform Area Estimate	Std Dev	226.244
Quartzite	MIS3	Flake Platform Area Estimate	Std Err Mean	19.1211
Quartzite	MIS3	Flake Platform Area Estimate	Upper 95% Mean	222.77
Quartzite	MIS3	Flake Platform Area Estimate	Lower 95% Mean	147.158
Quartzite	MIS3	Flake Platform Area Estimate	N	140
Quartzite	MIS3	FlakeSurfaceAreaEstimate	Mean	880.728
Quartzite	MIS3	FlakeSurfaceAreaEstimate	Std Dev	996.125
Quartzite	MIS3	FlakeSurfaceAreaEstimate	Std Err Mean	61.777
Quartzite	MIS3	FlakeSurfaceAreaEstimate	Upper 95% Mean	1002.38
Quartzite	MIS3	FlakeSurfaceAreaEstimate	Lower 95% Mean	759.078
Quartzite	MIS3	FlakeSurfaceAreaEstimate	N	260
Quartzite	MIS3	CoreSurfaceAreaEstimate	Mean	13363.8
Quartzite	MIS3	CoreSurfaceAreaEstimate	Std Dev	4004.19
Quartzite	MIS3	CoreSurfaceAreaEstimate	Std Err Mean	2311.82
Quartzite	MIS3	CoreSurfaceAreaEstimate	Upper 95% Mean	23310.8
Quartzite	MIS3	CoreSurfaceAreaEstimate	Lower 95% Mean	3416.88
Quartzite	MIS3	CoreSurfaceAreaEstimate	N	3
Quartzite	MIS3	CortexSurfaceAreaEstimateFlake	Mean	83.3471
Quartzite	MIS3	CortexSurfaceAreaEstimateFlake	Std Dev	282.107
Quartzite	MIS3	CortexSurfaceAreaEstimateFlake	Std Err Mean	17.8778
Quartzite	MIS3	CortexSurfaceAreaEstimateFlake	Upper 95% Mean	118.559
Quartzite	MIS3	CortexSurfaceAreaEstimateFlake	Lower 95% Mean	48.1354
Quartzite	MIS3	CortexSurfaceAreaEstimateFlake	N	249
Quartzite	MIS3	CortexSurfaceAreaEstimateCore	Mean	3372.83
Quartzite	MIS3	CortexSurfaceAreaEstimateCore	Std Dev	2201.1
Quartzite	MIS3	CortexSurfaceAreaEstimateCore	Std Err Mean	1270.81
Quartzite	MIS3	CortexSurfaceAreaEstimateCore	Upper 95% Mean	8840.67
Quartzite	MIS3	CortexSurfaceAreaEstimateCore	Lower 95% Mean	-2095.01
Quartzite	MIS3	CortexSurfaceAreaEstimateCore	N	3
Quartzite	MIS3	Max L/W	Mean	1.51294
Quartzite	MIS3	Max L/W	Std Dev	0.577414
Quartzite	MIS3	Max L/W	Std Err Mean	0.0337329
Quartzite	MIS3	Max L/W	Upper 95% Mean	1.57933
Quartzite	MIS3	Max L/W	Lower 95% Mean	1.44655
Quartzite	MIS3	Max L/W	N	293
Quartzite	MIS3	Platform W/T	Mean	2.92114
Quartzite	MIS3	Platform W/T	Std Dev	1.2064
Quartzite	MIS3	Platform W/T	Std Err Mean	0.101959
Quartzite	MIS3	Platform W/T	Upper 95% Mean	3.12273
Quartzite	MIS3	Platform W/T	Lower 95% Mean	2.71955
Quartzite	MIS3	Platform W/T	N	140
Quartzite	MIS3	Tech L/W	Mean	1.36769
Quartzite	MIS3	Tech L/W	Std Dev	0.729044
Quartzite	MIS3	Tech L/W	Std Err Mean	0.0772785
Quartzite	MIS3	Tech L/W	Upper 95% Mean	1.52126
Quartzite	MIS3	Tech L/W	Lower 95% Mean	1.21411
Quartzite	MIS3	Tech L/W	N	89
Quartzite	MIS3	Bulb L/Tech L	Mean	0.441501
Quartzite	MIS3	Bulb L/Tech L	Std Dev	0.142023
Quartzite	MIS3	Bulb L/Tech L	Std Err Mean	0.0170975
Quartzite	MIS3	Bulb L/Tech L	Upper 95% Mean	0.475618
Quartzite	MIS3	Bulb L/Tech L	Lower 95% Mean	0.407383
Quartzite	MIS3	Bulb L/Tech L	N	69
Quartzite	MIS3	FinalRemovalL/W	Mean	1.75074
Quartzite	MIS3	FinalRemovalL/W	Std Dev	0.860146
Quartzite	MIS3	FinalRemovalL/W	Std Err Mean	0.496605
Quartzite	MIS3	FinalRemovalL/W	Upper 95% Mean	3.88746
Quartzite	MIS3	FinalRemovalL/W	Lower 95% Mean	-0.38598
Quartzite	MIS3	FinalRemovalL/W	N	3
Silcrete	MIS3	DorsalScarCount	Mean	2.44633
Silcrete	MIS3	DorsalScarCount	Std Dev	1.23811
Silcrete	MIS3	DorsalScarCount	Std Err Mean	0.0370288
Silcrete	MIS3	DorsalScarCount	Upper 95% Mean	2.51899
Silcrete	MIS3	DorsalScarCount	Lower 95% Mean	2.37368
Silcrete	MIS3	DorsalScarCount	N	1118
Silcrete	MIS3	Mass	Mean	1.848
Silcrete	MIS3	Mass	Std Dev	17.7827
Silcrete	MIS3	Mass	Std Err Mean	0.462708
Silcrete	MIS3	Mass	Upper 95% Mean	2.75563
Silcrete	MIS3	Mass	Lower 95% Mean	0.94036
Silcrete	MIS3	Mass	N	1477
Silcrete	MIS3	MaxLength	Mean	16.7406
Silcrete	MIS3	MaxLength	Std Dev	9.0664
Silcrete	MIS3	MaxLength	Std Err Mean	0.23567
Silcrete	MIS3	MaxLength	Upper 95% Mean	17.2029
Silcrete	MIS3	MaxLength	Lower 95% Mean	16.2783
Silcrete	MIS3	MaxLength	N	1480
Silcrete	MIS3	MaxWidth	Mean	11.8122
Silcrete	MIS3	MaxWidth	Std Dev	6.26644
Silcrete	MIS3	MaxWidth	Std Err Mean	0.164056
Silcrete	MIS3	MaxWidth	Upper 95% Mean	12.134
Silcrete	MIS3	MaxWidth	Lower 95% Mean	11.4904
Silcrete	MIS3	MaxWidth	N	1459
Silcrete	MIS3	TechLength	Mean	18.2172
Silcrete	MIS3	TechLength	Std Dev	10.0444
Silcrete	MIS3	TechLength	Std Err Mean	0.500347
Silcrete	MIS3	TechLength	Upper 95% Mean	19.2009
Silcrete	MIS3	TechLength	Lower 95% Mean	17.2336
Silcrete	MIS3	TechLength	N	403
Silcrete	MIS3	MaxTechWidth	Mean	13.0582
Silcrete	MIS3	MaxTechWidth	Std Dev	6.86034
Silcrete	MIS3	MaxTechWidth	Std Err Mean	0.263664
Silcrete	MIS3	MaxTechWidth	Upper 95% Mean	13.5759
Silcrete	MIS3	MaxTechWidth	Lower 95% Mean	12.5405
Silcrete	MIS3	MaxTechWidth	N	677
Silcrete	MIS3	MaxThickness	Mean	3.78165
Silcrete	MIS3	MaxThickness	Std Dev	3.07097
Silcrete	MIS3	MaxThickness	Std Err Mean	0.0826379
Silcrete	MIS3	MaxThickness	Upper 95% Mean	3.94376
Silcrete	MIS3	MaxThickness	Lower 95% Mean	3.61954
Silcrete	MIS3	MaxThickness	N	1381
Silcrete	MIS3	MidThickness	Mean	3.58339
Silcrete	MIS3	MidThickness	Std Dev	2.84248
Silcrete	MIS3	MidThickness	Std Err Mean	0.135974
Silcrete	MIS3	MidThickness	Upper 95% Mean	3.85063
Silcrete	MIS3	MidThickness	Lower 95% Mean	3.31614
Silcrete	MIS3	MidThickness	N	437
Silcrete	MIS3	PlatformWidth	Mean	8.79896
Silcrete	MIS3	PlatformWidth	Std Dev	5.57617
Silcrete	MIS3	PlatformWidth	Std Err Mean	0.246917
Silcrete	MIS3	PlatformWidth	Upper 95% Mean	9.28406
Silcrete	MIS3	PlatformWidth	Lower 95% Mean	8.31386
Silcrete	MIS3	PlatformWidth	N	510
Silcrete	MIS3	PlatformThickness	Mean	3.04835
Silcrete	MIS3	PlatformThickness	Std Dev	2.22878
Silcrete	MIS3	PlatformThickness	Std Err Mean	0.0901668
Silcrete	MIS3	PlatformThickness	Upper 95% Mean	3.22542
Silcrete	MIS3	PlatformThickness	Lower 95% Mean	2.87127
Silcrete	MIS3	PlatformThickness	N	611
Silcrete	MIS3	NumberPlatformScars	Mean	2.46512
Silcrete	MIS3	NumberPlatformScars	Std Dev	1.061
Silcrete	MIS3	NumberPlatformScars	Std Err Mean	0.0934161
Silcrete	MIS3	NumberPlatformScars	Upper 95% Mean	2.64996
Silcrete	MIS3	NumberPlatformScars	Lower 95% Mean	2.28028
Silcrete	MIS3	NumberPlatformScars	N	129
Silcrete	MIS3	BulbLength	Mean	6.42732
Silcrete	MIS3	BulbLength	Std Dev	3.64535
Silcrete	MIS3	BulbLength	Std Err Mean	0.180031
Silcrete	MIS3	BulbLength	Upper 95% Mean	6.78122
Silcrete	MIS3	BulbLength	Lower 95% Mean	6.07342
Silcrete	MIS3	BulbLength	N	410
Silcrete	MIS3	DiameterOfLargestNotch	Mean	9.38562
Silcrete	MIS3	DiameterOfLargestNotch	Std Dev	4.08502
Silcrete	MIS3	DiameterOfLargestNotch	Std Err Mean	1.02125
Silcrete	MIS3	DiameterOfLargestNotch	Upper 95% Mean	11.5624
Silcrete	MIS3	DiameterOfLargestNotch	Lower 95% Mean	7.20887
Silcrete	MIS3	DiameterOfLargestNotch	N	16
Silcrete	MIS3	Face1DorsalScarCount	Mean	5.4
Silcrete	MIS3	Face1DorsalScarCount	Std Dev	1.7127
Silcrete	MIS3	Face1DorsalScarCount	Std Err Mean	0.541603
Silcrete	MIS3	Face1DorsalScarCount	Upper 95% Mean	6.62519
Silcrete	MIS3	Face1DorsalScarCount	Lower 95% Mean	4.17481
Silcrete	MIS3	Face1DorsalScarCount	N	10
Silcrete	MIS3	Face1LengthOfFinalRemoval	Mean	20.475
Silcrete	MIS3	Face1LengthOfFinalRemoval	Std Dev	9.67103
Silcrete	MIS3	Face1LengthOfFinalRemoval	Std Err Mean	3.41923
Silcrete	MIS3	Face1LengthOfFinalRemoval	Upper 95% Mean	28.5602
Silcrete	MIS3	Face1LengthOfFinalRemoval	Lower 95% Mean	12.3898
Silcrete	MIS3	Face1LengthOfFinalRemoval	N	8
Silcrete	MIS3	Face1WidthOfFinalRemoval	Mean	12.1487
Silcrete	MIS3	Face1WidthOfFinalRemoval	Std Dev	6.054
Silcrete	MIS3	Face1WidthOfFinalRemoval	Std Err Mean	2.14041
Silcrete	MIS3	Face1WidthOfFinalRemoval	Upper 95% Mean	17.21
Silcrete	MIS3	Face1WidthOfFinalRemoval	Lower 95% Mean	7.08748
Silcrete	MIS3	Face1WidthOfFinalRemoval	N	8
Silcrete	MIS3	CoreTotalScarCount	Mean	7
Silcrete	MIS3	CoreTotalScarCount	Std Dev	3.63318
Silcrete	MIS3	CoreTotalScarCount	Std Err Mean	0.908295
Silcrete	MIS3	CoreTotalScarCount	Upper 95% Mean	8.93599
Silcrete	MIS3	CoreTotalScarCount	Lower 95% Mean	5.06401
Silcrete	MIS3	CoreTotalScarCount	N	16
Silcrete	MIS3	Edge Length EL	Mean	67.79
Silcrete	MIS3	Edge Length EL	Std Dev	24.6104
Silcrete	MIS3	Edge Length EL	Std Err Mean	1.71054
Silcrete	MIS3	Edge Length EL	Upper 95% Mean	71.1624
Silcrete	MIS3	Edge Length EL	Lower 95% Mean	64.4176
Silcrete	MIS3	Edge Length EL	N	207
Silcrete	MIS3	Edge Length to Mass EL/M	Mean	51.3826
Silcrete	MIS3	Edge Length to Mass EL/M	Std Dev	37.6546
Silcrete	MIS3	Edge Length to Mass EL/M	Std Err Mean	2.61718
Silcrete	MIS3	Edge Length to Mass EL/M	Upper 95% Mean	56.5425
Silcrete	MIS3	Edge Length to Mass EL/M	Lower 95% Mean	46.2227
Silcrete	MIS3	Edge Length to Mass EL/M	N	207
Silcrete	MIS3	Flake Platform Area Estimate	Mean	35.1852
Silcrete	MIS3	Flake Platform Area Estimate	Std Dev	52.8283
Silcrete	MIS3	Flake Platform Area Estimate	Std Err Mean	2.3485
Silcrete	MIS3	Flake Platform Area Estimate	Upper 95% Mean	39.7993
Silcrete	MIS3	Flake Platform Area Estimate	Lower 95% Mean	30.5712
Silcrete	MIS3	Flake Platform Area Estimate	N	506
Silcrete	MIS3	FlakeSurfaceAreaEstimate	Mean	227.783
Silcrete	MIS3	FlakeSurfaceAreaEstimate	Std Dev	257.312
Silcrete	MIS3	FlakeSurfaceAreaEstimate	Std Err Mean	7.58442
Silcrete	MIS3	FlakeSurfaceAreaEstimate	Upper 95% Mean	242.664
Silcrete	MIS3	FlakeSurfaceAreaEstimate	Lower 95% Mean	212.902
Silcrete	MIS3	FlakeSurfaceAreaEstimate	N	1151
Silcrete	MIS3	CoreSurfaceAreaEstimate	Mean	8362
Silcrete	MIS3	CoreSurfaceAreaEstimate	Std Dev	5298.03
Silcrete	MIS3	CoreSurfaceAreaEstimate	Std Err Mean	1284.96
Silcrete	MIS3	CoreSurfaceAreaEstimate	Upper 95% Mean	11086
Silcrete	MIS3	CoreSurfaceAreaEstimate	Lower 95% Mean	5638.01
Silcrete	MIS3	CoreSurfaceAreaEstimate	N	17
Silcrete	MIS3	CortexSurfaceAreaEstimateFlake	Mean	22.1752
Silcrete	MIS3	CortexSurfaceAreaEstimateFlake	Std Dev	103.399
Silcrete	MIS3	CortexSurfaceAreaEstimateFlake	Std Err Mean	3.07866
Silcrete	MIS3	CortexSurfaceAreaEstimateFlake	Upper 95% Mean	28.2158
Silcrete	MIS3	CortexSurfaceAreaEstimateFlake	Lower 95% Mean	16.1347
Silcrete	MIS3	CortexSurfaceAreaEstimateFlake	N	1128
Silcrete	MIS3	CortexSurfaceAreaEstimateCore	Mean	1392.17
Silcrete	MIS3	CortexSurfaceAreaEstimateCore	Std Dev	2221.69
Silcrete	MIS3	CortexSurfaceAreaEstimateCore	Std Err Mean	555.423
Silcrete	MIS3	CortexSurfaceAreaEstimateCore	Upper 95% Mean	2576.02
Silcrete	MIS3	CortexSurfaceAreaEstimateCore	Lower 95% Mean	208.31
Silcrete	MIS3	CortexSurfaceAreaEstimateCore	N	16
Silcrete	MIS3	PreHeatSurfaceAreaEstimateFlake	Mean	19.437
Silcrete	MIS3	PreHeatSurfaceAreaEstimateFlake	Std Dev	90.1184
Silcrete	MIS3	PreHeatSurfaceAreaEstimateFlake	Std Err Mean	2.79849
Silcrete	MIS3	PreHeatSurfaceAreaEstimateFlake	Upper 95% Mean	24.9284
Silcrete	MIS3	PreHeatSurfaceAreaEstimateFlake	Lower 95% Mean	13.9457
Silcrete	MIS3	PreHeatSurfaceAreaEstimateFlake	N	1037
Silcrete	MIS3	PreHeatSurfaceAreaEstimateCore	Mean	573.861
Silcrete	MIS3	PreHeatSurfaceAreaEstimateCore	Std Dev	1321.82
Silcrete	MIS3	PreHeatSurfaceAreaEstimateCore	Std Err Mean	353.271
Silcrete	MIS3	PreHeatSurfaceAreaEstimateCore	Upper 95% Mean	1337.06
Silcrete	MIS3	PreHeatSurfaceAreaEstimateCore	Lower 95% Mean	-189.334
Silcrete	MIS3	PreHeatSurfaceAreaEstimateCore	N	14
Silcrete	MIS3	Max L/W	Mean	1.48386
Silcrete	MIS3	Max L/W	Std Dev	0.575201
Silcrete	MIS3	Max L/W	Std Err Mean	0.0151316
Silcrete	MIS3	Max L/W	Upper 95% Mean	1.51355
Silcrete	MIS3	Max L/W	Lower 95% Mean	1.45418
Silcrete	MIS3	Max L/W	N	1445
Silcrete	MIS3	Platform W/T	Mean	3.41192
Silcrete	MIS3	Platform W/T	Std Dev	1.52626
Silcrete	MIS3	Platform W/T	Std Err Mean	0.0678507
Silcrete	MIS3	Platform W/T	Upper 95% Mean	3.54523
Silcrete	MIS3	Platform W/T	Lower 95% Mean	3.27862
Silcrete	MIS3	Platform W/T	N	506
Silcrete	MIS3	Tech L/W	Mean	1.45239
Silcrete	MIS3	Tech L/W	Std Dev	0.784971
Silcrete	MIS3	Tech L/W	Std Err Mean	0.0433428
Silcrete	MIS3	Tech L/W	Upper 95% Mean	1.53766
Silcrete	MIS3	Tech L/W	Lower 95% Mean	1.36713
Silcrete	MIS3	Tech L/W	N	328
Silcrete	MIS3	Bulb L/Tech L	Mean	0.424657
Silcrete	MIS3	Bulb L/Tech L	Std Dev	0.300889
Silcrete	MIS3	Bulb L/Tech L	Std Err Mean	0.018992
Silcrete	MIS3	Bulb L/Tech L	Upper 95% Mean	0.462062
Silcrete	MIS3	Bulb L/Tech L	Lower 95% Mean	0.387253
Silcrete	MIS3	Bulb L/Tech L	N	251
Silcrete	MIS3	FinalRemovalL/W	Mean	1.9358
Silcrete	MIS3	FinalRemovalL/W	Std Dev	1.17603
Silcrete	MIS3	FinalRemovalL/W	Std Err Mean	0.41579
Silcrete	MIS3	FinalRemovalL/W	Upper 95% Mean	2.91899
Silcrete	MIS3	FinalRemovalL/W	Lower 95% Mean	0.952614
Silcrete	MIS3	FinalRemovalL/W	N	8
ChertOrChal	MIS4	DorsalScarCount	Mean	2.54167
ChertOrChal	MIS4	DorsalScarCount	Std Dev	1.11863
ChertOrChal	MIS4	DorsalScarCount	Std Err Mean	0.0553804
ChertOrChal	MIS4	DorsalScarCount	Upper 95% Mean	2.65053
ChertOrChal	MIS4	DorsalScarCount	Lower 95% Mean	2.4328
ChertOrChal	MIS4	DorsalScarCount	N	408
ChertOrChal	MIS4	Mass	Mean	0.92148
ChertOrChal	MIS4	Mass	Std Dev	1.9546
ChertOrChal	MIS4	Mass	Std Err Mean	0.0740891
ChertOrChal	MIS4	Mass	Upper 95% Mean	1.06695
ChertOrChal	MIS4	Mass	Lower 95% Mean	0.776015
ChertOrChal	MIS4	Mass	N	696
ChertOrChal	MIS4	MaxLength	Mean	15.8951
ChertOrChal	MIS4	MaxLength	Std Dev	7.70297
ChertOrChal	MIS4	MaxLength	Std Err Mean	0.291353
ChertOrChal	MIS4	MaxLength	Upper 95% Mean	16.4671
ChertOrChal	MIS4	MaxLength	Lower 95% Mean	15.323
ChertOrChal	MIS4	MaxLength	N	699
ChertOrChal	MIS4	MaxWidth	Mean	10.2433
ChertOrChal	MIS4	MaxWidth	Std Dev	5.69306
ChertOrChal	MIS4	MaxWidth	Std Err Mean	0.221602
ChertOrChal	MIS4	MaxWidth	Upper 95% Mean	10.6785
ChertOrChal	MIS4	MaxWidth	Lower 95% Mean	9.80822
ChertOrChal	MIS4	MaxWidth	N	660
ChertOrChal	MIS4	TechLength	Mean	16.6801
ChertOrChal	MIS4	TechLength	Std Dev	8.76055
ChertOrChal	MIS4	TechLength	Std Err Mean	0.581458
ChertOrChal	MIS4	TechLength	Upper 95% Mean	17.8259
ChertOrChal	MIS4	TechLength	Lower 95% Mean	15.5343
ChertOrChal	MIS4	TechLength	N	227
ChertOrChal	MIS4	MaxTechWidth	Mean	10.7791
ChertOrChal	MIS4	MaxTechWidth	Std Dev	5.82741
ChertOrChal	MIS4	MaxTechWidth	Std Err Mean	0.270823
ChertOrChal	MIS4	MaxTechWidth	Upper 95% Mean	11.3113
ChertOrChal	MIS4	MaxTechWidth	Lower 95% Mean	10.2469
ChertOrChal	MIS4	MaxTechWidth	N	463
ChertOrChal	MIS4	MaxThickness	Mean	3.3592
ChertOrChal	MIS4	MaxThickness	Std Dev	2.89029
ChertOrChal	MIS4	MaxThickness	Std Err Mean	0.149654
ChertOrChal	MIS4	MaxThickness	Upper 95% Mean	3.65347
ChertOrChal	MIS4	MaxThickness	Lower 95% Mean	3.06492
ChertOrChal	MIS4	MaxThickness	N	373
ChertOrChal	MIS4	MidThickness	Mean	3.19419
ChertOrChal	MIS4	MidThickness	Std Dev	2.1445
ChertOrChal	MIS4	MidThickness	Std Err Mean	0.115624
ChertOrChal	MIS4	MidThickness	Upper 95% Mean	3.42161
ChertOrChal	MIS4	MidThickness	Lower 95% Mean	2.96677
ChertOrChal	MIS4	MidThickness	N	344
ChertOrChal	MIS4	PlatformWidth	Mean	7.58193
ChertOrChal	MIS4	PlatformWidth	Std Dev	4.45767
ChertOrChal	MIS4	PlatformWidth	Std Err Mean	0.268808
ChertOrChal	MIS4	PlatformWidth	Upper 95% Mean	8.11112
ChertOrChal	MIS4	PlatformWidth	Lower 95% Mean	7.05274
ChertOrChal	MIS4	PlatformWidth	N	275
ChertOrChal	MIS4	PlatformThickness	Mean	2.44507
ChertOrChal	MIS4	PlatformThickness	Std Dev	1.65876
ChertOrChal	MIS4	PlatformThickness	Std Err Mean	0.0977432
ChertOrChal	MIS4	PlatformThickness	Upper 95% Mean	2.63745
ChertOrChal	MIS4	PlatformThickness	Lower 95% Mean	2.25268
ChertOrChal	MIS4	PlatformThickness	N	288
ChertOrChal	MIS4	NumberPlatformScars	Mean	2.54286
ChertOrChal	MIS4	NumberPlatformScars	Std Dev	1.01003
ChertOrChal	MIS4	NumberPlatformScars	Std Err Mean	0.170727
ChertOrChal	MIS4	NumberPlatformScars	Upper 95% Mean	2.88982
ChertOrChal	MIS4	NumberPlatformScars	Lower 95% Mean	2.1959
ChertOrChal	MIS4	NumberPlatformScars	N	35
ChertOrChal	MIS4	BulbLength	Mean	4.95563
ChertOrChal	MIS4	BulbLength	Std Dev	2.36207
ChertOrChal	MIS4	BulbLength	Std Err Mean	0.232742
ChertOrChal	MIS4	BulbLength	Upper 95% Mean	5.41727
ChertOrChal	MIS4	BulbLength	Lower 95% Mean	4.49399
ChertOrChal	MIS4	BulbLength	N	103
ChertOrChal	MIS4	DiameterOfLargestNotch	Mean	8.45
ChertOrChal	MIS4	DiameterOfLargestNotch	Std Dev	2.06475
ChertOrChal	MIS4	DiameterOfLargestNotch	Std Err Mean	1.46
ChertOrChal	MIS4	DiameterOfLargestNotch	Upper 95% Mean	27.0011
ChertOrChal	MIS4	DiameterOfLargestNotch	Lower 95% Mean	-10.1011
ChertOrChal	MIS4	DiameterOfLargestNotch	N	2
ChertOrChal	MIS4	Face1DorsalScarCount	Mean	4.66667
ChertOrChal	MIS4	Face1DorsalScarCount	Std Dev	1.75119
ChertOrChal	MIS4	Face1DorsalScarCount	Std Err Mean	0.71492
ChertOrChal	MIS4	Face1DorsalScarCount	Upper 95% Mean	6.50443
ChertOrChal	MIS4	Face1DorsalScarCount	Lower 95% Mean	2.82891
ChertOrChal	MIS4	Face1DorsalScarCount	N	6
ChertOrChal	MIS4	Face1LengthOfFinalRemoval	Mean	10.478
ChertOrChal	MIS4	Face1LengthOfFinalRemoval	Std Dev	6.76364
ChertOrChal	MIS4	Face1LengthOfFinalRemoval	Std Err Mean	3.02479
ChertOrChal	MIS4	Face1LengthOfFinalRemoval	Upper 95% Mean	18.8762
ChertOrChal	MIS4	Face1LengthOfFinalRemoval	Lower 95% Mean	2.07984
ChertOrChal	MIS4	Face1LengthOfFinalRemoval	N	5
ChertOrChal	MIS4	Face1WidthOfFinalRemoval	Mean	7.988
ChertOrChal	MIS4	Face1WidthOfFinalRemoval	Std Dev	3.05745
ChertOrChal	MIS4	Face1WidthOfFinalRemoval	Std Err Mean	1.36733
ChertOrChal	MIS4	Face1WidthOfFinalRemoval	Upper 95% Mean	11.7843
ChertOrChal	MIS4	Face1WidthOfFinalRemoval	Lower 95% Mean	4.19167
ChertOrChal	MIS4	Face1WidthOfFinalRemoval	N	5
ChertOrChal	MIS4	CoreTotalScarCount	Mean	6.21053
ChertOrChal	MIS4	CoreTotalScarCount	Std Dev	3.11945
ChertOrChal	MIS4	CoreTotalScarCount	Std Err Mean	0.715652
ChertOrChal	MIS4	CoreTotalScarCount	Upper 95% Mean	7.71406
ChertOrChal	MIS4	CoreTotalScarCount	Lower 95% Mean	4.707
ChertOrChal	MIS4	CoreTotalScarCount	N	19
ChertOrChal	MIS4	Edge Length EL	Mean	57.9451
ChertOrChal	MIS4	Edge Length EL	Std Dev	18.9186
ChertOrChal	MIS4	Edge Length EL	Std Err Mean	1.60465
ChertOrChal	MIS4	Edge Length EL	Upper 95% Mean	61.118
ChertOrChal	MIS4	Edge Length EL	Lower 95% Mean	54.7722
ChertOrChal	MIS4	Edge Length EL	N	139
ChertOrChal	MIS4	Edge Length to Mass EL/M	Mean	69.0565
ChertOrChal	MIS4	Edge Length to Mass EL/M	Std Dev	51.4892
ChertOrChal	MIS4	Edge Length to Mass EL/M	Std Err Mean	4.36726
ChertOrChal	MIS4	Edge Length to Mass EL/M	Upper 95% Mean	77.6919
ChertOrChal	MIS4	Edge Length to Mass EL/M	Lower 95% Mean	60.4211
ChertOrChal	MIS4	Edge Length to Mass EL/M	N	139
ChertOrChal	MIS4	Flake Platform Area Estimate	Mean	24.4409
ChertOrChal	MIS4	Flake Platform Area Estimate	Std Dev	40.911
ChertOrChal	MIS4	Flake Platform Area Estimate	Std Err Mean	2.47605
ChertOrChal	MIS4	Flake Platform Area Estimate	Upper 95% Mean	29.3155
ChertOrChal	MIS4	Flake Platform Area Estimate	Lower 95% Mean	19.5662
ChertOrChal	MIS4	Flake Platform Area Estimate	N	273
ChertOrChal	MIS4	FlakeSurfaceAreaEstimate	Mean	192.341
ChertOrChal	MIS4	FlakeSurfaceAreaEstimate	Std Dev	175.018
ChertOrChal	MIS4	FlakeSurfaceAreaEstimate	Std Err Mean	7.65301
ChertOrChal	MIS4	FlakeSurfaceAreaEstimate	Upper 95% Mean	207.376
ChertOrChal	MIS4	FlakeSurfaceAreaEstimate	Lower 95% Mean	177.307
ChertOrChal	MIS4	FlakeSurfaceAreaEstimate	N	523
ChertOrChal	MIS4	CoreSurfaceAreaEstimate	Mean	4095.51
ChertOrChal	MIS4	CoreSurfaceAreaEstimate	Std Dev	1780.51
ChertOrChal	MIS4	CoreSurfaceAreaEstimate	Std Err Mean	408.476
ChertOrChal	MIS4	CoreSurfaceAreaEstimate	Upper 95% Mean	4953.68
ChertOrChal	MIS4	CoreSurfaceAreaEstimate	Lower 95% Mean	3237.33
ChertOrChal	MIS4	CoreSurfaceAreaEstimate	N	19
ChertOrChal	MIS4	CortexSurfaceAreaEstimateFlake	Mean	32.2921
ChertOrChal	MIS4	CortexSurfaceAreaEstimateFlake	Std Dev	89.6507
ChertOrChal	MIS4	CortexSurfaceAreaEstimateFlake	Std Err Mean	4.20289
ChertOrChal	MIS4	CortexSurfaceAreaEstimateFlake	Upper 95% Mean	40.5516
ChertOrChal	MIS4	CortexSurfaceAreaEstimateFlake	Lower 95% Mean	24.0325
ChertOrChal	MIS4	CortexSurfaceAreaEstimateFlake	N	455
ChertOrChal	MIS4	CortexSurfaceAreaEstimateCore	Mean	1267.01
ChertOrChal	MIS4	CortexSurfaceAreaEstimateCore	Std Dev	1563.77
ChertOrChal	MIS4	CortexSurfaceAreaEstimateCore	Std Err Mean	368.583
ChertOrChal	MIS4	CortexSurfaceAreaEstimateCore	Upper 95% Mean	2044.65
ChertOrChal	MIS4	CortexSurfaceAreaEstimateCore	Lower 95% Mean	489.366
ChertOrChal	MIS4	CortexSurfaceAreaEstimateCore	N	18
ChertOrChal	MIS4	Max L/W	Mean	1.5445
ChertOrChal	MIS4	Max L/W	Std Dev	0.537333
ChertOrChal	MIS4	Max L/W	Std Err Mean	0.0216497
ChertOrChal	MIS4	Max L/W	Upper 95% Mean	1.58702
ChertOrChal	MIS4	Max L/W	Lower 95% Mean	1.50199
ChertOrChal	MIS4	Max L/W	N	616
ChertOrChal	MIS4	Platform W/T	Mean	3.52334
ChertOrChal	MIS4	Platform W/T	Std Dev	1.58537
ChertOrChal	MIS4	Platform W/T	Std Err Mean	0.0959507
ChertOrChal	MIS4	Platform W/T	Upper 95% Mean	3.71224
ChertOrChal	MIS4	Platform W/T	Lower 95% Mean	3.33444
ChertOrChal	MIS4	Platform W/T	N	273
ChertOrChal	MIS4	Tech L/W	Mean	1.49417
ChertOrChal	MIS4	Tech L/W	Std Dev	0.67416
ChertOrChal	MIS4	Tech L/W	Std Err Mean	0.0459774
ChertOrChal	MIS4	Tech L/W	Upper 95% Mean	1.58479
ChertOrChal	MIS4	Tech L/W	Lower 95% Mean	1.40354
ChertOrChal	MIS4	Tech L/W	N	215
ChertOrChal	MIS4	Bulb L/Tech L	Mean	0.397458
ChertOrChal	MIS4	Bulb L/Tech L	Std Dev	0.154662
ChertOrChal	MIS4	Bulb L/Tech L	Std Err Mean	0.0190375
ChertOrChal	MIS4	Bulb L/Tech L	Upper 95% Mean	0.435478
ChertOrChal	MIS4	Bulb L/Tech L	Lower 95% Mean	0.359437
ChertOrChal	MIS4	Bulb L/Tech L	N	66
ChertOrChal	MIS4	FinalRemovalL/W	Mean	1.42505
ChertOrChal	MIS4	FinalRemovalL/W	Std Dev	0.960399
ChertOrChal	MIS4	FinalRemovalL/W	Std Err Mean	0.429504
ChertOrChal	MIS4	FinalRemovalL/W	Upper 95% Mean	2.61754
ChertOrChal	MIS4	FinalRemovalL/W	Lower 95% Mean	0.232559
ChertOrChal	MIS4	FinalRemovalL/W	N	5
Quartz	MIS4	DorsalScarCount	Mean	2.04184
Quartz	MIS4	DorsalScarCount	Std Dev	0.889212
Quartz	MIS4	DorsalScarCount	Std Err Mean	0.0406716
Quartz	MIS4	DorsalScarCount	Upper 95% Mean	2.12176
Quartz	MIS4	DorsalScarCount	Lower 95% Mean	1.96192
Quartz	MIS4	DorsalScarCount	N	478
Quartz	MIS4	Mass	Mean	1.05595
Quartz	MIS4	Mass	Std Dev	2.19933
Quartz	MIS4	Mass	Std Err Mean	0.0693067
Quartz	MIS4	Mass	Upper 95% Mean	1.19195
Quartz	MIS4	Mass	Lower 95% Mean	0.919946
Quartz	MIS4	Mass	N	1007
Quartz	MIS4	MaxLength	Mean	14.6814
Quartz	MIS4	MaxLength	Std Dev	7.25073
Quartz	MIS4	MaxLength	Std Err Mean	0.22849
Quartz	MIS4	MaxLength	Upper 95% Mean	15.1297
Quartz	MIS4	MaxLength	Lower 95% Mean	14.233
Quartz	MIS4	MaxLength	N	1007
Quartz	MIS4	MaxWidth	Mean	10.0551
Quartz	MIS4	MaxWidth	Std Dev	6.39797
Quartz	MIS4	MaxWidth	Std Err Mean	0.216044
Quartz	MIS4	MaxWidth	Upper 95% Mean	10.4791
Quartz	MIS4	MaxWidth	Lower 95% Mean	9.63105
Quartz	MIS4	MaxWidth	N	877
Quartz	MIS4	TechLength	Mean	16.3535
Quartz	MIS4	TechLength	Std Dev	6.96115
Quartz	MIS4	TechLength	Std Err Mean	0.488577
Quartz	MIS4	TechLength	Upper 95% Mean	17.3169
Quartz	MIS4	TechLength	Lower 95% Mean	15.3901
Quartz	MIS4	TechLength	N	203
Quartz	MIS4	MaxTechWidth	Mean	11.3356
Quartz	MIS4	MaxTechWidth	Std Dev	7.78503
Quartz	MIS4	MaxTechWidth	Std Err Mean	0.384007
Quartz	MIS4	MaxTechWidth	Upper 95% Mean	12.0904
Quartz	MIS4	MaxTechWidth	Lower 95% Mean	10.5807
Quartz	MIS4	MaxTechWidth	N	411
Quartz	MIS4	MaxThickness	Mean	3.42463
Quartz	MIS4	MaxThickness	Std Dev	2.6682
Quartz	MIS4	MaxThickness	Std Err Mean	0.103081
Quartz	MIS4	MaxThickness	Upper 95% Mean	3.62703
Quartz	MIS4	MaxThickness	Lower 95% Mean	3.22222
Quartz	MIS4	MaxThickness	N	670
Quartz	MIS4	MidThickness	Mean	4.05169
Quartz	MIS4	MidThickness	Std Dev	3.03942
Quartz	MIS4	MidThickness	Std Err Mean	0.186359
Quartz	MIS4	MidThickness	Upper 95% Mean	4.41862
Quartz	MIS4	MidThickness	Lower 95% Mean	3.68476
Quartz	MIS4	MidThickness	N	266
Quartz	MIS4	PlatformWidth	Mean	10.2233
Quartz	MIS4	PlatformWidth	Std Dev	5.80731
Quartz	MIS4	PlatformWidth	Std Err Mean	0.383758
Quartz	MIS4	PlatformWidth	Upper 95% Mean	10.9795
Quartz	MIS4	PlatformWidth	Lower 95% Mean	9.46715
Quartz	MIS4	PlatformWidth	N	229
Quartz	MIS4	PlatformThickness	Mean	3.57909
Quartz	MIS4	PlatformThickness	Std Dev	2.2454
Quartz	MIS4	PlatformThickness	Std Err Mean	0.135649
Quartz	MIS4	PlatformThickness	Upper 95% Mean	3.84614
Quartz	MIS4	PlatformThickness	Lower 95% Mean	3.31204
Quartz	MIS4	PlatformThickness	N	274
Quartz	MIS4	NumberPlatformScars	Mean	2.42857
Quartz	MIS4	NumberPlatformScars	Std Dev	0.769633
Quartz	MIS4	NumberPlatformScars	Std Err Mean	0.118757
Quartz	MIS4	NumberPlatformScars	Upper 95% Mean	2.66841
Quartz	MIS4	NumberPlatformScars	Lower 95% Mean	2.18874
Quartz	MIS4	NumberPlatformScars	N	42
Quartz	MIS4	BulbLength	Mean	5.70897
Quartz	MIS4	BulbLength	Std Dev	2.63305
Quartz	MIS4	BulbLength	Std Err Mean	0.254546
Quartz	MIS4	BulbLength	Upper 95% Mean	6.21363
Quartz	MIS4	BulbLength	Lower 95% Mean	5.20431
Quartz	MIS4	BulbLength	N	107
Quartz	MIS4	DiameterOfLargestNotch	Mean
Quartz	MIS4	DiameterOfLargestNotch	Std Dev
Quartz	MIS4	DiameterOfLargestNotch	Std Err Mean
Quartz	MIS4	DiameterOfLargestNotch	Upper 95% Mean
Quartz	MIS4	DiameterOfLargestNotch	Lower 95% Mean
Quartz	MIS4	DiameterOfLargestNotch	N	0
Quartz	MIS4	Face1DorsalScarCount	Mean	4
Quartz	MIS4	Face1DorsalScarCount	Std Dev	1.73205
Quartz	MIS4	Face1DorsalScarCount	Std Err Mean	1
Quartz	MIS4	Face1DorsalScarCount	Upper 95% Mean	8.30265
Quartz	MIS4	Face1DorsalScarCount	Lower 95% Mean	-0.302653
Quartz	MIS4	Face1DorsalScarCount	N	3
Quartz	MIS4	Face1LengthOfFinalRemoval	Mean	8.84
Quartz	MIS4	Face1LengthOfFinalRemoval	Std Dev	4.89335
Quartz	MIS4	Face1LengthOfFinalRemoval	Std Err Mean	2.82518
Quartz	MIS4	Face1LengthOfFinalRemoval	Upper 95% Mean	20.9958
Quartz	MIS4	Face1LengthOfFinalRemoval	Lower 95% Mean	-3.31576
Quartz	MIS4	Face1LengthOfFinalRemoval	N	3
Quartz	MIS4	Face1WidthOfFinalRemoval	Mean	7.03333
Quartz	MIS4	Face1WidthOfFinalRemoval	Std Dev	3.625
Quartz	MIS4	Face1WidthOfFinalRemoval	Std Err Mean	2.0929
Quartz	MIS4	Face1WidthOfFinalRemoval	Upper 95% Mean	16.0383
Quartz	MIS4	Face1WidthOfFinalRemoval	Lower 95% Mean	-1.97167
Quartz	MIS4	Face1WidthOfFinalRemoval	N	3
Quartz	MIS4	CoreTotalScarCount	Mean	5.1
Quartz	MIS4	CoreTotalScarCount	Std Dev	2.46982
Quartz	MIS4	CoreTotalScarCount	Std Err Mean	0.781025
Quartz	MIS4	CoreTotalScarCount	Upper 95% Mean	6.8668
Quartz	MIS4	CoreTotalScarCount	Lower 95% Mean	3.3332
Quartz	MIS4	CoreTotalScarCount	N	10
Quartz	MIS4	Edge Length EL	Mean	61.4023
Quartz	MIS4	Edge Length EL	Std Dev	17.1196
Quartz	MIS4	Edge Length EL	Std Err Mean	1.65502
Quartz	MIS4	Edge Length EL	Upper 95% Mean	64.6836
Quartz	MIS4	Edge Length EL	Lower 95% Mean	58.1211
Quartz	MIS4	Edge Length EL	N	107
Quartz	MIS4	Edge Length to Mass EL/M	Mean	42.0189
Quartz	MIS4	Edge Length to Mass EL/M	Std Dev	34.8992
Quartz	MIS4	Edge Length to Mass EL/M	Std Err Mean	3.37384
Quartz	MIS4	Edge Length to Mass EL/M	Upper 95% Mean	48.7079
Quartz	MIS4	Edge Length to Mass EL/M	Lower 95% Mean	35.3299
Quartz	MIS4	Edge Length to Mass EL/M	N	107
Quartz	MIS4	Flake Platform Area Estimate	Mean	47.1891
Quartz	MIS4	Flake Platform Area Estimate	Std Dev	55.8972
Quartz	MIS4	Flake Platform Area Estimate	Std Err Mean	3.69379
Quartz	MIS4	Flake Platform Area Estimate	Upper 95% Mean	54.4674
Quartz	MIS4	Flake Platform Area Estimate	Lower 95% Mean	39.9107
Quartz	MIS4	Flake Platform Area Estimate	N	229
Quartz	MIS4	FlakeSurfaceAreaEstimate	Mean	205.308
Quartz	MIS4	FlakeSurfaceAreaEstimate	Std Dev	222.908
Quartz	MIS4	FlakeSurfaceAreaEstimate	Std Err Mean	9.01791
Quartz	MIS4	FlakeSurfaceAreaEstimate	Upper 95% Mean	223.018
Quartz	MIS4	FlakeSurfaceAreaEstimate	Lower 95% Mean	187.598
Quartz	MIS4	FlakeSurfaceAreaEstimate	N	611
Quartz	MIS4	CoreSurfaceAreaEstimate	Mean	5182.58
Quartz	MIS4	CoreSurfaceAreaEstimate	Std Dev	3137.39
Quartz	MIS4	CoreSurfaceAreaEstimate	Std Err Mean	992.131
Quartz	MIS4	CoreSurfaceAreaEstimate	Upper 95% Mean	7426.94
Quartz	MIS4	CoreSurfaceAreaEstimate	Lower 95% Mean	2938.23
Quartz	MIS4	CoreSurfaceAreaEstimate	N	10
Quartz	MIS4	CortexSurfaceAreaEstimateFlake	Mean	17.5384
Quartz	MIS4	CortexSurfaceAreaEstimateFlake	Std Dev	99.6926
Quartz	MIS4	CortexSurfaceAreaEstimateFlake	Std Err Mean	4.29009
Quartz	MIS4	CortexSurfaceAreaEstimateFlake	Upper 95% Mean	25.9657
Quartz	MIS4	CortexSurfaceAreaEstimateFlake	Lower 95% Mean	9.11106
Quartz	MIS4	CortexSurfaceAreaEstimateFlake	N	540
Quartz	MIS4	CortexSurfaceAreaEstimateCore	Mean	637.81
Quartz	MIS4	CortexSurfaceAreaEstimateCore	Std Dev	886.925
Quartz	MIS4	CortexSurfaceAreaEstimateCore	Std Err Mean	295.642
Quartz	MIS4	CortexSurfaceAreaEstimateCore	Upper 95% Mean	1319.56
Quartz	MIS4	CortexSurfaceAreaEstimateCore	Lower 95% Mean	-43.9409
Quartz	MIS4	CortexSurfaceAreaEstimateCore	N	9
Quartz	MIS4	Max L/W	Mean	1.405
Quartz	MIS4	Max L/W	Std Dev	0.512834
Quartz	MIS4	Max L/W	Std Err Mean	0.0180415
Quartz	MIS4	Max L/W	Upper 95% Mean	1.44042
Quartz	MIS4	Max L/W	Lower 95% Mean	1.36959
Quartz	MIS4	Max L/W	N	808
Quartz	MIS4	Platform W/T	Mean	3.23865
Quartz	MIS4	Platform W/T	Std Dev	1.55334
Quartz	MIS4	Platform W/T	Std Err Mean	0.102648
Quartz	MIS4	Platform W/T	Upper 95% Mean	3.4409
Quartz	MIS4	Platform W/T	Lower 95% Mean	3.03639
Quartz	MIS4	Platform W/T	N	229
Quartz	MIS4	Tech L/W	Mean	1.25541
Quartz	MIS4	Tech L/W	Std Dev	0.494036
Quartz	MIS4	Tech L/W	Std Err Mean	0.0373456
Quartz	MIS4	Tech L/W	Upper 95% Mean	1.32911
Quartz	MIS4	Tech L/W	Lower 95% Mean	1.1817
Quartz	MIS4	Tech L/W	N	175
Quartz	MIS4	Bulb L/Tech L	Mean	0.442262
Quartz	MIS4	Bulb L/Tech L	Std Dev	0.163627
Quartz	MIS4	Bulb L/Tech L	Std Err Mean	0.0207806
Quartz	MIS4	Bulb L/Tech L	Upper 95% Mean	0.483816
Quartz	MIS4	Bulb L/Tech L	Lower 95% Mean	0.400709
Quartz	MIS4	Bulb L/Tech L	N	62
Quartz	MIS4	FinalRemovalL/W	Mean	1.35227
Quartz	MIS4	FinalRemovalL/W	Std Dev	0.631229
Quartz	MIS4	FinalRemovalL/W	Std Err Mean	0.36444
Quartz	MIS4	FinalRemovalL/W	Upper 95% Mean	2.92033
Quartz	MIS4	FinalRemovalL/W	Lower 95% Mean	-0.215786
Quartz	MIS4	FinalRemovalL/W	N	3
Quartzite	MIS4	DorsalScarCount	Mean	2.57319
Quartzite	MIS4	DorsalScarCount	Std Dev	1.08466
Quartzite	MIS4	DorsalScarCount	Std Err Mean	0.0401176
Quartzite	MIS4	DorsalScarCount	Upper 95% Mean	2.65195
Quartzite	MIS4	DorsalScarCount	Lower 95% Mean	2.49443
Quartzite	MIS4	DorsalScarCount	N	731
Quartzite	MIS4	Mass	Mean	6.37094
Quartzite	MIS4	Mass	Std Dev	17.9361
Quartzite	MIS4	Mass	Std Err Mean	0.44263
Quartzite	MIS4	Mass	Upper 95% Mean	7.23912
Quartzite	MIS4	Mass	Lower 95% Mean	5.50276
Quartzite	MIS4	Mass	N	1642
Quartzite	MIS4	MaxLength	Mean	27.9141
Quartzite	MIS4	MaxLength	Std Dev	14.8508
Quartzite	MIS4	MaxLength	Std Err Mean	0.366492
Quartzite	MIS4	MaxLength	Upper 95% Mean	28.633
Quartzite	MIS4	MaxLength	Lower 95% Mean	27.1953
Quartzite	MIS4	MaxLength	N	1642
Quartzite	MIS4	MaxWidth	Mean	17.2006
Quartzite	MIS4	MaxWidth	Std Dev	13.8751
Quartzite	MIS4	MaxWidth	Std Err Mean	0.356948
Quartzite	MIS4	MaxWidth	Upper 95% Mean	17.9008
Quartzite	MIS4	MaxWidth	Lower 95% Mean	16.5005
Quartzite	MIS4	MaxWidth	N	1511
Quartzite	MIS4	TechLength	Mean	27.5203
Quartzite	MIS4	TechLength	Std Dev	14.4314
Quartzite	MIS4	TechLength	Std Err Mean	0.557535
Quartzite	MIS4	TechLength	Upper 95% Mean	28.615
Quartzite	MIS4	TechLength	Lower 95% Mean	26.4256
Quartzite	MIS4	TechLength	N	670
Quartzite	MIS4	MaxTechWidth	Mean	17.1441
Quartzite	MIS4	MaxTechWidth	Std Dev	14.1931
Quartzite	MIS4	MaxTechWidth	Std Err Mean	0.396863
Quartzite	MIS4	MaxTechWidth	Upper 95% Mean	17.9226
Quartzite	MIS4	MaxTechWidth	Lower 95% Mean	16.3655
Quartzite	MIS4	MaxTechWidth	N	1279
Quartzite	MIS4	MaxThickness	Mean	6.82848
Quartzite	MIS4	MaxThickness	Std Dev	6.0662
Quartzite	MIS4	MaxThickness	Std Err Mean	0.295649
Quartzite	MIS4	MaxThickness	Upper 95% Mean	7.40961
Quartzite	MIS4	MaxThickness	Lower 95% Mean	6.24734
Quartzite	MIS4	MaxThickness	N	421
Quartzite	MIS4	MidThickness	Mean	6.18689
Quartzite	MIS4	MidThickness	Std Dev	4.00966
Quartzite	MIS4	MidThickness	Std Err Mean	0.130159
Quartzite	MIS4	MidThickness	Upper 95% Mean	6.44232
Quartzite	MIS4	MidThickness	Lower 95% Mean	5.93146
Quartzite	MIS4	MidThickness	N	949
Quartzite	MIS4	PlatformWidth	Mean	399.094
Quartzite	MIS4	PlatformWidth	Std Dev	10323.6
Quartzite	MIS4	PlatformWidth	Std Err Mean	381.833
Quartzite	MIS4	PlatformWidth	Upper 95% Mean	1148.72
Quartzite	MIS4	PlatformWidth	Lower 95% Mean	-350.527
Quartzite	MIS4	PlatformWidth	N	731
Quartzite	MIS4	PlatformThickness	Mean	5.89947
Quartzite	MIS4	PlatformThickness	Std Dev	4.06595
Quartzite	MIS4	PlatformThickness	Std Err Mean	0.144114
Quartzite	MIS4	PlatformThickness	Upper 95% Mean	6.18236
Quartzite	MIS4	PlatformThickness	Lower 95% Mean	5.61658
Quartzite	MIS4	PlatformThickness	N	796
Quartzite	MIS4	NumberPlatformScars	Mean	2.38095
Quartzite	MIS4	NumberPlatformScars	Std Dev	0.940634
Quartzite	MIS4	NumberPlatformScars	Std Err Mean	0.118509
Quartzite	MIS4	NumberPlatformScars	Upper 95% Mean	2.61785
Quartzite	MIS4	NumberPlatformScars	Lower 95% Mean	2.14406
Quartzite	MIS4	NumberPlatformScars	N	63
Quartzite	MIS4	BulbLength	Mean	10.1445
Quartzite	MIS4	BulbLength	Std Dev	5.83982
Quartzite	MIS4	BulbLength	Std Err Mean	0.466069
Quartzite	MIS4	BulbLength	Upper 95% Mean	11.0651
Quartzite	MIS4	BulbLength	Lower 95% Mean	9.2239
Quartzite	MIS4	BulbLength	N	157
Quartzite	MIS4	DiameterOfLargestNotch	Mean	18.875
Quartzite	MIS4	DiameterOfLargestNotch	Std Dev	21.2224
Quartzite	MIS4	DiameterOfLargestNotch	Std Err Mean	8.66399
Quartzite	MIS4	DiameterOfLargestNotch	Upper 95% Mean	41.1465
Quartzite	MIS4	DiameterOfLargestNotch	Lower 95% Mean	-3.39649
Quartzite	MIS4	DiameterOfLargestNotch	N	6
Quartzite	MIS4	Face1DorsalScarCount	Mean	5.2
Quartzite	MIS4	Face1DorsalScarCount	Std Dev	1.30384
Quartzite	MIS4	Face1DorsalScarCount	Std Err Mean	0.583095
Quartzite	MIS4	Face1DorsalScarCount	Upper 95% Mean	6.81893
Quartzite	MIS4	Face1DorsalScarCount	Lower 95% Mean	3.58107
Quartzite	MIS4	Face1DorsalScarCount	N	5
Quartzite	MIS4	Face1LengthOfFinalRemoval	Mean	24.634
Quartzite	MIS4	Face1LengthOfFinalRemoval	Std Dev	5.54686
Quartzite	MIS4	Face1LengthOfFinalRemoval	Std Err Mean	2.48063
Quartzite	MIS4	Face1LengthOfFinalRemoval	Upper 95% Mean	31.5213
Quartzite	MIS4	Face1LengthOfFinalRemoval	Lower 95% Mean	17.7467
Quartzite	MIS4	Face1LengthOfFinalRemoval	N	5
Quartzite	MIS4	Face1WidthOfFinalRemoval	Mean	27.5825
Quartzite	MIS4	Face1WidthOfFinalRemoval	Std Dev	8.7397
Quartzite	MIS4	Face1WidthOfFinalRemoval	Std Err Mean	4.36985
Quartzite	MIS4	Face1WidthOfFinalRemoval	Upper 95% Mean	41.4893
Quartzite	MIS4	Face1WidthOfFinalRemoval	Lower 95% Mean	13.6757
Quartzite	MIS4	Face1WidthOfFinalRemoval	N	4
Quartzite	MIS4	CoreTotalScarCount	Mean	6.33333
Quartzite	MIS4	CoreTotalScarCount	Std Dev	2.87096
Quartzite	MIS4	CoreTotalScarCount	Std Err Mean	0.828775
Quartzite	MIS4	CoreTotalScarCount	Upper 95% Mean	8.15746
Quartzite	MIS4	CoreTotalScarCount	Lower 95% Mean	4.50921
Quartzite	MIS4	CoreTotalScarCount	N	12
Quartzite	MIS4	Edge Length EL	Mean	90.3819
Quartzite	MIS4	Edge Length EL	Std Dev	36.5985
Quartzite	MIS4	Edge Length EL	Std Err Mean	1.55212
Quartzite	MIS4	Edge Length EL	Upper 95% Mean	93.4307
Quartzite	MIS4	Edge Length EL	Lower 95% Mean	87.3332
Quartzite	MIS4	Edge Length EL	N	556
Quartzite	MIS4	Edge Length to Mass EL/M	Mean	29.2519
Quartzite	MIS4	Edge Length to Mass EL/M	Std Dev	28.1618
Quartzite	MIS4	Edge Length to Mass EL/M	Std Err Mean	1.19433
Quartzite	MIS4	Edge Length to Mass EL/M	Upper 95% Mean	31.5979
Quartzite	MIS4	Edge Length to Mass EL/M	Lower 95% Mean	26.906
Quartzite	MIS4	Edge Length to Mass EL/M	N	556
Quartzite	MIS4	Flake Platform Area Estimate	Mean	4770.43
Quartzite	MIS4	Flake Platform Area Estimate	Std Dev	125314
Quartzite	MIS4	Flake Platform Area Estimate	Std Err Mean	4638.09
Quartzite	MIS4	Flake Platform Area Estimate	Upper 95% Mean	13876
Quartzite	MIS4	Flake Platform Area Estimate	Lower 95% Mean	-4335.18
Quartzite	MIS4	Flake Platform Area Estimate	N	730
Quartzite	MIS4	FlakeSurfaceAreaEstimate	Mean	645.254
Quartzite	MIS4	FlakeSurfaceAreaEstimate	Std Dev	765.337
Quartzite	MIS4	FlakeSurfaceAreaEstimate	Std Err Mean	21.2266
Quartzite	MIS4	FlakeSurfaceAreaEstimate	Upper 95% Mean	686.896
Quartzite	MIS4	FlakeSurfaceAreaEstimate	Lower 95% Mean	603.612
Quartzite	MIS4	FlakeSurfaceAreaEstimate	N	1300
Quartzite	MIS4	CoreSurfaceAreaEstimate	Mean	22044.4
Quartzite	MIS4	CoreSurfaceAreaEstimate	Std Dev	16686.4
Quartzite	MIS4	CoreSurfaceAreaEstimate	Std Err Mean	4816.94
Quartzite	MIS4	CoreSurfaceAreaEstimate	Upper 95% Mean	32646.4
Quartzite	MIS4	CoreSurfaceAreaEstimate	Lower 95% Mean	11442.4
Quartzite	MIS4	CoreSurfaceAreaEstimate	N	12
Quartzite	MIS4	CortexSurfaceAreaEstimateFlake	Mean	111.226
Quartzite	MIS4	CortexSurfaceAreaEstimateFlake	Std Dev	365.783
Quartzite	MIS4	CortexSurfaceAreaEstimateFlake	Std Err Mean	11.9115
Quartzite	MIS4	CortexSurfaceAreaEstimateFlake	Upper 95% Mean	134.602
Quartzite	MIS4	CortexSurfaceAreaEstimateFlake	Lower 95% Mean	87.8496
Quartzite	MIS4	CortexSurfaceAreaEstimateFlake	N	943
Quartzite	MIS4	CortexSurfaceAreaEstimateCore	Mean	10034.7
Quartzite	MIS4	CortexSurfaceAreaEstimateCore	Std Dev	14583.3
Quartzite	MIS4	CortexSurfaceAreaEstimateCore	Std Err Mean	4209.83
Quartzite	MIS4	CortexSurfaceAreaEstimateCore	Upper 95% Mean	19300.5
Quartzite	MIS4	CortexSurfaceAreaEstimateCore	Lower 95% Mean	768.979
Quartzite	MIS4	CortexSurfaceAreaEstimateCore	N	12
Quartzite	MIS4	Max L/W	Mean	1.46187
Quartzite	MIS4	Max L/W	Std Dev	0.51414
Quartzite	MIS4	Max L/W	Std Err Mean	0.0149672
Quartzite	MIS4	Max L/W	Upper 95% Mean	1.49123
Quartzite	MIS4	Max L/W	Lower 95% Mean	1.4325
Quartzite	MIS4	Max L/W	N	1180
Quartzite	MIS4	Platform W/T	Mean	34.9158
Quartzite	MIS4	Platform W/T	Std Dev	851.592
Quartzite	MIS4	Platform W/T	Std Err Mean	31.5188
Quartzite	MIS4	Platform W/T	Upper 95% Mean	96.7944
Quartzite	MIS4	Platform W/T	Lower 95% Mean	-26.9627
Quartzite	MIS4	Platform W/T	N	730
Quartzite	MIS4	Tech L/W	Mean	1.22445
Quartzite	MIS4	Tech L/W	Std Dev	0.56856
Quartzite	MIS4	Tech L/W	Std Err Mean	0.0230203
Quartzite	MIS4	Tech L/W	Upper 95% Mean	1.26966
Quartzite	MIS4	Tech L/W	Lower 95% Mean	1.17925
Quartzite	MIS4	Tech L/W	N	610
Quartzite	MIS4	Bulb L/Tech L	Mean	0.459989
Quartzite	MIS4	Bulb L/Tech L	Std Dev	0.208212
Quartzite	MIS4	Bulb L/Tech L	Std Err Mean	0.018549
Quartzite	MIS4	Bulb L/Tech L	Upper 95% Mean	0.4967
Quartzite	MIS4	Bulb L/Tech L	Lower 95% Mean	0.423278
Quartzite	MIS4	Bulb L/Tech L	N	126
Quartzite	MIS4	FinalRemovalL/W	Mean	0.871914
Quartzite	MIS4	FinalRemovalL/W	Std Dev	0.132006
Quartzite	MIS4	FinalRemovalL/W	Std Err Mean	0.0660032
Quartzite	MIS4	FinalRemovalL/W	Upper 95% Mean	1.08197
Quartzite	MIS4	FinalRemovalL/W	Lower 95% Mean	0.661863
Quartzite	MIS4	FinalRemovalL/W	N	4
Silcrete	MIS4	DorsalScarCount	Mean	2.71403
Silcrete	MIS4	DorsalScarCount	Std Dev	1.09883
Silcrete	MIS4	DorsalScarCount	Std Err Mean	0.0233004
Silcrete	MIS4	DorsalScarCount	Upper 95% Mean	2.75972
Silcrete	MIS4	DorsalScarCount	Lower 95% Mean	2.66834
Silcrete	MIS4	DorsalScarCount	N	2224
Silcrete	MIS4	Mass	Mean	1.4017
Silcrete	MIS4	Mass	Std Dev	6.5199
Silcrete	MIS4	Mass	Std Err Mean	0.0885853
Silcrete	MIS4	Mass	Upper 95% Mean	1.57536
Silcrete	MIS4	Mass	Lower 95% Mean	1.22804
Silcrete	MIS4	Mass	N	5417
Silcrete	MIS4	MaxLength	Mean	18.5042
Silcrete	MIS4	MaxLength	Std Dev	8.63383
Silcrete	MIS4	MaxLength	Std Err Mean	0.117285
Silcrete	MIS4	MaxLength	Upper 95% Mean	18.7342
Silcrete	MIS4	MaxLength	Lower 95% Mean	18.2743
Silcrete	MIS4	MaxLength	N	5419
Silcrete	MIS4	MaxWidth	Mean	10.9599
Silcrete	MIS4	MaxWidth	Std Dev	7.58161
Silcrete	MIS4	MaxWidth	Std Err Mean	0.109671
Silcrete	MIS4	MaxWidth	Upper 95% Mean	11.1749
Silcrete	MIS4	MaxWidth	Lower 95% Mean	10.7449
Silcrete	MIS4	MaxWidth	N	4779
Silcrete	MIS4	TechLength	Mean	229.987
Silcrete	MIS4	TechLength	Std Dev	8777.82
Silcrete	MIS4	TechLength	Std Err Mean	210.918
Silcrete	MIS4	TechLength	Upper 95% Mean	643.667
Silcrete	MIS4	TechLength	Lower 95% Mean	-183.693
Silcrete	MIS4	TechLength	N	1732
Silcrete	MIS4	MaxTechWidth	Mean	10.8099
Silcrete	MIS4	MaxTechWidth	Std Dev	7.62528
Silcrete	MIS4	MaxTechWidth	Std Err Mean	0.118797
Silcrete	MIS4	MaxTechWidth	Upper 95% Mean	11.0428
Silcrete	MIS4	MaxTechWidth	Lower 95% Mean	10.577
Silcrete	MIS4	MaxTechWidth	N	4120
Silcrete	MIS4	MaxThickness	Mean	4.26181
Silcrete	MIS4	MaxThickness	Std Dev	3.68207
Silcrete	MIS4	MaxThickness	Std Err Mean	0.105983
Silcrete	MIS4	MaxThickness	Upper 95% Mean	4.46974
Silcrete	MIS4	MaxThickness	Lower 95% Mean	4.05387
Silcrete	MIS4	MaxThickness	N	1207
Silcrete	MIS4	MidThickness	Mean	3.61009
Silcrete	MIS4	MidThickness	Std Dev	2.64791
Silcrete	MIS4	MidThickness	Std Err Mean	0.047194
Silcrete	MIS4	MidThickness	Upper 95% Mean	3.70262
Silcrete	MIS4	MidThickness	Lower 95% Mean	3.51755
Silcrete	MIS4	MidThickness	N	3148
Silcrete	MIS4	PlatformWidth	Mean	8.3973
Silcrete	MIS4	PlatformWidth	Std Dev	5.02971
Silcrete	MIS4	PlatformWidth	Std Err Mean	0.112328
Silcrete	MIS4	PlatformWidth	Upper 95% Mean	8.61759
Silcrete	MIS4	PlatformWidth	Lower 95% Mean	8.17701
Silcrete	MIS4	PlatformWidth	N	2005
Silcrete	MIS4	PlatformThickness	Mean	2.91489
Silcrete	MIS4	PlatformThickness	Std Dev	10.7434
Silcrete	MIS4	PlatformThickness	Std Err Mean	0.236303
Silcrete	MIS4	PlatformThickness	Upper 95% Mean	3.37831
Silcrete	MIS4	PlatformThickness	Lower 95% Mean	2.45147
Silcrete	MIS4	PlatformThickness	N	2067
Silcrete	MIS4	NumberPlatformScars	Mean	2.32773
Silcrete	MIS4	NumberPlatformScars	Std Dev	0.975194
Silcrete	MIS4	NumberPlatformScars	Std Err Mean	0.0893959
Silcrete	MIS4	NumberPlatformScars	Upper 95% Mean	2.50476
Silcrete	MIS4	NumberPlatformScars	Lower 95% Mean	2.1507
Silcrete	MIS4	NumberPlatformScars	N	119
Silcrete	MIS4	BulbLength	Mean	6.47825
Silcrete	MIS4	BulbLength	Std Dev	3.44286
Silcrete	MIS4	BulbLength	Std Err Mean	0.173449
Silcrete	MIS4	BulbLength	Upper 95% Mean	6.81925
Silcrete	MIS4	BulbLength	Lower 95% Mean	6.13724
Silcrete	MIS4	BulbLength	N	394
Silcrete	MIS4	DiameterOfLargestNotch	Mean	9.24429
Silcrete	MIS4	DiameterOfLargestNotch	Std Dev	3.72219
Silcrete	MIS4	DiameterOfLargestNotch	Std Err Mean	0.994798
Silcrete	MIS4	DiameterOfLargestNotch	Upper 95% Mean	11.3934
Silcrete	MIS4	DiameterOfLargestNotch	Lower 95% Mean	7.09515
Silcrete	MIS4	DiameterOfLargestNotch	N	14
Silcrete	MIS4	Face1DorsalScarCount	Mean	5.5
Silcrete	MIS4	Face1DorsalScarCount	Std Dev	2.89523
Silcrete	MIS4	Face1DorsalScarCount	Std Err Mean	0.682412
Silcrete	MIS4	Face1DorsalScarCount	Upper 95% Mean	6.93976
Silcrete	MIS4	Face1DorsalScarCount	Lower 95% Mean	4.06024
Silcrete	MIS4	Face1DorsalScarCount	N	18
Silcrete	MIS4	Face1LengthOfFinalRemoval	Mean	12.8912
Silcrete	MIS4	Face1LengthOfFinalRemoval	Std Dev	6.40767
Silcrete	MIS4	Face1LengthOfFinalRemoval	Std Err Mean	1.55409
Silcrete	MIS4	Face1LengthOfFinalRemoval	Upper 95% Mean	16.1857
Silcrete	MIS4	Face1LengthOfFinalRemoval	Lower 95% Mean	9.59666
Silcrete	MIS4	Face1LengthOfFinalRemoval	N	17
Silcrete	MIS4	Face1WidthOfFinalRemoval	Mean	10.2424
Silcrete	MIS4	Face1WidthOfFinalRemoval	Std Dev	4.45598
Silcrete	MIS4	Face1WidthOfFinalRemoval	Std Err Mean	1.08073
Silcrete	MIS4	Face1WidthOfFinalRemoval	Upper 95% Mean	12.5334
Silcrete	MIS4	Face1WidthOfFinalRemoval	Lower 95% Mean	7.9513
Silcrete	MIS4	Face1WidthOfFinalRemoval	N	17
Silcrete	MIS4	CoreTotalScarCount	Mean	6.25373
Silcrete	MIS4	CoreTotalScarCount	Std Dev	3.92484
Silcrete	MIS4	CoreTotalScarCount	Std Err Mean	0.479495
Silcrete	MIS4	CoreTotalScarCount	Upper 95% Mean	7.21107
Silcrete	MIS4	CoreTotalScarCount	Lower 95% Mean	5.29639
Silcrete	MIS4	CoreTotalScarCount	N	67
Silcrete	MIS4	Edge Length EL	Mean	62.3736
Silcrete	MIS4	Edge Length EL	Std Dev	21.6282
Silcrete	MIS4	Edge Length EL	Std Err Mean	0.613704
Silcrete	MIS4	Edge Length EL	Upper 95% Mean	63.5776
Silcrete	MIS4	Edge Length EL	Lower 95% Mean	61.1696
Silcrete	MIS4	Edge Length EL	N	1242
Silcrete	MIS4	Edge Length to Mass EL/M	Mean	66.8614
Silcrete	MIS4	Edge Length to Mass EL/M	Std Dev	50.0693
Silcrete	MIS4	Edge Length to Mass EL/M	Std Err Mean	1.42073
Silcrete	MIS4	Edge Length to Mass EL/M	Upper 95% Mean	69.6486
Silcrete	MIS4	Edge Length to Mass EL/M	Lower 95% Mean	64.0741
Silcrete	MIS4	Edge Length to Mass EL/M	N	1242
Silcrete	MIS4	Flake Platform Area Estimate	Mean	31.9391
Silcrete	MIS4	Flake Platform Area Estimate	Std Dev	156.437
Silcrete	MIS4	Flake Platform Area Estimate	Std Err Mean	3.50242
Silcrete	MIS4	Flake Platform Area Estimate	Upper 95% Mean	38.8079
Silcrete	MIS4	Flake Platform Area Estimate	Lower 95% Mean	25.0704
Silcrete	MIS4	Flake Platform Area Estimate	N	1995
Silcrete	MIS4	FlakeSurfaceAreaEstimate	Mean	256.717
Silcrete	MIS4	FlakeSurfaceAreaEstimate	Std Dev	285.741
Silcrete	MIS4	FlakeSurfaceAreaEstimate	Std Err Mean	4.61172
Silcrete	MIS4	FlakeSurfaceAreaEstimate	Upper 95% Mean	265.758
Silcrete	MIS4	FlakeSurfaceAreaEstimate	Lower 95% Mean	247.675
Silcrete	MIS4	FlakeSurfaceAreaEstimate	N	3839
Silcrete	MIS4	CoreSurfaceAreaEstimate	Mean	5837.11
Silcrete	MIS4	CoreSurfaceAreaEstimate	Std Dev	3318.17
Silcrete	MIS4	CoreSurfaceAreaEstimate	Std Err Mean	405.379
Silcrete	MIS4	CoreSurfaceAreaEstimate	Upper 95% Mean	6646.48
Silcrete	MIS4	CoreSurfaceAreaEstimate	Lower 95% Mean	5027.75
Silcrete	MIS4	CoreSurfaceAreaEstimate	N	67
Silcrete	MIS4	CortexSurfaceAreaEstimateFlake	Mean	56.86
Silcrete	MIS4	CortexSurfaceAreaEstimateFlake	Std Dev	170.263
Silcrete	MIS4	CortexSurfaceAreaEstimateFlake	Std Err Mean	3.38435
Silcrete	MIS4	CortexSurfaceAreaEstimateFlake	Upper 95% Mean	63.4963
Silcrete	MIS4	CortexSurfaceAreaEstimateFlake	Lower 95% Mean	50.2236
Silcrete	MIS4	CortexSurfaceAreaEstimateFlake	N	2531
Silcrete	MIS4	CortexSurfaceAreaEstimateCore	Mean	1266.35
Silcrete	MIS4	CortexSurfaceAreaEstimateCore	Std Dev	2288.57
Silcrete	MIS4	CortexSurfaceAreaEstimateCore	Std Err Mean	297.946
Silcrete	MIS4	CortexSurfaceAreaEstimateCore	Upper 95% Mean	1862.76
Silcrete	MIS4	CortexSurfaceAreaEstimateCore	Lower 95% Mean	669.949
Silcrete	MIS4	CortexSurfaceAreaEstimateCore	N	59
Silcrete	MIS4	PreHeatSurfaceAreaEstimateFlake	Mean	58.0195
Silcrete	MIS4	PreHeatSurfaceAreaEstimateFlake	Std Dev	121.825
Silcrete	MIS4	PreHeatSurfaceAreaEstimateFlake	Std Err Mean	3.38142
Silcrete	MIS4	PreHeatSurfaceAreaEstimateFlake	Upper 95% Mean	64.6531
Silcrete	MIS4	PreHeatSurfaceAreaEstimateFlake	Lower 95% Mean	51.3858
Silcrete	MIS4	PreHeatSurfaceAreaEstimateFlake	N	1298
Silcrete	MIS4	PreHeatSurfaceAreaEstimateCore	Mean	710.13
Silcrete	MIS4	PreHeatSurfaceAreaEstimateCore	Std Dev	1347.02
Silcrete	MIS4	PreHeatSurfaceAreaEstimateCore	Std Err Mean	207.85
Silcrete	MIS4	PreHeatSurfaceAreaEstimateCore	Upper 95% Mean	1129.89
Silcrete	MIS4	PreHeatSurfaceAreaEstimateCore	Lower 95% Mean	290.369
Silcrete	MIS4	PreHeatSurfaceAreaEstimateCore	N	42
Silcrete	MIS4	Max L/W	Mean	1.61739
Silcrete	MIS4	Max L/W	Std Dev	0.637034
Silcrete	MIS4	Max L/W	Std Err Mean	0.0100686
Silcrete	MIS4	Max L/W	Upper 95% Mean	1.63713
Silcrete	MIS4	Max L/W	Lower 95% Mean	1.59765
Silcrete	MIS4	Max L/W	N	4003
Silcrete	MIS4	Platform W/T	Mean	3.58965
Silcrete	MIS4	Platform W/T	Std Dev	1.96032
Silcrete	MIS4	Platform W/T	Std Err Mean	0.0439001
Silcrete	MIS4	Platform W/T	Upper 95% Mean	3.67574
Silcrete	MIS4	Platform W/T	Lower 95% Mean	3.50355
Silcrete	MIS4	Platform W/T	N	1994
Silcrete	MIS4	Tech L/W	Mean	1.53522
Silcrete	MIS4	Tech L/W	Std Dev	0.757704
Silcrete	MIS4	Tech L/W	Std Err Mean	0.0184916
Silcrete	MIS4	Tech L/W	Upper 95% Mean	1.57149
Silcrete	MIS4	Tech L/W	Lower 95% Mean	1.49895
Silcrete	MIS4	Tech L/W	N	1679
Silcrete	MIS4	Bulb L/Tech L	Mean	0.410205
Silcrete	MIS4	Bulb L/Tech L	Std Dev	0.170228
Silcrete	MIS4	Bulb L/Tech L	Std Err Mean	0.0106392
Silcrete	MIS4	Bulb L/Tech L	Upper 95% Mean	0.431157
Silcrete	MIS4	Bulb L/Tech L	Lower 95% Mean	0.389253
Silcrete	MIS4	Bulb L/Tech L	N	256
Silcrete	MIS4	FinalRemovalL/W	Mean	1.39515
Silcrete	MIS4	FinalRemovalL/W	Std Dev	0.69973
Silcrete	MIS4	FinalRemovalL/W	Std Err Mean	0.169709
Silcrete	MIS4	FinalRemovalL/W	Upper 95% Mean	1.75492
Silcrete	MIS4	FinalRemovalL/W	Lower 95% Mean	1.03538
Silcrete	MIS4	FinalRemovalL/W	N	17
ChertOrChal	MIS5	DorsalScarCount	Mean	3.19608
ChertOrChal	MIS5	DorsalScarCount	Std Dev	1.34193
ChertOrChal	MIS5	DorsalScarCount	Std Err Mean	0.187908
ChertOrChal	MIS5	DorsalScarCount	Upper 95% Mean	3.5735
ChertOrChal	MIS5	DorsalScarCount	Lower 95% Mean	2.81865
ChertOrChal	MIS5	DorsalScarCount	N	51
ChertOrChal	MIS5	Mass	Mean	4.11147
ChertOrChal	MIS5	Mass	Std Dev	6.11221
ChertOrChal	MIS5	Mass	Std Err Mean	0.741214
ChertOrChal	MIS5	Mass	Upper 95% Mean	5.59094
ChertOrChal	MIS5	Mass	Lower 95% Mean	2.632
ChertOrChal	MIS5	Mass	N	68
ChertOrChal	MIS5	MaxLength	Mean	25.5479
ChertOrChal	MIS5	MaxLength	Std Dev	10.7933
ChertOrChal	MIS5	MaxLength	Std Err Mean	1.30888
ChertOrChal	MIS5	MaxLength	Upper 95% Mean	28.1605
ChertOrChal	MIS5	MaxLength	Lower 95% Mean	22.9354
ChertOrChal	MIS5	MaxLength	N	68
ChertOrChal	MIS5	MaxWidth	Mean	17.7099
ChertOrChal	MIS5	MaxWidth	Std Dev	9.13658
ChertOrChal	MIS5	MaxWidth	Std Err Mean	1.11621
ChertOrChal	MIS5	MaxWidth	Upper 95% Mean	19.9384
ChertOrChal	MIS5	MaxWidth	Lower 95% Mean	15.4813
ChertOrChal	MIS5	MaxWidth	N	67
ChertOrChal	MIS5	TechLength	Mean	24.8108
ChertOrChal	MIS5	TechLength	Std Dev	10.8397
ChertOrChal	MIS5	TechLength	Std Err Mean	1.80661
ChertOrChal	MIS5	TechLength	Upper 95% Mean	28.4785
ChertOrChal	MIS5	TechLength	Lower 95% Mean	21.1432
ChertOrChal	MIS5	TechLength	N	36
ChertOrChal	MIS5	MaxTechWidth	Mean	17.709
ChertOrChal	MIS5	MaxTechWidth	Std Dev	9.22661
ChertOrChal	MIS5	MaxTechWidth	Std Err Mean	1.30484
ChertOrChal	MIS5	MaxTechWidth	Upper 95% Mean	20.3312
ChertOrChal	MIS5	MaxTechWidth	Lower 95% Mean	15.0868
ChertOrChal	MIS5	MaxTechWidth	N	50
ChertOrChal	MIS5	MaxThickness	Mean	6.59365
ChertOrChal	MIS5	MaxThickness	Std Dev	4.03121
ChertOrChal	MIS5	MaxThickness	Std Err Mean	0.559028
ChertOrChal	MIS5	MaxThickness	Upper 95% Mean	7.71595
ChertOrChal	MIS5	MaxThickness	Lower 95% Mean	5.47136
ChertOrChal	MIS5	MaxThickness	N	52
ChertOrChal	MIS5	MidThickness	Mean	5.676
ChertOrChal	MIS5	MidThickness	Std Dev	3.78872
ChertOrChal	MIS5	MidThickness	Std Err Mean	0.599049
ChertOrChal	MIS5	MidThickness	Upper 95% Mean	6.88769
ChertOrChal	MIS5	MidThickness	Lower 95% Mean	4.46431
ChertOrChal	MIS5	MidThickness	N	40
ChertOrChal	MIS5	PlatformWidth	Mean	13.4769
ChertOrChal	MIS5	PlatformWidth	Std Dev	5.98642
ChertOrChal	MIS5	PlatformWidth	Std Err Mean	0.923725
ChertOrChal	MIS5	PlatformWidth	Upper 95% Mean	15.3424
ChertOrChal	MIS5	PlatformWidth	Lower 95% Mean	11.6114
ChertOrChal	MIS5	PlatformWidth	N	42
ChertOrChal	MIS5	PlatformThickness	Mean	5.03
ChertOrChal	MIS5	PlatformThickness	Std Dev	2.84831
ChertOrChal	MIS5	PlatformThickness	Std Err Mean	0.419961
ChertOrChal	MIS5	PlatformThickness	Upper 95% Mean	5.87584
ChertOrChal	MIS5	PlatformThickness	Lower 95% Mean	4.18416
ChertOrChal	MIS5	PlatformThickness	N	46
ChertOrChal	MIS5	NumberPlatformScars	Mean	2.88889
ChertOrChal	MIS5	NumberPlatformScars	Std Dev	1.18266
ChertOrChal	MIS5	NumberPlatformScars	Std Err Mean	0.278756
ChertOrChal	MIS5	NumberPlatformScars	Upper 95% Mean	3.47701
ChertOrChal	MIS5	NumberPlatformScars	Lower 95% Mean	2.30076
ChertOrChal	MIS5	NumberPlatformScars	N	18
ChertOrChal	MIS5	BulbLength	Mean	9.80312
ChertOrChal	MIS5	BulbLength	Std Dev	3.38474
ChertOrChal	MIS5	BulbLength	Std Err Mean	0.598344
ChertOrChal	MIS5	BulbLength	Upper 95% Mean	11.0235
ChertOrChal	MIS5	BulbLength	Lower 95% Mean	8.58279
ChertOrChal	MIS5	BulbLength	N	32
ChertOrChal	MIS5	DiameterOfLargestNotch	Mean	4.37
ChertOrChal	MIS5	DiameterOfLargestNotch	Std Dev
ChertOrChal	MIS5	DiameterOfLargestNotch	Std Err Mean
ChertOrChal	MIS5	DiameterOfLargestNotch	Upper 95% Mean
ChertOrChal	MIS5	DiameterOfLargestNotch	Lower 95% Mean
ChertOrChal	MIS5	DiameterOfLargestNotch	N	1
ChertOrChal	MIS5	Face1DorsalScarCount	Mean	5
ChertOrChal	MIS5	Face1DorsalScarCount	Std Dev	1.41421
ChertOrChal	MIS5	Face1DorsalScarCount	Std Err Mean	1
ChertOrChal	MIS5	Face1DorsalScarCount	Upper 95% Mean	17.7062
ChertOrChal	MIS5	Face1DorsalScarCount	Lower 95% Mean	-7.7062
ChertOrChal	MIS5	Face1DorsalScarCount	N	2
ChertOrChal	MIS5	Face1LengthOfFinalRemoval	Mean	29.925
ChertOrChal	MIS5	Face1LengthOfFinalRemoval	Std Dev	5.66393
ChertOrChal	MIS5	Face1LengthOfFinalRemoval	Std Err Mean	4.005
ChertOrChal	MIS5	Face1LengthOfFinalRemoval	Upper 95% Mean	80.8133
ChertOrChal	MIS5	Face1LengthOfFinalRemoval	Lower 95% Mean	-20.9633
ChertOrChal	MIS5	Face1LengthOfFinalRemoval	N	2
ChertOrChal	MIS5	Face1WidthOfFinalRemoval	Mean	14.29
ChertOrChal	MIS5	Face1WidthOfFinalRemoval	Std Dev	0.268701
ChertOrChal	MIS5	Face1WidthOfFinalRemoval	Std Err Mean	0.19
ChertOrChal	MIS5	Face1WidthOfFinalRemoval	Upper 95% Mean	16.7042
ChertOrChal	MIS5	Face1WidthOfFinalRemoval	Lower 95% Mean	11.8758
ChertOrChal	MIS5	Face1WidthOfFinalRemoval	N	2
ChertOrChal	MIS5	CoreTotalScarCount	Mean	7.33333
ChertOrChal	MIS5	CoreTotalScarCount	Std Dev	5.03322
ChertOrChal	MIS5	CoreTotalScarCount	Std Err Mean	2.90593
ChertOrChal	MIS5	CoreTotalScarCount	Upper 95% Mean	19.8366
ChertOrChal	MIS5	CoreTotalScarCount	Lower 95% Mean	-5.16989
ChertOrChal	MIS5	CoreTotalScarCount	N	3
ChertOrChal	MIS5	Edge Length EL	Mean	79.0971
ChertOrChal	MIS5	Edge Length EL	Std Dev	25.9662
ChertOrChal	MIS5	Edge Length EL	Std Err Mean	4.90716
ChertOrChal	MIS5	Edge Length EL	Upper 95% Mean	89.1658
ChertOrChal	MIS5	Edge Length EL	Lower 95% Mean	69.0285
ChertOrChal	MIS5	Edge Length EL	N	28
ChertOrChal	MIS5	Edge Length to Mass EL/M	Mean	50.4798
ChertOrChal	MIS5	Edge Length to Mass EL/M	Std Dev	89.9155
ChertOrChal	MIS5	Edge Length to Mass EL/M	Std Err Mean	16.9924
ChertOrChal	MIS5	Edge Length to Mass EL/M	Upper 95% Mean	85.3454
ChertOrChal	MIS5	Edge Length to Mass EL/M	Lower 95% Mean	15.6142
ChertOrChal	MIS5	Edge Length to Mass EL/M	N	28
ChertOrChal	MIS5	Flake Platform Area Estimate	Mean	81.9871
ChertOrChal	MIS5	Flake Platform Area Estimate	Std Dev	80.0969
ChertOrChal	MIS5	Flake Platform Area Estimate	Std Err Mean	12.3592
ChertOrChal	MIS5	Flake Platform Area Estimate	Upper 95% Mean	106.947
ChertOrChal	MIS5	Flake Platform Area Estimate	Lower 95% Mean	57.0271
ChertOrChal	MIS5	Flake Platform Area Estimate	N	42
ChertOrChal	MIS5	FlakeSurfaceAreaEstimate	Mean	526.007
ChertOrChal	MIS5	FlakeSurfaceAreaEstimate	Std Dev	495.906
ChertOrChal	MIS5	FlakeSurfaceAreaEstimate	Std Err Mean	65.6844
ChertOrChal	MIS5	FlakeSurfaceAreaEstimate	Upper 95% Mean	657.589
ChertOrChal	MIS5	FlakeSurfaceAreaEstimate	Lower 95% Mean	394.425
ChertOrChal	MIS5	FlakeSurfaceAreaEstimate	N	57
ChertOrChal	MIS5	CoreSurfaceAreaEstimate	Mean	8022.75
ChertOrChal	MIS5	CoreSurfaceAreaEstimate	Std Dev	3217.25
ChertOrChal	MIS5	CoreSurfaceAreaEstimate	Std Err Mean	1857.48
ChertOrChal	MIS5	CoreSurfaceAreaEstimate	Upper 95% Mean	16014.8
ChertOrChal	MIS5	CoreSurfaceAreaEstimate	Lower 95% Mean	30.6638
ChertOrChal	MIS5	CoreSurfaceAreaEstimate	N	3
ChertOrChal	MIS5	CortexSurfaceAreaEstimateFlake	Mean	89.0643
ChertOrChal	MIS5	CortexSurfaceAreaEstimateFlake	Std Dev	192.024
ChertOrChal	MIS5	CortexSurfaceAreaEstimateFlake	Std Err Mean	26.3765
ChertOrChal	MIS5	CortexSurfaceAreaEstimateFlake	Upper 95% Mean	141.993
ChertOrChal	MIS5	CortexSurfaceAreaEstimateFlake	Lower 95% Mean	36.1361
ChertOrChal	MIS5	CortexSurfaceAreaEstimateFlake	N	53
ChertOrChal	MIS5	CortexSurfaceAreaEstimateCore	Mean	1650.31
ChertOrChal	MIS5	CortexSurfaceAreaEstimateCore	Std Dev	1571.26
ChertOrChal	MIS5	CortexSurfaceAreaEstimateCore	Std Err Mean	907.165
ChertOrChal	MIS5	CortexSurfaceAreaEstimateCore	Upper 95% Mean	5553.53
ChertOrChal	MIS5	CortexSurfaceAreaEstimateCore	Lower 95% Mean	-2252.91
ChertOrChal	MIS5	CortexSurfaceAreaEstimateCore	N	3
ChertOrChal	MIS5	Max L/W	Mean	1.54043
ChertOrChal	MIS5	Max L/W	Std Dev	0.597339
ChertOrChal	MIS5	Max L/W	Std Err Mean	0.0740907
ChertOrChal	MIS5	Max L/W	Upper 95% Mean	1.68845
ChertOrChal	MIS5	Max L/W	Lower 95% Mean	1.39242
ChertOrChal	MIS5	Max L/W	N	65
ChertOrChal	MIS5	Platform W/T	Mean	3.03786
ChertOrChal	MIS5	Platform W/T	Std Dev	1.25956
ChertOrChal	MIS5	Platform W/T	Std Err Mean	0.194354
ChertOrChal	MIS5	Platform W/T	Upper 95% Mean	3.43037
ChertOrChal	MIS5	Platform W/T	Lower 95% Mean	2.64536
ChertOrChal	MIS5	Platform W/T	N	42
ChertOrChal	MIS5	Tech L/W	Mean	1.52803
ChertOrChal	MIS5	Tech L/W	Std Dev	0.743428
ChertOrChal	MIS5	Tech L/W	Std Err Mean	0.129414
ChertOrChal	MIS5	Tech L/W	Upper 95% Mean	1.79164
ChertOrChal	MIS5	Tech L/W	Lower 95% Mean	1.26442
ChertOrChal	MIS5	Tech L/W	N	33
ChertOrChal	MIS5	Bulb L/Tech L	Mean	0.401852
ChertOrChal	MIS5	Bulb L/Tech L	Std Dev	0.143672
ChertOrChal	MIS5	Bulb L/Tech L	Std Err Mean	0.0299577
ChertOrChal	MIS5	Bulb L/Tech L	Upper 95% Mean	0.46398
ChertOrChal	MIS5	Bulb L/Tech L	Lower 95% Mean	0.339723
ChertOrChal	MIS5	Bulb L/Tech L	N	23
ChertOrChal	MIS5	FinalRemovalL/W	Mean	2.09076
ChertOrChal	MIS5	FinalRemovalL/W	Std Dev	0.357042
ChertOrChal	MIS5	FinalRemovalL/W	Std Err Mean	0.252467
ChertOrChal	MIS5	FinalRemovalL/W	Upper 95% Mean	5.29866
ChertOrChal	MIS5	FinalRemovalL/W	Lower 95% Mean	-1.11713
ChertOrChal	MIS5	FinalRemovalL/W	N	2
Quartz	MIS5	DorsalScarCount	Mean	2.52174
Quartz	MIS5	DorsalScarCount	Std Dev	1.29336
Quartz	MIS5	DorsalScarCount	Std Err Mean	0.120606
Quartz	MIS5	DorsalScarCount	Upper 95% Mean	2.76066
Quartz	MIS5	DorsalScarCount	Lower 95% Mean	2.28282
Quartz	MIS5	DorsalScarCount	N	115
Quartz	MIS5	Mass	Mean	3.53488
Quartz	MIS5	Mass	Std Dev	5.67752
Quartz	MIS5	Mass	Std Err Mean	0.43803
Quartz	MIS5	Mass	Upper 95% Mean	4.39967
Quartz	MIS5	Mass	Lower 95% Mean	2.67009
Quartz	MIS5	Mass	N	168
Quartz	MIS5	MaxLength	Mean	20.6989
Quartz	MIS5	MaxLength	Std Dev	10.2809
Quartz	MIS5	MaxLength	Std Err Mean	0.793187
Quartz	MIS5	MaxLength	Upper 95% Mean	22.2649
Quartz	MIS5	MaxLength	Lower 95% Mean	19.133
Quartz	MIS5	MaxLength	N	168
Quartz	MIS5	MaxWidth	Mean	16.3947
Quartz	MIS5	MaxWidth	Std Dev	9.26895
Quartz	MIS5	MaxWidth	Std Err Mean	0.730496
Quartz	MIS5	MaxWidth	Upper 95% Mean	17.8373
Quartz	MIS5	MaxWidth	Lower 95% Mean	14.952
Quartz	MIS5	MaxWidth	N	161
Quartz	MIS5	TechLength	Mean	23.066
Quartz	MIS5	TechLength	Std Dev	10.6803
Quartz	MIS5	TechLength	Std Err Mean	1.46705
Quartz	MIS5	TechLength	Upper 95% Mean	26.0099
Quartz	MIS5	TechLength	Lower 95% Mean	20.1222
Quartz	MIS5	TechLength	N	53
Quartz	MIS5	MaxTechWidth	Mean	19.5103
Quartz	MIS5	MaxTechWidth	Std Dev	8.99882
Quartz	MIS5	MaxTechWidth	Std Err Mean	1.08333
Quartz	MIS5	MaxTechWidth	Upper 95% Mean	21.672
Quartz	MIS5	MaxTechWidth	Lower 95% Mean	17.3485
Quartz	MIS5	MaxTechWidth	N	69
Quartz	MIS5	MaxThickness	Mean	6.11068
Quartz	MIS5	MaxThickness	Std Dev	3.81052
Quartz	MIS5	MaxThickness	Std Err Mean	0.313223
Quartz	MIS5	MaxThickness	Upper 95% Mean	6.72968
Quartz	MIS5	MaxThickness	Lower 95% Mean	5.49167
Quartz	MIS5	MaxThickness	N	148
Quartz	MIS5	MidThickness	Mean	6.17138
Quartz	MIS5	MidThickness	Std Dev	3.12389
Quartz	MIS5	MidThickness	Std Err Mean	0.410186
Quartz	MIS5	MidThickness	Upper 95% Mean	6.99276
Quartz	MIS5	MidThickness	Lower 95% Mean	5.35
Quartz	MIS5	MidThickness	N	58
Quartz	MIS5	PlatformWidth	Mean	16.7446
Quartz	MIS5	PlatformWidth	Std Dev	8.11467
Quartz	MIS5	PlatformWidth	Std Err Mean	1.07481
Quartz	MIS5	PlatformWidth	Upper 95% Mean	18.8977
Quartz	MIS5	PlatformWidth	Lower 95% Mean	14.5915
Quartz	MIS5	PlatformWidth	N	57
Quartz	MIS5	PlatformThickness	Mean	5.93411
Quartz	MIS5	PlatformThickness	Std Dev	3.19473
Quartz	MIS5	PlatformThickness	Std Err Mean	0.373915
Quartz	MIS5	PlatformThickness	Upper 95% Mean	6.6795
Quartz	MIS5	PlatformThickness	Lower 95% Mean	5.18872
Quartz	MIS5	PlatformThickness	N	73
Quartz	MIS5	NumberPlatformScars	Mean	2.56
Quartz	MIS5	NumberPlatformScars	Std Dev	1.04403
Quartz	MIS5	NumberPlatformScars	Std Err Mean	0.208806
Quartz	MIS5	NumberPlatformScars	Upper 95% Mean	2.99095
Quartz	MIS5	NumberPlatformScars	Lower 95% Mean	2.12905
Quartz	MIS5	NumberPlatformScars	N	25
Quartz	MIS5	BulbLength	Mean	9.21979
Quartz	MIS5	BulbLength	Std Dev	4.34032
Quartz	MIS5	BulbLength	Std Err Mean	0.626471
Quartz	MIS5	BulbLength	Upper 95% Mean	10.4801
Quartz	MIS5	BulbLength	Lower 95% Mean	7.95949
Quartz	MIS5	BulbLength	N	48
Quartz	MIS5	DiameterOfLargestNotch	Mean	8.268
Quartz	MIS5	DiameterOfLargestNotch	Std Dev	2.57252
Quartz	MIS5	DiameterOfLargestNotch	Std Err Mean	1.15047
Quartz	MIS5	DiameterOfLargestNotch	Upper 95% Mean	11.4622
Quartz	MIS5	DiameterOfLargestNotch	Lower 95% Mean	5.07379
Quartz	MIS5	DiameterOfLargestNotch	N	5
Quartz	MIS5	Face1DorsalScarCount	Mean	2
Quartz	MIS5	Face1DorsalScarCount	Std Dev
Quartz	MIS5	Face1DorsalScarCount	Std Err Mean
Quartz	MIS5	Face1DorsalScarCount	Upper 95% Mean
Quartz	MIS5	Face1DorsalScarCount	Lower 95% Mean
Quartz	MIS5	Face1DorsalScarCount	N	1
Quartz	MIS5	Face1LengthOfFinalRemoval	Mean	18.32
Quartz	MIS5	Face1LengthOfFinalRemoval	Std Dev
Quartz	MIS5	Face1LengthOfFinalRemoval	Std Err Mean
Quartz	MIS5	Face1LengthOfFinalRemoval	Upper 95% Mean
Quartz	MIS5	Face1LengthOfFinalRemoval	Lower 95% Mean
Quartz	MIS5	Face1LengthOfFinalRemoval	N	1
Quartz	MIS5	Face1WidthOfFinalRemoval	Mean	18.72
Quartz	MIS5	Face1WidthOfFinalRemoval	Std Dev
Quartz	MIS5	Face1WidthOfFinalRemoval	Std Err Mean
Quartz	MIS5	Face1WidthOfFinalRemoval	Upper 95% Mean
Quartz	MIS5	Face1WidthOfFinalRemoval	Lower 95% Mean
Quartz	MIS5	Face1WidthOfFinalRemoval	N	1
Quartz	MIS5	CoreTotalScarCount	Mean	3
Quartz	MIS5	CoreTotalScarCount	Std Dev
Quartz	MIS5	CoreTotalScarCount	Std Err Mean
Quartz	MIS5	CoreTotalScarCount	Upper 95% Mean
Quartz	MIS5	CoreTotalScarCount	Lower 95% Mean
Quartz	MIS5	CoreTotalScarCount	N	1
Quartz	MIS5	Edge Length EL	Mean	81.5123
Quartz	MIS5	Edge Length EL	Std Dev	28.2971
Quartz	MIS5	Edge Length EL	Std Err Mean	5.16632
Quartz	MIS5	Edge Length EL	Upper 95% Mean	92.0787
Quartz	MIS5	Edge Length EL	Lower 95% Mean	70.946
Quartz	MIS5	Edge Length EL	N	30
Quartz	MIS5	Edge Length to Mass EL/M	Mean	21.5594
Quartz	MIS5	Edge Length to Mass EL/M	Std Dev	17.4299
Quartz	MIS5	Edge Length to Mass EL/M	Std Err Mean	3.18225
Quartz	MIS5	Edge Length to Mass EL/M	Upper 95% Mean	28.0678
Quartz	MIS5	Edge Length to Mass EL/M	Lower 95% Mean	15.0509
Quartz	MIS5	Edge Length to Mass EL/M	N	30
Quartz	MIS5	Flake Platform Area Estimate	Mean	113.76
Quartz	MIS5	Flake Platform Area Estimate	Std Dev	106.813
Quartz	MIS5	Flake Platform Area Estimate	Std Err Mean	14.1477
Quartz	MIS5	Flake Platform Area Estimate	Upper 95% Mean	142.101
Quartz	MIS5	Flake Platform Area Estimate	Lower 95% Mean	85.4188
Quartz	MIS5	Flake Platform Area Estimate	N	57
Quartz	MIS5	FlakeSurfaceAreaEstimate	Mean	442.692
Quartz	MIS5	FlakeSurfaceAreaEstimate	Std Dev	437.75
Quartz	MIS5	FlakeSurfaceAreaEstimate	Std Err Mean	40.2981
Quartz	MIS5	FlakeSurfaceAreaEstimate	Upper 95% Mean	522.5
Quartz	MIS5	FlakeSurfaceAreaEstimate	Lower 95% Mean	362.884
Quartz	MIS5	FlakeSurfaceAreaEstimate	N	118
Quartz	MIS5	CoreSurfaceAreaEstimate	Mean	6961.83
Quartz	MIS5	CoreSurfaceAreaEstimate	Std Dev
Quartz	MIS5	CoreSurfaceAreaEstimate	Std Err Mean
Quartz	MIS5	CoreSurfaceAreaEstimate	Upper 95% Mean
Quartz	MIS5	CoreSurfaceAreaEstimate	Lower 95% Mean
Quartz	MIS5	CoreSurfaceAreaEstimate	N	1
Quartz	MIS5	CortexSurfaceAreaEstimateFlake	Mean	21.9086
Quartz	MIS5	CortexSurfaceAreaEstimateFlake	Std Dev	99.7928
Quartz	MIS5	CortexSurfaceAreaEstimateFlake	Std Err Mean	9.26552
Quartz	MIS5	CortexSurfaceAreaEstimateFlake	Upper 95% Mean	40.2618
Quartz	MIS5	CortexSurfaceAreaEstimateFlake	Lower 95% Mean	3.55539
Quartz	MIS5	CortexSurfaceAreaEstimateFlake	N	116
Quartz	MIS5	CortexSurfaceAreaEstimateCore	Mean	3480.91
Quartz	MIS5	CortexSurfaceAreaEstimateCore	Std Dev
Quartz	MIS5	CortexSurfaceAreaEstimateCore	Std Err Mean
Quartz	MIS5	CortexSurfaceAreaEstimateCore	Upper 95% Mean
Quartz	MIS5	CortexSurfaceAreaEstimateCore	Lower 95% Mean
Quartz	MIS5	CortexSurfaceAreaEstimateCore	N	1
Quartz	MIS5	Max L/W	Mean	1.36898
Quartz	MIS5	Max L/W	Std Dev	0.542399
Quartz	MIS5	Max L/W	Std Err Mean	0.0430151
Quartz	MIS5	Max L/W	Upper 95% Mean	1.45394
Quartz	MIS5	Max L/W	Lower 95% Mean	1.28402
Quartz	MIS5	Max L/W	N	159
Quartz	MIS5	Platform W/T	Mean	3.22906
Quartz	MIS5	Platform W/T	Std Dev	1.22537
Quartz	MIS5	Platform W/T	Std Err Mean	0.162305
Quartz	MIS5	Platform W/T	Upper 95% Mean	3.55419
Quartz	MIS5	Platform W/T	Lower 95% Mean	2.90392
Quartz	MIS5	Platform W/T	N	57
Quartz	MIS5	Tech L/W	Mean	1.04105
Quartz	MIS5	Tech L/W	Std Dev	0.328977
Quartz	MIS5	Tech L/W	Std Err Mean	0.0526785
Quartz	MIS5	Tech L/W	Upper 95% Mean	1.14769
Quartz	MIS5	Tech L/W	Lower 95% Mean	0.934404
Quartz	MIS5	Tech L/W	N	39
Quartz	MIS5	Bulb L/Tech L	Mean	0.482693
Quartz	MIS5	Bulb L/Tech L	Std Dev	0.20782
Quartz	MIS5	Bulb L/Tech L	Std Err Mean	0.0356408
Quartz	MIS5	Bulb L/Tech L	Upper 95% Mean	0.555205
Quartz	MIS5	Bulb L/Tech L	Lower 95% Mean	0.410181
Quartz	MIS5	Bulb L/Tech L	N	34
Quartz	MIS5	FinalRemovalL/W	Mean	0.978632
Quartz	MIS5	FinalRemovalL/W	Std Dev
Quartz	MIS5	FinalRemovalL/W	Std Err Mean
Quartz	MIS5	FinalRemovalL/W	Upper 95% Mean
Quartz	MIS5	FinalRemovalL/W	Lower 95% Mean
Quartz	MIS5	FinalRemovalL/W	N	1
Quartzite	MIS5	DorsalScarCount	Mean	2.55013
Quartzite	MIS5	DorsalScarCount	Std Dev	1.23216
Quartzite	MIS5	DorsalScarCount	Std Err Mean	0.0363818
Quartzite	MIS5	DorsalScarCount	Upper 95% Mean	2.62151
Quartzite	MIS5	DorsalScarCount	Lower 95% Mean	2.47875
Quartzite	MIS5	DorsalScarCount	N	1147
Quartzite	MIS5	Mass	Mean	10.467
Quartzite	MIS5	Mass	Std Dev	19.4561
Quartzite	MIS5	Mass	Std Err Mean	0.434292
Quartzite	MIS5	Mass	Upper 95% Mean	11.3187
Quartzite	MIS5	Mass	Lower 95% Mean	9.61532
Quartzite	MIS5	Mass	N	2007
Quartzite	MIS5	MaxLength	Mean	34.7206
Quartzite	MIS5	MaxLength	Std Dev	17.0082
Quartzite	MIS5	MaxLength	Std Err Mean	0.379369
Quartzite	MIS5	MaxLength	Upper 95% Mean	35.4646
Quartzite	MIS5	MaxLength	Lower 95% Mean	33.9766
Quartzite	MIS5	MaxLength	N	2010
Quartzite	MIS5	MaxWidth	Mean	22.3595
Quartzite	MIS5	MaxWidth	Std Dev	14.5026
Quartzite	MIS5	MaxWidth	Std Err Mean	0.330117
Quartzite	MIS5	MaxWidth	Upper 95% Mean	23.0069
Quartzite	MIS5	MaxWidth	Lower 95% Mean	21.7121
Quartzite	MIS5	MaxWidth	N	1930
Quartzite	MIS5	TechLength	Mean	33.5513
Quartzite	MIS5	TechLength	Std Dev	17.3361
Quartzite	MIS5	TechLength	Std Err Mean	0.539128
Quartzite	MIS5	TechLength	Upper 95% Mean	34.6092
Quartzite	MIS5	TechLength	Lower 95% Mean	32.4933
Quartzite	MIS5	TechLength	N	1034
Quartzite	MIS5	MaxTechWidth	Mean	22.483
Quartzite	MIS5	MaxTechWidth	Std Dev	15.3363
Quartzite	MIS5	MaxTechWidth	Std Err Mean	0.400958
Quartzite	MIS5	MaxTechWidth	Upper 95% Mean	23.2695
Quartzite	MIS5	MaxTechWidth	Lower 95% Mean	21.6964
Quartzite	MIS5	MaxTechWidth	N	1463
Quartzite	MIS5	MaxThickness	Mean	9.03398
Quartzite	MIS5	MaxThickness	Std Dev	5.42211
Quartzite	MIS5	MaxThickness	Std Err Mean	0.171634
Quartzite	MIS5	MaxThickness	Upper 95% Mean	9.37078
Quartzite	MIS5	MaxThickness	Lower 95% Mean	8.69717
Quartzite	MIS5	MaxThickness	N	998
Quartzite	MIS5	MidThickness	Mean	7.63438
Quartzite	MIS5	MidThickness	Std Dev	4.26352
Quartzite	MIS5	MidThickness	Std Err Mean	0.122064
Quartzite	MIS5	MidThickness	Upper 95% Mean	7.87386
Quartzite	MIS5	MidThickness	Lower 95% Mean	7.3949
Quartzite	MIS5	MidThickness	N	1220
Quartzite	MIS5	PlatformWidth	Mean	21.4784
Quartzite	MIS5	PlatformWidth	Std Dev	10.4721
Quartzite	MIS5	PlatformWidth	Std Err Mean	0.338514
Quartzite	MIS5	PlatformWidth	Upper 95% Mean	22.1427
Quartzite	MIS5	PlatformWidth	Lower 95% Mean	20.8141
Quartzite	MIS5	PlatformWidth	N	957
Quartzite	MIS5	PlatformThickness	Mean	7.47623
Quartzite	MIS5	PlatformThickness	Std Dev	4.02921
Quartzite	MIS5	PlatformThickness	Std Err Mean	0.120557
Quartzite	MIS5	PlatformThickness	Upper 95% Mean	7.71278
Quartzite	MIS5	PlatformThickness	Lower 95% Mean	7.23969
Quartzite	MIS5	PlatformThickness	N	1117
Quartzite	MIS5	NumberPlatformScars	Mean	2.6861
Quartzite	MIS5	NumberPlatformScars	Std Dev	1.45507
Quartzite	MIS5	NumberPlatformScars	Std Err Mean	0.0974389
Quartzite	MIS5	NumberPlatformScars	Upper 95% Mean	2.87812
Quartzite	MIS5	NumberPlatformScars	Lower 95% Mean	2.49408
Quartzite	MIS5	NumberPlatformScars	N	223
Quartzite	MIS5	BulbLength	Mean	12.7256
Quartzite	MIS5	BulbLength	Std Dev	5.86988
Quartzite	MIS5	BulbLength	Std Err Mean	0.284396
Quartzite	MIS5	BulbLength	Upper 95% Mean	13.2846
Quartzite	MIS5	BulbLength	Lower 95% Mean	12.1666
Quartzite	MIS5	BulbLength	N	426
Quartzite	MIS5	DiameterOfLargestNotch	Mean	11.7206
Quartzite	MIS5	DiameterOfLargestNotch	Std Dev	4.28174
Quartzite	MIS5	DiameterOfLargestNotch	Std Err Mean	0.769022
Quartzite	MIS5	DiameterOfLargestNotch	Upper 95% Mean	13.2912
Quartzite	MIS5	DiameterOfLargestNotch	Lower 95% Mean	10.1501
Quartzite	MIS5	DiameterOfLargestNotch	N	31
Quartzite	MIS5	Face1DorsalScarCount	Mean	5.33333
Quartzite	MIS5	Face1DorsalScarCount	Std Dev	2.47339
Quartzite	MIS5	Face1DorsalScarCount	Std Err Mean	0.582983
Quartzite	MIS5	Face1DorsalScarCount	Upper 95% Mean	6.56332
Quartzite	MIS5	Face1DorsalScarCount	Lower 95% Mean	4.10335
Quartzite	MIS5	Face1DorsalScarCount	N	18
Quartzite	MIS5	Face1LengthOfFinalRemoval	Mean	24.2618
Quartzite	MIS5	Face1LengthOfFinalRemoval	Std Dev	12.6856
Quartzite	MIS5	Face1LengthOfFinalRemoval	Std Err Mean	3.0767
Quartzite	MIS5	Face1LengthOfFinalRemoval	Upper 95% Mean	30.7841
Quartzite	MIS5	Face1LengthOfFinalRemoval	Lower 95% Mean	17.7394
Quartzite	MIS5	Face1LengthOfFinalRemoval	N	17
Quartzite	MIS5	Face1WidthOfFinalRemoval	Mean	23.7539
Quartzite	MIS5	Face1WidthOfFinalRemoval	Std Dev	8.48368
Quartzite	MIS5	Face1WidthOfFinalRemoval	Std Err Mean	1.99962
Quartzite	MIS5	Face1WidthOfFinalRemoval	Upper 95% Mean	27.9727
Quartzite	MIS5	Face1WidthOfFinalRemoval	Lower 95% Mean	19.5351
Quartzite	MIS5	Face1WidthOfFinalRemoval	N	18
Quartzite	MIS5	CoreTotalScarCount	Mean	7.38235
Quartzite	MIS5	CoreTotalScarCount	Std Dev	2.87112
Quartzite	MIS5	CoreTotalScarCount	Std Err Mean	0.492393
Quartzite	MIS5	CoreTotalScarCount	Upper 95% Mean	8.38413
Quartzite	MIS5	CoreTotalScarCount	Lower 95% Mean	6.38057
Quartzite	MIS5	CoreTotalScarCount	N	34
Quartzite	MIS5	Edge Length EL	Mean	105.179
Quartzite	MIS5	Edge Length EL	Std Dev	42.7554
Quartzite	MIS5	Edge Length EL	Std Err Mean	1.44954
Quartzite	MIS5	Edge Length EL	Upper 95% Mean	108.024
Quartzite	MIS5	Edge Length EL	Lower 95% Mean	102.334
Quartzite	MIS5	Edge Length EL	N	870
Quartzite	MIS5	Edge Length to Mass EL/M	Mean	19.2924
Quartzite	MIS5	Edge Length to Mass EL/M	Std Dev	17.9849
Quartzite	MIS5	Edge Length to Mass EL/M	Std Err Mean	0.610448
Quartzite	MIS5	Edge Length to Mass EL/M	Upper 95% Mean	20.4905
Quartzite	MIS5	Edge Length to Mass EL/M	Lower 95% Mean	18.0943
Quartzite	MIS5	Edge Length to Mass EL/M	N	868
Quartzite	MIS5	Flake Platform Area Estimate	Mean	191.075
Quartzite	MIS5	Flake Platform Area Estimate	Std Dev	191.558
Quartzite	MIS5	Flake Platform Area Estimate	Std Err Mean	6.19868
Quartzite	MIS5	Flake Platform Area Estimate	Upper 95% Mean	203.239
Quartzite	MIS5	Flake Platform Area Estimate	Lower 95% Mean	178.91
Quartzite	MIS5	Flake Platform Area Estimate	N	955
Quartzite	MIS5	FlakeSurfaceAreaEstimate	Mean	930.322
Quartzite	MIS5	FlakeSurfaceAreaEstimate	Std Dev	946.999
Quartzite	MIS5	FlakeSurfaceAreaEstimate	Std Err Mean	23.1389
Quartzite	MIS5	FlakeSurfaceAreaEstimate	Upper 95% Mean	975.707
Quartzite	MIS5	FlakeSurfaceAreaEstimate	Lower 95% Mean	884.938
Quartzite	MIS5	FlakeSurfaceAreaEstimate	N	1675
Quartzite	MIS5	CoreSurfaceAreaEstimate	Mean	19941.2
Quartzite	MIS5	CoreSurfaceAreaEstimate	Std Dev	7906.84
Quartzite	MIS5	CoreSurfaceAreaEstimate	Std Err Mean	1356.01
Quartzite	MIS5	CoreSurfaceAreaEstimate	Upper 95% Mean	22700
Quartzite	MIS5	CoreSurfaceAreaEstimate	Lower 95% Mean	17182.4
Quartzite	MIS5	CoreSurfaceAreaEstimate	N	34
Quartzite	MIS5	CortexSurfaceAreaEstimateFlake	Mean	169.809
Quartzite	MIS5	CortexSurfaceAreaEstimateFlake	Std Dev	441.281
Quartzite	MIS5	CortexSurfaceAreaEstimateFlake	Std Err Mean	11.8574
Quartzite	MIS5	CortexSurfaceAreaEstimateFlake	Upper 95% Mean	193.069
Quartzite	MIS5	CortexSurfaceAreaEstimateFlake	Lower 95% Mean	146.549
Quartzite	MIS5	CortexSurfaceAreaEstimateFlake	N	1385
Quartzite	MIS5	CortexSurfaceAreaEstimateCore	Mean	5945.87
Quartzite	MIS5	CortexSurfaceAreaEstimateCore	Std Dev	5972.86
Quartzite	MIS5	CortexSurfaceAreaEstimateCore	Std Err Mean	1039.74
Quartzite	MIS5	CortexSurfaceAreaEstimateCore	Upper 95% Mean	8063.76
Quartzite	MIS5	CortexSurfaceAreaEstimateCore	Lower 95% Mean	3827.99
Quartzite	MIS5	CortexSurfaceAreaEstimateCore	N	33
Quartzite	MIS5	Max L/W	Mean	1.48035
Quartzite	MIS5	Max L/W	Std Dev	0.553082
Quartzite	MIS5	Max L/W	Std Err Mean	0.0135667
Quartzite	MIS5	Max L/W	Upper 95% Mean	1.50696
Quartzite	MIS5	Max L/W	Lower 95% Mean	1.45374
Quartzite	MIS5	Max L/W	N	1662
Quartzite	MIS5	Platform W/T	Mean	3.20635
Quartzite	MIS5	Platform W/T	Std Dev	1.48517
Quartzite	MIS5	Platform W/T	Std Err Mean	0.0480588
Quartzite	MIS5	Platform W/T	Upper 95% Mean	3.30067
Quartzite	MIS5	Platform W/T	Lower 95% Mean	3.11204
Quartzite	MIS5	Platform W/T	N	955
Quartzite	MIS5	Tech L/W	Mean	1.29998
Quartzite	MIS5	Tech L/W	Std Dev	0.622892
Quartzite	MIS5	Tech L/W	Std Err Mean	0.0207977
Quartzite	MIS5	Tech L/W	Upper 95% Mean	1.34079
Quartzite	MIS5	Tech L/W	Lower 95% Mean	1.25916
Quartzite	MIS5	Tech L/W	N	897
Quartzite	MIS5	Bulb L/Tech L	Mean	0.407852
Quartzite	MIS5	Bulb L/Tech L	Std Dev	0.158338
Quartzite	MIS5	Bulb L/Tech L	Std Err Mean	0.00839189
Quartzite	MIS5	Bulb L/Tech L	Upper 95% Mean	0.424356
Quartzite	MIS5	Bulb L/Tech L	Lower 95% Mean	0.391348
Quartzite	MIS5	Bulb L/Tech L	N	356
Quartzite	MIS5	FinalRemovalL/W	Mean	1.02044
Quartzite	MIS5	FinalRemovalL/W	Std Dev	0.459307
Quartzite	MIS5	FinalRemovalL/W	Std Err Mean	0.111398
Quartzite	MIS5	FinalRemovalL/W	Upper 95% Mean	1.2566
Quartzite	MIS5	FinalRemovalL/W	Lower 95% Mean	0.784291
Quartzite	MIS5	FinalRemovalL/W	N	17
Silcrete	MIS5	DorsalScarCount	Mean	2.75614
Silcrete	MIS5	DorsalScarCount	Std Dev	1.37702
Silcrete	MIS5	DorsalScarCount	Std Err Mean	0.0557081
Silcrete	MIS5	DorsalScarCount	Upper 95% Mean	2.86554
Silcrete	MIS5	DorsalScarCount	Lower 95% Mean	2.64673
Silcrete	MIS5	DorsalScarCount	N	611
Silcrete	MIS5	Mass	Mean	3.47937
Silcrete	MIS5	Mass	Std Dev	5.5849
Silcrete	MIS5	Mass	Std Err Mean	0.200486
Silcrete	MIS5	Mass	Upper 95% Mean	3.87293
Silcrete	MIS5	Mass	Lower 95% Mean	3.08581
Silcrete	MIS5	Mass	N	776
Silcrete	MIS5	MaxLength	Mean	25.1498
Silcrete	MIS5	MaxLength	Std Dev	12.1186
Silcrete	MIS5	MaxLength	Std Err Mean	0.434754
Silcrete	MIS5	MaxLength	Upper 95% Mean	26.0032
Silcrete	MIS5	MaxLength	Lower 95% Mean	24.2964
Silcrete	MIS5	MaxLength	N	777
Silcrete	MIS5	MaxWidth	Mean	16.9276
Silcrete	MIS5	MaxWidth	Std Dev	8.32554
Silcrete	MIS5	MaxWidth	Std Err Mean	0.300422
Silcrete	MIS5	MaxWidth	Upper 95% Mean	17.5174
Silcrete	MIS5	MaxWidth	Lower 95% Mean	16.3379
Silcrete	MIS5	MaxWidth	N	768
Silcrete	MIS5	TechLength	Mean	26.9073
Silcrete	MIS5	TechLength	Std Dev	12.8959
Silcrete	MIS5	TechLength	Std Err Mean	0.690303
Silcrete	MIS5	TechLength	Upper 95% Mean	28.265
Silcrete	MIS5	TechLength	Lower 95% Mean	25.5496
Silcrete	MIS5	TechLength	N	349
Silcrete	MIS5	MaxTechWidth	Mean	17.9282
Silcrete	MIS5	MaxTechWidth	Std Dev	8.04616
Silcrete	MIS5	MaxTechWidth	Std Err Mean	0.37721
Silcrete	MIS5	MaxTechWidth	Upper 95% Mean	18.6695
Silcrete	MIS5	MaxTechWidth	Lower 95% Mean	17.1869
Silcrete	MIS5	MaxTechWidth	N	455
Silcrete	MIS5	MaxThickness	Mean	5.81359
Silcrete	MIS5	MaxThickness	Std Dev	3.76976
Silcrete	MIS5	MaxThickness	Std Err Mean	0.14393
Silcrete	MIS5	MaxThickness	Upper 95% Mean	6.09618
Silcrete	MIS5	MaxThickness	Lower 95% Mean	5.53099
Silcrete	MIS5	MaxThickness	N	686
Silcrete	MIS5	MidThickness	Mean	4.9182
Silcrete	MIS5	MidThickness	Std Dev	2.80237
Silcrete	MIS5	MidThickness	Std Err Mean	0.144329
Silcrete	MIS5	MidThickness	Upper 95% Mean	5.20199
Silcrete	MIS5	MidThickness	Lower 95% Mean	4.6344
Silcrete	MIS5	MidThickness	N	377
Silcrete	MIS5	PlatformWidth	Mean	13.6356
Silcrete	MIS5	PlatformWidth	Std Dev	6.72337
Silcrete	MIS5	PlatformWidth	Std Err Mean	0.341768
Silcrete	MIS5	PlatformWidth	Upper 95% Mean	14.3076
Silcrete	MIS5	PlatformWidth	Lower 95% Mean	12.9637
Silcrete	MIS5	PlatformWidth	N	387
Silcrete	MIS5	PlatformThickness	Mean	4.93428
Silcrete	MIS5	PlatformThickness	Std Dev	2.8946
Silcrete	MIS5	PlatformThickness	Std Err Mean	0.138785
Silcrete	MIS5	PlatformThickness	Upper 95% Mean	5.20705
Silcrete	MIS5	PlatformThickness	Lower 95% Mean	4.6615
Silcrete	MIS5	PlatformThickness	N	435
[truncated: 126 more rows]

[truncated: 7 more sheets: Table J, Table K, Table L, Table M, Table N, Table O, References cited in Table M]
