# Supplementary material for: Lithic technological responses to Late Pleistocene glacial cycling at Pinnacle Point Site 5-6, South Africa
Source: PLoS One. 2017 Mar 29;12(3):e0174051. doi: 10.1371/journal.pone.0174051 (PMC5371328; doi:10.1371/journal.pone.0174051)
Supplement: S2 Dataset — Includes specimen numbers. (XLSX) [file pone.0174051.s005.xlsx]

## Sheet: Raw Data
Specimen Number	Plotted Find Number	Researcher	MIS	RawMaterialSimple	LithicArtifactClass	UnretouchedPoint?	RetouchedPieceBlank	Completeness	CoreHammerCompleteness	EvidenceBipolarPercussion	TechnicalCategory	CortexArea	PlatformCortex	CortexChatterMarks	CortexRoundness	InferredCobbleType	CortexLocation	VisibleLuster	PreHeatArea	PlatformPreHeatSurface	PreHeatTreatmentLocation	PostDepBurning	DorsalDirection	ArisOrientation	ProfileShape	ExteriorPlatAngle	FlakeTermination	PlatformPrep	DorsalPrep	PlatAbrasion	FractureInitiationPoint	PlatformDelineation	FissuringOnPlatform	MarksVentralSurface	Lipping	Bulb	PlatformMorphology	EdgeDamage	DiagnosticImpactFractures	BandingOrientation	RetouchType	RetouchEdgeAngle	RetouchedPieceTypology	NumberCoreFaces	Face1CortexArea	Face1PreHeatArea	Face1DorsalDirection	Face1ArisOrientation	Face1CoreExploitation
395547	395547	BenSchoville	MIS4	Silcrete	FlakeFlakeFrag	NoPoint		Fragment				0						NoLustre				NoBurning
395545	395545	BenSchoville	MIS4	Quartz	FlakeFlakeFrag	NoPoint		Fragment				0										NoBurning
395544	395544	BenSchoville	MIS4	Quartz	FlakeFlakeFrag	NoPoint		Fragment				0										NoBurning
395543	395543	BenSchoville	MIS4	Silcrete	BladeBladeFrag	NoPoint		Fragment			MainProductionPhase	0						YesLustre	0			NoBurning	BiOrUni	Parallel			HingeOrStep											YesEdgeDamage	None
395542	395542	BenSchoville	MIS4	Silcrete	FlakeFlakeFrag	NoPoint		Fragment				0						YesLustre	0			NoBurning	BiOrUni	Parallel			Feather											YesEdgeDamage	None
395231	395231	BenSchoville	MIS5	Quartzite	FlakeFlakeFrag	NoPoint		Fragment				0										NoBurning					Feather											NoEdgeDamage		NoBandingVisible
395218	395218	TelmoPereira	MIS5	Quartzite	FlakeFlakeFrag	NoPoint				NoBipolar		0	NoPlatCortex									NoBurning			Flat	31-60	Feather	NotPrepared	NoDorsalPrep	NoPlatAbrasion	Centered	OverhangCurveNoBreak	PartialFissure	None	NoLip	YesBulb	QuadrangularTrapezoid	NoEdgeDamage		NoBandingVisible
395216	395216	KathrynRanhorn	MIS5	Quartzite	FlakeFlakeFrag	NoPoint		Fragment				0										NoBurning
395215	395215	TelmoPereira	MIS5	Quartzite	FlakeFlakeFrag	NoPoint		Fragment		NoBipolar		0	NoPlatCortex									NoBurning	RadialOrSubradial		Flat	61-90		Faceted	NoDorsalPrep	NoPlatAbrasion		Rectillinear	None	None	NoLip	YesBulb		NoEdgeDamage		NoBandingVisible
395213	395213	BenSchoville	MIS5	Quartzite	FlakeFlakeFrag	NoPoint		Fragment		NoBipolar		Partial	YesPlatCortex	NoChatterMarks			Distal					YesBurning			Twisted	61-90		NotPrepared	NoDorsalPrep	NoPlatAbrasion		OverhangCurveNoBreak	None	None	YesLip	YesBulb	QuadrangularTrapezoid	NoEdgeDamage		NoBandingVisible
394930	394930	TelmoPereira	MIS4	Quartz	FlakeFlakeFrag	NoPoint		Fragment		NoBipolar		0	NoPlatCortex									NoBurning			Flat	31-60		NotPrepared	NoDorsalPrep	NoPlatAbrasion		RegCurve	None	ShatteredBulb	NoLip	YesBulb		NoEdgeDamage
394903	394903	TelmoPereira	MIS4	Quartz	FlakeFlakeFrag	NoPoint		Fragment				0										NoBurning	BiOrUni				Feather											NoEdgeDamage
394894	394894	TelmoPereira	MIS4	Quartz	Shatter							0										NoBurning
394892	394892	TelmoPereira	MIS4	Quartz	Shatter							0										NoBurning
394887	394887	TelmoPereira	MIS4	Quartzite	FlakeFlakeFrag	NoPoint		Complete		NoBipolar		0	YesPlatCortex	YesChatterMarks	Rounded	Cobble	Lateral					NoBurning			Flat	31-60	Feather		NoDorsalPrep	NoPlatAbrasion	Centered	OverhangCurveBreak	CompleteFissure	HertzianCone	NoLip	YesBulb	QuadrangularTrapezoid	NoEdgeDamage		NoBandingVisible
394886	394886	TelmoPereira	MIS4	Silcrete	Shatter							1		NoChatterMarks	Angular	Outcrop						NoBurning
394876	394876	TelmoPereira	MIS4	Quartz	FlakeFlakeFrag	NoPoint		Fragment				0										NoBurning	BiOrUni	Parallel			HingeOrStep											NoEdgeDamage
394874	394874	TelmoPereira	MIS4	Quartz	FlakeFlakeFrag	NoPoint				NoBipolar		0	NoPlatCortex									NoBurning			Flat	61-90	Feather	Faceted	NoDorsalPrep	NoPlatAbrasion	Centered	RegCurve		None	NoLip	NoBulb	QuadrangularTrapezoid	NoEdgeDamage
394873	394873	TelmoPereira	MIS4	Quartz	FlakeFlakeFrag	NoPoint				NoBipolar		0	NoPlatCortex									NoBurning	BiOrUni		Curved	61-90	Feather	Faceted	NoDorsalPrep	NoPlatAbrasion	Centered	OverhangCurveBreak	CompleteFissure	HertzianCone	NoLip	NoBulb	QuadrangularTrapezoid	NoEdgeDamage
394861	394861	TelmoPereira	MIS4	Quartz	FlakeFlakeFrag	NoPoint				NoBipolar		0	NoPlatCortex									NoBurning			Flat	61-90	HingeOrStep		NoDorsalPrep	NoPlatAbrasion	Centered			ShatteredBulb	NoLip		NarrowLinear	NoEdgeDamage
394835	394835	KathrynRanhorn	MIS4	Quartzite	FlakeFlakeFrag	NoPoint		Fragment				0										NoBurning	BiOrUni															NoEdgeDamage
394831	394831	KathrynRanhorn	MIS4	Quartzite	BladeBladeFrag	NoPoint		Fragment			MainProductionPhase	0	NoPlatCortex									NoBurning	BiOrUni	Parallel	Flat	61-90		NotPrepared	YesDorsalPrep	NoPlatAbrasion	Centered	Double	None	None	YesLip	NoBulb	QuadrangularTrapezoid	NoEdgeDamage		NoBandingVisible
394830	394830	KathrynRanhorn	MIS4	Quartzite	BladeBladeFrag	NoPoint		Fragment			MainProductionPhase	0										NoBurning	BiOrUni				Feather											NoEdgeDamage		NoBandingVisible
394487	394487	KathrynRanhorn	MIS4	Quartz	FlakeFlakeFrag	NoPoint		Fragment				0										NoBurning					Overshoot											NoEdgeDamage
394259	394259	BenSchoville	MIS4	Quartz	FlakeFlakeFrag	NoPoint		Fragment				0										NoBurning
394258	394258	BenSchoville	MIS4	Quartz	Shatter							0										NoBurning
394254	394254	BenSchoville	MIS4	Quartz	Shatter							0										NoBurning
394251	394251	BenSchoville	MIS4	Silcrete	BladeBladeFrag	NoPoint				NoBipolar		0	NoPlatCortex					YesLustre	0	No		NoBurning	BiOrUni	Convergent	Flat	61-90	Feather	NotPrepared	YesDorsalPrep	YesPlatAbrasion	Centered	OverhangCurveBreak	None	None	NoLip	YesBulb	Punctiform	YesEdgeDamage	None
394242	394242	BenSchoville	MIS4	Quartz	FlakeFlakeFrag	NoPoint		Fragment				0	NoPlatCortex									NoBurning			Flat			NotPrepared	NoDorsalPrep	YesPlatAbrasion		OverhangCurveNoBreak	None	None	NoLip	YesBulb		NoEdgeDamage
394230	394230	BenSchoville	MIS4	Quartz	FlakeFlakeFrag	NoPoint				NoBipolar		0	NoPlatCortex									NoBurning			Curved		Overshoot	NotPrepared	YesDorsalPrep	YesPlatAbrasion	NotExpressed		None	Crushing	NoLip	NoBulb		NoEdgeDamage
394209	394209	TelmoPereira	MIS4	Silcrete	FlakeFlakeFrag	NoPoint				NoBipolar		0	NoPlatCortex									NoBurning	BiOrUni		Flat	31-60	Feather	Faceted	YesDorsalPrep	NoPlatAbrasion	Centered	RegCurve	CompleteFissure	None	NoLip	YesBulb	QuadrangularTrapezoid	NoEdgeDamage
394205	394205	TelmoPereira	MIS4	Quartzite	FlakeFlakeFrag	NoPoint		Fragment				0										NoBurning	BiOrUni				Feather											NoEdgeDamage		NoBandingVisible
394126	394126	KathrynRanhorn	MIS4		FlakeFlakeFrag	NoPoint		Fragment		NoBipolar		0	NoPlatCortex									NoBurning			Flat	61-90		NotPrepared		YesPlatAbrasion		Rectillinear	None	None	YesLip	NoBulb	QuadrangularTrapezoid	NoEdgeDamage
393815	393815	KathrynRanhorn	MIS4	Quartz	FlakeFlakeFrag	NoPoint		Fragment				0										NoBurning	BiOrUni															NoEdgeDamage
393511	393511	TelmoPereira	MIS5	Silcrete	FlakeFlakeFrag	NoPoint		Fragment		NoBipolar		0	YesPlatCortex	NoChatterMarks				YesLustre	0	No		NoBurning			Flat	61-90			NoDorsalPrep	NoPlatAbrasion		RegCurve	None	Crushing	NoLip	YesBulb		NoEdgeDamage
393510	393510	TelmoPereira	MIS5	Silcrete	FlakeFlakeFrag	NoPoint		Fragment		NoBipolar		0	NoPlatCortex					YesLustre	0	No		NoBurning			Flat	61-90		Faceted	NoDorsalPrep	YesPlatAbrasion		OverhangCurveNoBreak	None	HertzianCone	NoLip	YesBulb		NoEdgeDamage
393508	393508	JayneWilkins	MIS5	Silcrete	FlakeFlakeFrag	NoPoint		Fragment		NoBipolar		0	NoPlatCortex					YesLustre	0	No		NoBurning	BiOrUni		Twisted	61-90		NotPrepared	NoDorsalPrep	YesPlatAbrasion		OverhangCurveBreak	None	None	YesLip	YesBulb	QuadrangularTrapezoid	NoEdgeDamage
393505	393505	JayneWilkins	MIS5	Silcrete	FlakeFlakeFrag	NoPoint				NoBipolar		0	YesPlatCortex	NoChatterMarks	Angular	Outcrop		YesLustre	0	No		NoBurning				61-90	Overshoot		NoDorsalPrep	NoPlatAbrasion	Centered	OverhangCurveBreak	PartialFissure			YesBulb	QuadrangularTrapezoid	NoEdgeDamage
393502	393502	TelmoPereira	MIS5	Silcrete	FlakeFlakeFrag	NoPoint		Fragment				0						YesLustre	0			NoBurning	BiOrUni	Convergent			HingeOrStep											NoEdgeDamage
393497	393497	TelmoPereira	MIS5	Silcrete	FlakeFlakeFrag	NoPoint		Fragment		YesBipolar		Partial	NoPlatCortex	YesChatterMarks	Rounded	Cobble	Distal	NoLustre				NoBurning	BiOrUni		Twisted	61-90		NotPrepared	NoDorsalPrep	NoPlatAbrasion		RegCurve	CompleteFissure	Crushing	NoLip	YesBulb		NoEdgeDamage
393495	393495	JayneWilkins	MIS5	Silcrete	FlakeFlakeFrag	NoPoint				NoBipolar		0	NoPlatCortex					YesLustre	0	No		NoBurning	RadialOrSubradial		Flat	61-90	Feather	Faceted	NoDorsalPrep	NoPlatAbrasion	Centered	RegCurve	None	None	NoLip	YesBulb	QuadrangularTrapezoid	YesEdgeDamage	None
393493	393493	JayneWilkins	MIS5	Silcrete	FlakeFlakeFrag	NoPoint				NoBipolar		0	NoPlatCortex					YesLustre	0	No		NoBurning			Flat	61-90	Feather	NotPrepared	NoDorsalPrep	NoPlatAbrasion	Centered	RegCurve	None	None	NoLip	YesBulb	NarrowCurved	NoEdgeDamage
393488	393488	TelmoPereira	MIS5	Silcrete	FlakeFlakeFrag	NoPoint		Fragment		NoBipolar		0	NoPlatCortex					YesLustre	0	No		NoBurning	BiOrUni		Flat	61-90		Faceted	NoDorsalPrep	NoPlatAbrasion			None	None	NoLip			NoEdgeDamage
393486	393486	TelmoPereira	MIS5	Silcrete	FlakeFlakeFrag	NoPoint		Fragment				0	NoPlatCortex					YesLustre	Partial	No	Mesial	NoBurning	BiOrUni		Twisted	61-90		Faceted	NoDorsalPrep	NoPlatAbrasion	Lateral	OverhangCurveNoBreak	None	None	NoLip	YesBulb	QuadrangularTrapezoid	NoEdgeDamage
393484	393484	TelmoPereira	MIS5	Silcrete	FlakeFlakeFrag	NoPoint		Fragment				0						YesLustre	0			NoBurning	BiOrUni															YesEdgeDamage	None
393482	393482	JayneWilkins	MIS5	Silcrete	FlakeFlakeFrag	NoPoint				NoBipolar		0	NoPlatCortex					YesLustre	1		WholeDorsal	NoBurning	RadialOrSubradial		Flat	61-90	Feather	NotPrepared	NoDorsalPrep	NoPlatAbrasion			None	None	NoLip	YesBulb	NarrowLinear	YesEdgeDamage	None
393481	393481	KathrynRanhorn	MIS5	Silcrete	Shatter							0						YesLustre	0			NoBurning
393480	393480	JayneWilkins	MIS5	Silcrete	FlakeFlakeFrag	NoPoint				NoBipolar		0	NoPlatCortex					YesLustre	0	No		NoBurning	RadialOrSubradial		Curved	61-90	Feather	NotPrepared	YesDorsalPrep	NoPlatAbrasion	Centered	RegCurve	None	None	NoLip	YesBulb	Punctiform	NoEdgeDamage
393477	393477	TelmoPereira	MIS5	Silcrete	FlakeFlakeFrag	NoPoint		Fragment				0						YesLustre	0			NoBurning	BiOrUni															NoEdgeDamage
393476	393476	JayneWilkins	MIS5	Silcrete	FlakeFlakeFrag	NoPoint				NoBipolar		Partial	NoPlatCortex	NoChatterMarks			Lateral	YesLustre	0	No		NoBurning	RadialOrSubradial		Flat	61-90	Feather	NotPrepared	NoDorsalPrep	NoPlatAbrasion	Lateral		None	None	NoLip	YesBulb		NoEdgeDamage
393475	393475	JayneWilkins	MIS5	Silcrete	FlakeFlakeFrag	NoPoint				NoBipolar		0	NoPlatCortex					YesLustre	0	No		NoBurning	BiOrUni		Curved	61-90	Feather	NotPrepared	YesDorsalPrep	NoPlatAbrasion	Centered	RegCurve	None	None	NoLip	YesBulb	Punctiform	NoEdgeDamage
393472	393472	TelmoPereira	MIS5	Silcrete	Shatter							0						YesLustre	0			YesBurning
393471	393471	JayneWilkins	MIS5	Silcrete	BladeBladeFrag	NoPoint		Fragment			NaturalRidgeInitiation	Partial		NoChatterMarks				YesLustre	0			NoBurning
393470	393470	TelmoPereira	MIS5	Silcrete	FlakeFlakeFrag	NoPoint				NoBipolar		0	NoPlatCortex					YesLustre	0	No		NoBurning	RadialOrSubradial		Twisted		Overshoot		YesDorsalPrep	YesPlatAbrasion	Centered	OverhangCurveNoBreak	None	RipplesUndulations	NoLip	YesBulb	NarrowCurved	NoEdgeDamage
393469	393469	TelmoPereira	MIS5		FlakeFlakeFrag	NoPoint				NoBipolar		Partial	NoPlatCortex	YesChatterMarks	Rounded	Cobble	Distal					NoBurning	BiOrUni	Parallel	Flat	31-60	Feather	Faceted	YesDorsalPrep	NoPlatAbrasion	Centered	OverhangCurveNoBreak	None	None	YesLip	YesBulb	QuadrangularTrapezoid	NoEdgeDamage
393464	393464	KathrynRanhorn	MIS5	Silcrete	BladeBladeFrag	NoPoint		Complete		NoBipolar	MainProductionPhase	0	NoPlatCortex					YesLustre	0	No		NoBurning	BiOrUni	Convergent	Flat	61-90	Feather	NotPrepared	NoDorsalPrep	NoPlatAbrasion	NotExpressed	RegCurve	None	None	YesLip	NoBulb	QuadrangularTrapezoid	NoEdgeDamage
393457	393457	TelmoPereira	MIS5	ChertOrChal	BladeBladeFrag	NoPoint		Complete		NoBipolar	MainProductionPhase	0	NoPlatCortex									NoBurning	BiOrUni	Convergent	Twisted	61-90	Feather	NotPrepared	NoDorsalPrep	NoPlatAbrasion	Centered	OverhangCurveBreak	CompleteFissure	RipplesUndulations	NoLip	YesBulb	OvularOrTriangular	YesEdgeDamage	None
393456	393456	TelmoPereira	MIS5	Silcrete	FlakeFlakeFrag	NoPoint				NoBipolar		0	NoPlatCortex					YesLustre	0	No		NoBurning	BiOrUni	Parallel	Twisted		Feather	NotPrepared	NoDorsalPrep	NoPlatAbrasion	Lateral	OverhangCurveBreak		Crushing	NoLip	YesBulb	NarrowCurved	NoEdgeDamage
393453	393453	TelmoPereira	MIS5	Silcrete	FlakeFlakeFrag	NoPoint		Fragment				0						YesLustre	0			NoBurning	BiOrUni				Feather											NoEdgeDamage
393450	393450	JayneWilkins	MIS5	Silcrete	FlakeFlakeFrag	NoPoint				NoBipolar		0						YesLustre	0			NoBurning	RadialOrSubradial		Curved		Feather				Centered			None	YesLip	YesBulb		YesEdgeDamage	None
393449	393449	KathrynRanhorn	MIS5	Silcrete	FlakeFlakeFrag	NoPoint		Fragment		NoBipolar		0	NoPlatCortex					YesLustre	0	No		NoBurning	BiOrUni		Curved	31-60		NotPrepared	NoDorsalPrep	YesPlatAbrasion		RegCurve	CompleteFissure	None	YesLip	NoBulb	QuadrangularTrapezoid	NoEdgeDamage
393445	393445	TelmoPereira	MIS5	Silcrete	FlakeFlakeFrag	NoPoint				NoBipolar		0	NoPlatCortex					YesLustre	0	No		NoBurning	BiOrUni	Convergent	Flat	61-90	Feather	NotPrepared	NoDorsalPrep	NoPlatAbrasion	Centered	OverhangCurveNoBreak	None	RipplesUndulations	NoLip	YesBulb	QuadrangularTrapezoid	NoEdgeDamage
393444	393444	JayneWilkins	MIS5	Silcrete	FlakeFlakeFrag	NoPoint				NoBipolar		Partial	NoPlatCortex	YesChatterMarks	Rounded	Cobble	Lateral	YesLustre	0	No		NoBurning	BiOrUni		Twisted	61-90	HingeOrStep	NotPrepared	NoDorsalPrep	NoPlatAbrasion	Lateral	OverhangCurveBreak	PartialFissure	RipplesUndulations	YesLip	YesBulb	QuadrangularTrapezoid	YesEdgeDamage	None
393442	393442	TelmoPereira	MIS5	Silcrete	FlakeFlakeFrag	NoPoint		Fragment				0						YesLustre	0			NoBurning					HingeOrStep											NoEdgeDamage
393433	393433	TelmoPereira	MIS5	Quartzite	FlakeFlakeFrag	NoPoint				NoBipolar		Partial	NoPlatCortex	YesChatterMarks	Rounded	Cobble	Distal					NoBurning			Twisted	31-60	HingeOrStep	Faceted	NoDorsalPrep	NoPlatAbrasion	Centered	OverhangCurveNoBreak	None	Crushing	NoLip	YesBulb	QuadrangularTrapezoid			NoBandingVisible
393429	393429	KathrynRanhorn	MIS5	Silcrete	FlakeFlakeFrag	NoPoint		Fragment				0	YesPlatCortex	YesChatterMarks	Rounded	Cobble		YesLustre	0	Yes		NoBurning			Curved	61-90			NoDorsalPrep	NoPlatAbrasion	Centered	OverhangCurveBreak	CompleteFissure	None	YesLip	YesBulb	QuadrangularTrapezoid	NoEdgeDamage
393428	393428	KathrynRanhorn	MIS5	Silcrete	FlakeFlakeFrag	NoPoint		Fragment				Partial		NoChatterMarks	Rounded			YesLustre	0			NoBurning
393258	393258	JayneWilkins	MIS5	Silcrete	FlakeFlakeFrag	NoPoint				NoBipolar		0	NoPlatCortex					YesLustre	0	No		NoBurning			Flat	61-90	Feather	NotPrepared	NoDorsalPrep	NoPlatAbrasion	Centered	RegCurve	None	None	NoLip	YesBulb	NarrowCurved	NoEdgeDamage
393238	393238	TelmoPereira	MIS5	Quartzite	FlakeFlakeFrag	NoPoint		Fragment				0										NoBurning	BiOrUni				HingeOrStep											YesEdgeDamage	None	NoBandingVisible
393128	393128	BenSchoville	MIS4	Silcrete	Core				Complete	NoBipolar		Partial						YesLustre	0			NoBurning																						Two	Partial		RadialOrSubradial		Recurrent
393126	393126	BenSchoville	MIS4	Silcrete	FlakeFlakeFrag	NoPoint		Fragment				0						YesLustre	0			NoBurning					Overshoot											NoEdgeDamage
393122	393122	BenSchoville	MIS4	Silcrete	FlakeFlakeFrag	NoPoint		Fragment				0	NoPlatCortex					YesLustre	0	No		NoBurning				90+		NotPrepared	NoDorsalPrep	YesPlatAbrasion						YesBulb		YesEdgeDamage	None
393121	393121	BenSchoville	MIS4	Silcrete	Shatter							0						YesLustre	0			NoBurning
393119	393119	BenSchoville	MIS4	Silcrete	Shatter							0						YesLustre	0			NoBurning
393112	393112	BenSchoville	MIS4	Silcrete	FlakeFlakeFrag	NoPoint		Fragment				0						YesLustre	0			NoBurning
393111	393111	BenSchoville	MIS4	Silcrete	FlakeFlakeFrag	NoPoint		Fragment				0						YesLustre	0			YesBurning
393110	393110	BenSchoville	MIS4	Silcrete	FlakeFlakeFrag	NoPoint		Complete		NoBipolar		0	NoPlatCortex					YesLustre	0	No		NoBurning			Flat	61-90	Feather									YesBulb		YesEdgeDamage	None
393104	393104	BenSchoville	MIS4	Silcrete	FlakeFlakeFrag	NoPoint		Fragment				1		NoChatterMarks	Rounded		WholeDorsal	YesLustre	0			NoBurning
392529	392529	KathrynRanhorn	MIS4	Quartz	FlakeFlakeFrag	NoPoint		Fragment				0										NoBurning
388389	388389	BenSchoville	MIS4	Silcrete	FlakeFlakeFrag	NoPoint		Fragment				0						YesLustre	0			YesBurning
388388	388388	BenSchoville	MIS4	Silcrete	FlakeFlakeFrag	NoPoint		Fragment				0						YesLustre	0			NoBurning
388387	388387	BenSchoville	MIS4	Silcrete	FlakeFlakeFrag	NoPoint		Fragment				0	NoPlatCortex					YesLustre	Partial	No	Lateral	NoBurning	BiOrUni		Flat				YesDorsalPrep	YesPlatAbrasion		OverhangCurveNoBreak		ShatteredBulb	NoLip	YesBulb		NoEdgeDamage
388386	388386	BenSchoville	MIS4	Quartzite	FlakeFlakeFrag	NoPoint		Fragment				0										NoBurning					Feather											NoEdgeDamage		NoBandingVisible
388384	388384	BenSchoville	MIS4	Silcrete	BladeBladeFrag	NoPoint		Fragment				0	NoPlatCortex					YesLustre	0	No		NoBurning	RadialOrSubradial		Flat	61-90		Faceted	NoDorsalPrep	YesPlatAbrasion	Centered	RegCurve	None	None	YesLip	YesBulb	QuadrangularTrapezoid	NoEdgeDamage
388383	388383	BenSchoville	MIS4	Silcrete	FlakeFlakeFrag	NoPoint		Fragment				0						NoLustre				YesBurning
388379	388379	BenSchoville	MIS4	Silcrete	Shatter							0						YesLustre	0			NoBurning
388378	388378	BenSchoville	MIS4	Silcrete	RetouchedPiece		Blade	Fragment				0						YesLustre	0			NoBurning	BiOrUni	Convergent			Feather											NoEdgeDamage			Backing	61-90	BackedPiece
388377	388377	BenSchoville	MIS4	Silcrete	BladeBladeFrag	NoPoint		Complete		NoBipolar	MainProductionPhase	0	NoPlatCortex					YesLustre	0	No		NoBurning	BiOrUni		Flat		Feather	NotPrepared	NoDorsalPrep	YesPlatAbrasion	Lateral		None	ShatteredBulb	NoLip		NarrowCurved	NoEdgeDamage
388376	388376	BenSchoville	MIS4	Silcrete	BladeBladeFrag	NoPoint		Fragment			MainProductionPhase	0						YesLustre	0			NoBurning	BiOrUni															YesEdgeDamage	StepTerminatingBendingFracture
388373	388373	BenSchoville	MIS4	Silcrete	FlakeFlakeFrag	NoPoint		Fragment				Partial	NoPlatCortex	NoChatterMarks			Lateral	YesLustre	0	No		NoBurning			Flat	61-90		NotPrepared	YesDorsalPrep	NoPlatAbrasion				ShatteredBulb		YesBulb		NoEdgeDamage
388372	388372	BenSchoville	MIS4	Silcrete	BladeBladeFrag	NoPoint		Complete		NoBipolar	MainProductionPhase	0	NoPlatCortex					YesLustre	0	No		NoBurning			Flat	90+	Feather	NotPrepared	NoDorsalPrep	NoPlatAbrasion	NotExpressed	RegCurve	None	None	NoLip	NoBulb	OvularOrTriangular	NoEdgeDamage
388370	388370	TelmoPereira	MIS4	Silcrete	FlakeFlakeFrag	NoPoint		Fragment	SplitFragment	NoBipolar		0	NoPlatCortex					YesLustre	0	No		NoBurning	BiOrUni		Flat	61-90		NotPrepared	NoDorsalPrep	NoPlatAbrasion	Lateral	RegCurve	None	None	NoLip	YesBulb	OvularOrTriangular	NoEdgeDamage
388366	388366	TelmoPereira	MIS4	Silcrete	FlakeFlakeFrag	NoPoint				NoBipolar		0	NoPlatCortex					YesLustre	0	No		NoBurning			Curved		Feather	NotPrepared	NoDorsalPrep	NoPlatAbrasion	Centered	RegCurve	None	None	NoLip	YesBulb	NarrowCurved	NoEdgeDamage
388365	388365	TelmoPereira	MIS4	Silcrete	FlakeFlakeFrag	NoPoint				NoBipolar		0	NoPlatCortex					YesLustre	0	No		NoBurning	RadialOrSubradial		Curved	61-90	Feather	NotPrepared	NoDorsalPrep	NoPlatAbrasion	Centered	RegCurve	CompleteFissure	RipplesUndulations	NoLip	YesBulb	NarrowCurved	NoEdgeDamage
388362	388362	TelmoPereira	MIS4	Silcrete	FlakeFlakeFrag	NoPoint				NoBipolar		0	NoPlatCortex					YesLustre	Partial	Yes	Distal	NoBurning			Flat	61-90	HingeOrStep	Faceted	NoDorsalPrep	NoPlatAbrasion	Centered	OverhangCurveBreak	CompleteFissure	RipplesUndulations	NoLip	YesBulb	OvularOrTriangular	NoEdgeDamage
388360	388360	TelmoPereira	MIS4	Silcrete	FlakeFlakeFrag	NoPoint				NoBipolar		Partial	YesPlatCortex				Distal	YesLustre	0	No		NoBurning	BiOrUni	Parallel	Curved	61-90	Overshoot		YesDorsalPrep	NoPlatAbrasion	Centered	OverhangCurveBreak	PartialFissure	RipplesUndulations	NoLip	YesBulb	QuadrangularTrapezoid	NoEdgeDamage
388359	388359	TelmoPereira	MIS4	Silcrete	FlakeFlakeFrag	NoPoint				NoBipolar		0	YesPlatCortex					YesLustre	0	No		NoBurning	BiOrUni		Flat	61-90	Overshoot	Faceted	NoDorsalPrep	NoPlatAbrasion	Lateral	OverhangCurveBreak	None	RipplesUndulations	NoLip	YesBulb	OvularOrTriangular	NoEdgeDamage
388357	388357	KathrynRanhorn	MIS4	Silcrete	Shatter							0						NoLustre				NoBurning
388355	388355	KathrynRanhorn	MIS4	Quartz	Shatter							0										NoBurning
388353	388353	KathrynRanhorn	MIS4	Silcrete	FlakeFlakeFrag	NoPoint		Fragment				0						YesLustre	0			NoBurning																NoEdgeDamage
388351	388351	KathrynRanhorn	MIS4	Silcrete	Shatter							0						YesLustre	0			NoBurning
388350	388350	KathrynRanhorn	MIS4	Silcrete	BladeBladeFrag	NoPoint		Complete		NoBipolar	MainProductionPhase	Partial	NoPlatCortex	YesChatterMarks	SubangularSubrounded		Lateral	YesLustre	0	No		NoBurning			Curved	61-90	Feather	NotPrepared	YesDorsalPrep	NoPlatAbrasion	NotExpressed	RegCurve	None	RipplesUndulations	NoLip	YesBulb	OvularOrTriangular	NoEdgeDamage
388349	388349	KathrynRanhorn	MIS4	Silcrete	Shatter							0						NoLustre				NoBurning
388343	388343	KathrynRanhorn	MIS4	Silcrete	FlakeFlakeFrag	NoPoint		Fragment				0						YesLustre	Partial			NoBurning					HingeOrStep											NoEdgeDamage
388341	388341	KathrynRanhorn	MIS4	Silcrete	RetouchedPiece			Fragment		NoBipolar		0	NoPlatCortex					YesLustre	0	No		NoBurning																			MarginalEdgeShaping	61-90	MinimallyRetouched
388340	388340	KathrynRanhorn	MIS4	Silcrete	Shatter							0						NoLustre				YesBurning
388339	388339	KathrynRanhorn	MIS4	Silcrete	FlakeFlakeFrag	NoPoint				NoBipolar		0	NoPlatCortex					YesLustre	0	No		NoBurning	BiOrUni		Curved		Feather	NotPrepared	YesDorsalPrep	YesPlatAbrasion	Centered			ShatteredBulb	YesLip	NoBulb	NarrowLinear	NoEdgeDamage
388338	388338	KathrynRanhorn	MIS4	Silcrete	Shatter							0						YesLustre	0			NoBurning
388334	388334	TelmoPereira	MIS4	Silcrete	BladeBladeFrag	NoPoint		Fragment			NaturalRidgeInitiation	1		NoChatterMarks	Angular	Outcrop	WholeDorsal	YesLustre	0			NoBurning					Feather											NoEdgeDamage
388332	388332	TelmoPereira	MIS4	Silcrete	FlakeFlakeFrag	NoPoint		Fragment				Partial			Angular		Distal	YesLustre	0			YesBurning					Overshoot											NoEdgeDamage
388330	388330	TelmoPereira	MIS4	Quartz	Shatter							0										NoBurning
388329	388329	TelmoPereira	MIS4	Silcrete	FlakeFlakeFrag	NoPoint				NoBipolar		Partial	YesPlatCortex	YesChatterMarks	Rounded	Cobble	Proximal	YesLustre	0	No		NoBurning			Flat	61-90	HingeOrStep		NoDorsalPrep	NoPlatAbrasion	Centered	RegCurve	CompleteFissure	HertzianCone	NoLip	YesBulb	QuadrangularTrapezoid	NoEdgeDamage
388322	388322	TelmoPereira	MIS4	Silcrete	Shatter							Partial		YesChatterMarks	Rounded	Cobble		YesLustre	0			NoBurning
388321	388321	TelmoPereira	MIS4	Silcrete	FlakeFlakeFrag	NoPoint		Fragment				Partial		NoChatterMarks	Rounded		Distal	YesLustre	0			YesBurning	BiOrUni				Feather											NoEdgeDamage
388320	388320	TelmoPereira	MIS4	Silcrete	BladeBladeFrag	NoPoint		Complete		NoBipolar	MainProductionPhase	Partial	NoPlatCortex	NoChatterMarks			Lateral	YesLustre	0	No		NoBurning	BiOrUni		Flat	61-90	HingeOrStep	NotPrepared	NoDorsalPrep	NoPlatAbrasion	Lateral	RegCurve	None	ShatteredBulb	NoLip	YesBulb	QuadrangularTrapezoid	NoEdgeDamage
388319	388319	TelmoPereira	MIS4	Silcrete	Shatter							Partial		NoChatterMarks	Angular	Outcrop		YesLustre	Partial			YesBurning
388318	388318	TelmoPereira	MIS4	Silcrete	BladeBladeFrag	NoPoint		Complete		NoBipolar	MainProductionPhase	0	NoPlatCortex					YesLustre	0	No		NoBurning	BiOrUni	Convergent	Twisted	31-60	HingeOrStep	Faceted	YesDorsalPrep	NoPlatAbrasion	Centered	RegCurve	CompleteFissure	None	NoLip	NoBulb	QuadrangularTrapezoid	NoEdgeDamage
388315	388315	TelmoPereira	MIS4	Silcrete	FlakeFlakeFrag	NoPoint		Fragment		NoBipolar		0	NoPlatCortex					YesLustre	0	No		NoBurning			Flat	61-90		NotPrepared	NoDorsalPrep	NoPlatAbrasion		RegCurve	CompleteFissure	HertzianCone	NoLip	YesBulb	NarrowCurved	NoEdgeDamage
388313	388313	TelmoPereira	MIS4	Silcrete	BladeBladeFrag	NoPoint		Fragment			MainProductionPhase	Partial		NoChatterMarks	SubangularSubrounded		Distal	YesLustre	0			NoBurning	BiOrUni				Overshoot											NoEdgeDamage
388312	388312	TelmoPereira	MIS4	Quartzite	BladeBladeFrag	NoPoint		Fragment			MainProductionPhase	Partial		NoChatterMarks			Distal					NoBurning	BiOrUni				HingeOrStep											YesEdgeDamage	None	NoBandingVisible
388309	388309	TelmoPereira	MIS4	Silcrete	Shatter							0		NoChatterMarks				YesLustre	1			NoBurning
388056	388056	TelmoPereira	MIS4	Quartzite	FlakeFlakeFrag	NoPoint				NoBipolar		Partial	YesPlatCortex	YesChatterMarks	Rounded	Cobble	Lateral					NoBurning	RadialOrSubradial		Twisted	61-90	Feather	Faceted	YesDorsalPrep	NoPlatAbrasion	Lateral	RegCurve	CompleteFissure	Crushing	NoLip	YesBulb	QuadrangularTrapezoid	NoEdgeDamage		NoBandingVisible
388050	388050	TelmoPereira	MIS4	Quartz	FlakeFlakeFrag	NoPoint		Fragment				0										NoBurning
388041	388041	TelmoPereira	MIS4	Quartz	FlakeFlakeFrag	NoPoint		Fragment				0										NoBurning	BiOrUni	Convergent														NoEdgeDamage
388039	388039	TelmoPereira	MIS4	Quartz	Shatter							0										NoBurning
388019	388019	TelmoPereira	MIS4	Quartz	FlakeFlakeFrag	NoPoint		Fragment		NoBipolar		0	NoPlatCortex									NoBurning	BiOrUni		Curved	61-90			NoDorsalPrep	NoPlatAbrasion		OverhangCurveNoBreak			NoLip	YesBulb	NarrowLinear	NoEdgeDamage
388015	388015	TelmoPereira	MIS4	Quartz	Shatter							0										NoBurning
388009	388009	TelmoPereira	MIS4	Quartz	FlakeFlakeFrag	NoPoint		Fragment		NoBipolar		0	NoPlatCortex									NoBurning	BiOrUni		Flat	31-60		Faceted	NoDorsalPrep	NoPlatAbrasion		RegCurve		ShatteredBulb	NoLip	YesBulb	NarrowCurved	NoEdgeDamage
388007	388007	TelmoPereira	MIS4	Silcrete	FlakeFlakeFrag	NoPoint		Fragment				0	YesPlatCortex	NoChatterMarks								NoBurning	BiOrUni		Flat	61-90			YesDorsalPrep	NoPlatAbrasion	Centered	RegCurve	CompleteFissure	HertzianCone	NoLip	YesBulb	OvularOrTriangular	NoEdgeDamage
388005	388005	TelmoPereira	MIS4	Silcrete	BladeBladeFrag	NoPoint		Complete		NoBipolar	MainProductionPhase	0	NoPlatCortex									NoBurning	BiOrUni	Convergent	Flat	61-90	Feather	Faceted	NoDorsalPrep	YesPlatAbrasion	Centered	RegCurve	PartialFissure	HertzianCone	NoLip	YesBulb	QuadrangularTrapezoid	YesEdgeDamage	None
387987	387987	TelmoPereira	MIS4	Silcrete	FlakeFlakeFrag	NoPoint		Fragment		NoBipolar		0	NoPlatCortex					YesLustre	Partial	Yes	Lateral	NoBurning			Twisted	61-90		NotPrepared	NoDorsalPrep	NoPlatAbrasion		RegCurve	None	ShatteredBulb	NoLip	YesBulb		NoEdgeDamage
387956	387956	TelmoPereira	MIS5	Quartz	FlakeFlakeFrag	NoPoint		Fragment				0										NoBurning	RadialOrSubradial															YesEdgeDamage	None
386963	386963	BenSchoville	MIS5	Quartz	FlakeFlakeFrag	NoPoint		Fragment				0										NoBurning					Feather											NoEdgeDamage
386961	386961	BenSchoville	MIS5	Silcrete	FlakeFlakeFrag	NoPoint				NoBipolar		0	NoPlatCortex					YesLustre	0	No		NoBurning			Flat	61-90	Feather	Faceted	NoDorsalPrep	NoPlatAbrasion	Centered	OverhangCurveNoBreak	None	Crushing	NoLip	YesBulb	QuadrangularTrapezoid	NoEdgeDamage
386947	386947	SimenOestmo	MIS5	Quartzite	FlakeFlakeFrag			Fragment				0										NoBurning	BiOrUni				HingeOrStep											YesEdgeDamage	StepTerminatingBendingFracture	With
386907	386907	BenSchoville	MIS5	Quartzite	Shatter							0										NoBurning
386898	386898	KathrynRanhorn	MIS5	Quartzite	BladeBladeFrag	NoPoint		Fragment				0	NoPlatCortex									NoBurning	BiOrUni		Flat	61-90		NotPrepared	NoDorsalPrep	NoPlatAbrasion	NotExpressed	RegCurve	None	None	YesLip	NoBulb	QuadrangularTrapezoid	NoEdgeDamage		NoBandingVisible
386890	386890	KathrynRanhorn	MIS5	Quartzite	FlakeFlakeFrag	NoPoint				NoBipolar		0	NoPlatCortex									NoBurning	RadialOrSubradial		Flat	61-90	HingeOrStep	NotPrepared	NoDorsalPrep	YesPlatAbrasion	Centered	RegCurve	PartialFissure	None	YesLip	NoBulb	QuadrangularTrapezoid	NoEdgeDamage		NoBandingVisible
386889	386889	KathrynRanhorn	MIS5	Quartzite	FlakeFlakeFrag			Fragment				Partial		NoChatterMarks	Rounded		Lateral					NoBurning	BiOrUni	Convergent			Feather											NoEdgeDamage		With
386871	386871	TelmoPereira	MIS4	Silcrete	FlakeFlakeFrag	NoPoint		Fragment				Partial		NoChatterMarks			Lateral	YesLustre	0			NoBurning	BiOrUni	Parallel														NoEdgeDamage
386535	386535	KathrynRanhorn	MIS5	Quartzite	BladeBladeFrag	NoPoint		Complete		NoBipolar	NeocrestMaintenance	0	NoPlatCortex									NoBurning	RadialOrSubradial		Curved	61-90	Feather	NotPrepared	YesDorsalPrep	NoPlatAbrasion	Centered	OverhangCurveNoBreak	PartialFissure	None	YesLip	NoBulb	QuadrangularTrapezoid	NoEdgeDamage		NoBandingVisible
386407	386407	KathrynRanhorn	MIS5	Silcrete	FlakeFlakeFrag	NoPoint		Fragment				0						YesLustre	0			NoBurning
386405	386405	KathrynRanhorn	MIS5	Silcrete	FlakeFlakeFrag	NoPoint		Fragment				0						YesLustre	0			NoBurning	RadialOrSubradial				Feather											NoEdgeDamage
386404	386404	TelmoPereira	MIS5	Silcrete	Shatter							0						YesLustre	0			NoBurning
386403	386403	KathrynRanhorn	MIS5	Silcrete	BladeBladeFrag	NoPoint		Complete		NoBipolar	MainProductionPhase	0	NoPlatCortex					YesLustre	0	No		NoBurning	BiOrUni	Parallel	Curved	61-90	Overshoot	NotPrepared	NoDorsalPrep	YesPlatAbrasion	Centered	RegCurve	None	RipplesUndulations	YesLip	NoBulb	NarrowLinear	NoEdgeDamage
386402	386402	TelmoPereira	MIS5	Silcrete	FlakeFlakeFrag	NoPoint				NoBipolar		0	NoPlatCortex	NoChatterMarks				YesLustre	0	Yes		NoBurning	BiOrUni	Parallel	Curved	61-90	Feather	NotPrepared	YesDorsalPrep	NoPlatAbrasion	Centered	RegCurve	None	None	NoLip	YesBulb	QuadrangularTrapezoid	NoEdgeDamage
386400	386400	KathrynRanhorn	MIS5	Quartzite	FlakeFlakeFrag	NoPoint		Fragment		NoBipolar		0	NoPlatCortex									NoBurning			Curved	61-90		NotPrepared	NoDorsalPrep	NoPlatAbrasion		RegCurve	None	None	YesLip	NoBulb	QuadrangularTrapezoid	NoEdgeDamage		NoBandingVisible
386395	386395	KathrynRanhorn	MIS5	Silcrete	FlakeFlakeFrag	NoPoint		Fragment				0						YesLustre	0			NoBurning					Feather											NoEdgeDamage
386394	386394	KathrynRanhorn	MIS5	Quartzite	FlakeFlakeFrag	NoPoint				NoBipolar		Partial	NoPlatCortex	YesChatterMarks	Rounded	Cobble	Lateral					NoBurning	BiOrUni		Curved	61-90	Feather	NotPrepared	YesDorsalPrep	YesPlatAbrasion	Centered	OverhangCurveBreak	CompleteFissure	RipplesUndulations	YesLip	YesBulb	QuadrangularTrapezoid	NoEdgeDamage		Oblique
386393	386393	JayneWilkins	MIS5	Silcrete	BladeBladeFrag	NoPoint		Fragment			MainProductionPhase	0	NoPlatCortex					YesLustre	0	No		NoBurning	BiOrUni		Flat	61-90		Faceted	NoDorsalPrep	NoPlatAbrasion	Centered	OverhangCurveNoBreak	None	None	YesLip	YesBulb	QuadrangularTrapezoid	NoEdgeDamage
386392	386392	TelmoPereira	MIS5	Silcrete	FlakeFlakeFrag	NoPoint				NoBipolar		0	YesPlatCortex					YesLustre	0	No		NoBurning	BiOrUni	Parallel	Curved	61-90	Feather	Faceted	YesDorsalPrep	NoPlatAbrasion	Centered	RegCurve	PartialFissure	HertzianCone	NoLip	YesBulb	QuadrangularTrapezoid	NoEdgeDamage
386390	386390	BenSchoville	MIS5	Silcrete	FlakeFlakeFrag	NoPoint		Fragment				0	NoPlatCortex					YesLustre	0	No		NoBurning	RadialOrSubradial		Flat				YesDorsalPrep	NoPlatAbrasion	Centered	OverhangCurveNoBreak	None	None	NoLip	YesBulb	NarrowLinear	NoEdgeDamage
386389	386389	BenSchoville	MIS5	Silcrete	FlakeFlakeFrag	NoPoint				NoBipolar		0	NoPlatCortex					YesLustre	0	Yes		NoBurning	BiOrUni	Convergent	Flat	61-90	Feather	Faceted	NoDorsalPrep	NoPlatAbrasion	Centered	RegCurve	None	Crushing	YesLip	YesBulb	QuadrangularTrapezoid	YesEdgeDamage	None
386386	386386	KathrynRanhorn	MIS5	Silcrete	FlakeFlakeFrag	NoPoint				NoBipolar		0	NoPlatCortex					YesLustre	0	No		NoBurning	BiOrUni		Curved	61-90	Feather	NotPrepared	NoDorsalPrep	NoPlatAbrasion	NotExpressed	RegCurve	None	None	YesLip	NoBulb	QuadrangularTrapezoid	NoEdgeDamage
386384	386384	JayneWilkins	MIS5	Silcrete	Core				SplitFragment	NoBipolar		Partial		YesChatterMarks				YesLustre	0			NoBurning																						Two	0				Recurrent
386381	386381	JayneWilkins	MIS5	Silcrete	FlakeFlakeFrag	NoPoint		Fragment				0						YesLustre	0			NoBurning	RadialOrSubradial
386377	386377	JayneWilkins	MIS5	Quartzite	FlakeFlakeFrag	NoPoint		Fragment				Partial			Rounded							NoBurning
386376	386376	TelmoPereira	MIS5		FlakeFlakeFrag	NoPoint				NoBipolar		Partial	NoPlatCortex	YesChatterMarks	Rounded	Cobble	Lateral					NoBurning	BiOrUni		Flat	61-90	HingeOrStep	Faceted	YesDorsalPrep	NoPlatAbrasion	Centered	OverhangCurveNoBreak	CompleteFissure	None	YesLip	YesBulb	QuadrangularTrapezoid	YesEdgeDamage	None
386369	386369	JayneWilkins	MIS5	Silcrete	FlakeFlakeFrag	NoPoint				NoBipolar		Partial	NoPlatCortex	NoChatterMarks			WholeDorsal	YesLustre	0	No		NoBurning			Curved	61-90	Feather	NotPrepared	YesDorsalPrep	NoPlatAbrasion	NotExpressed		None	None	NoLip	YesBulb	Punctiform	YesEdgeDamage	None
386368	386368	TelmoPereira	MIS5	Silcrete	FlakeFlakeFrag	NoPoint		Fragment				0	YesPlatCortex	NoChatterMarks	SubangularSubrounded			YesLustre	0	No		NoBurning			Flat	61-90			NoDorsalPrep	NoPlatAbrasion	Lateral	OverhangCurveBreak	PartialFissure	None	NoLip	YesBulb	QuadrangularTrapezoid	NoEdgeDamage
386367	386367	TelmoPereira	MIS5	Silcrete	FlakeFlakeFrag	NoPoint				NoBipolar		0	NoPlatCortex					YesLustre	0	No		NoBurning	RadialOrSubradial		Flat	31-60	HingeOrStep	NotPrepared	NoDorsalPrep	NoPlatAbrasion	Centered	OverhangCurveBreak	None	None	NoLip	YesBulb	OvularOrTriangular	NoEdgeDamage
386356	386356	TelmoPereira	MIS5	Silcrete	FlakeFlakeFrag	NoPoint		Fragment		NoBipolar		0	NoPlatCortex					YesLustre	0	No		NoBurning	BiOrUni	Parallel	Flat	61-90		NotPrepared	NoDorsalPrep	NoPlatAbrasion		OverhangCurveNoBreak	CompleteFissure	Crushing	NoLip	YesBulb		NoEdgeDamage
386355	386355	TelmoPereira	MIS5	Silcrete	Core				Complete	NoBipolar		Partial			SubangularSubrounded			YesLustre	0			NoBurning																						Four	Partial		BiOrUni	Convergent	Recurrent
386341	386341	TelmoPereira	MIS5	Silcrete	FlakeFlakeFrag	NoPoint		Fragment				0	NoPlatCortex					YesLustre	0	No		NoBurning	BiOrUni	Parallel	Twisted	61-90		Faceted	NoDorsalPrep	NoPlatAbrasion	Centered	OverhangCurveNoBreak	CompleteFissure	Crushing	NoLip	YesBulb	NarrowCurved	YesEdgeDamage	None
386325	386325	TelmoPereira	MIS5	Quartzite	FlakeFlakeFrag	NoPoint		Fragment		NoBipolar		0	NoPlatCortex									NoBurning	BiOrUni		Twisted	61-90		NotPrepared	NoDorsalPrep	NoPlatAbrasion		RegCurve	CompleteFissure	Crushing	NoLip	YesBulb		NoEdgeDamage		NoBandingVisible
386305	386305	TelmoPereira	MIS4	Quartz	FlakeFlakeFrag	NoPoint		Fragment				0										NoBurning	BiOrUni															NoEdgeDamage
386280	386280	BenSchoville	MIS4	Quartz	Shatter							0										NoBurning
386278	386278	BenSchoville	MIS4	Quartzite	Shatter							0										NoBurning
386267	386267	BenSchoville	MIS4	Quartz	BladeBladeFrag	NoPoint		Fragment			MainProductionPhase	0	NoPlatCortex									NoBurning	BiOrUni		Flat	61-90		NotPrepared	NoDorsalPrep		Centered	RegCurve	None	None	NoLip	NoBulb	OvularOrTriangular	NoEdgeDamage
386266	386266	BenSchoville	MIS4	Silcrete	BladeBladeFrag	NoPoint		Fragment			MainProductionPhase	0						YesLustre	0			NoBurning	BiOrUni	Convergent			Feather											YesEdgeDamage	None
386256	386256	BenSchoville	MIS4	Quartzite	FlakeFlakeFrag	NoPoint				NoBipolar		0	NoPlatCortex									NoBurning	BiOrUni		Flat	61-90	Feather	NotPrepared	NoDorsalPrep	YesPlatAbrasion	Centered	RegCurve	PartialFissure	None	YesLip	YesBulb	QuadrangularTrapezoid	NoEdgeDamage		With
386250	386250	BenSchoville	MIS4	Quartzite	FlakeFlakeFrag	NoPoint		Fragment		NoBipolar		0	NoPlatCortex									NoBurning			Curved	61-90		NotPrepared	YesDorsalPrep	NoPlatAbrasion					YesLip	YesBulb	QuadrangularTrapezoid	NoEdgeDamage		NoBandingVisible
386247	386247	BenSchoville	MIS4	Quartz	Shatter							0										NoBurning
386219	386219	BenSchoville	MIS4	Quartzite	FlakeFlakeFrag	NoPoint				NoBipolar		0	NoPlatCortex									NoBurning			Flat	31-60	Feather	NotPrepared	NoDorsalPrep	NoPlatAbrasion	Centered	RegCurve	None	None	YesLip	YesBulb	QuadrangularTrapezoid	NoEdgeDamage		Against
386205	386205	KathrynRanhorn	MIS5	Quartzite	FlakeFlakeFrag	NoPoint				NoBipolar		0	NoPlatCortex									NoBurning	RadialOrSubradial		Curved	61-90	Feather	Faceted	NoDorsalPrep	NoPlatAbrasion	NotExpressed	RegCurve	None	None	YesLip	NoBulb	QuadrangularTrapezoid	NoEdgeDamage		NoBandingVisible
386190	386190	KathrynRanhorn	MIS5		FlakeFlakeFrag	NoPoint				NoBipolar		Partial	YesPlatCortex	NoChatterMarks	Rounded		Lateral					NoBurning	BiOrUni		Flat	31-60	Feather	Faceted	NoDorsalPrep	NoPlatAbrasion	Centered	RegCurve	PartialFissure	RipplesUndulations	YesLip	NoBulb	QuadrangularTrapezoid	NoEdgeDamage
386184	386184	KathrynRanhorn	MIS5	Quartzite	FlakeFlakeFrag	NoPoint				NoBipolar		0	NoPlatCortex									NoBurning	BiOrUni	Parallel	Curved	61-90	HingeOrStep	NotPrepared	NoDorsalPrep	YesPlatAbrasion	Centered	RegCurve	PartialFissure	None	NoLip	NoBulb	NarrowCurved	NoEdgeDamage		NoBandingVisible
385865	385865	KathrynRanhorn	MIS5	ChertOrChal	FlakeFlakeFrag	NoPoint		Fragment				0										NoBurning
385860	385860	KathrynRanhorn	MIS5	Silcrete	FlakeFlakeFrag	NoPoint				NoBipolar		Partial	YesPlatCortex	YesChatterMarks	Rounded	Cobble	Lateral	YesLustre	0	No		NoBurning			Curved	61-90	Feather	NotPrepared	NoDorsalPrep	NoPlatAbrasion	Centered	OverhangCurveNoBreak	PartialFissure	None	YesLip	NoBulb	QuadrangularTrapezoid	NoEdgeDamage
385856	385856	KathrynRanhorn	MIS5	Quartz	FlakeFlakeFrag	NoPoint		Fragment				0										NoBurning
385855	385855	KathrynRanhorn	MIS5	Quartzite	Shatter							0										NoBurning
385844	385844	KathrynRanhorn	MIS5	Quartz	FlakeFlakeFrag	NoPoint				NoBipolar		Partial	YesPlatCortex	NoChatterMarks	Rounded		Proximal					NoBurning	RadialOrSubradial		Curved	61-90	Feather	NotPrepared	YesDorsalPrep	NoPlatAbrasion	Lateral	OverhangCurveBreak	CompleteFissure	RipplesUndulations	NoLip	NoBulb	QuadrangularTrapezoid	YesEdgeDamage	None
385834	385834	BenSchoville	MIS5	Quartzite	FlakeFlakeFrag	NoPoint		Fragment				0										NoBurning					Feather											NoEdgeDamage		NoBandingVisible
385813	385813	TelmoPereira	MIS5	Quartzite	FlakeFlakeFrag	NoPoint		Fragment		NoBipolar		Partial	YesPlatCortex	YesChatterMarks	Rounded	Cobble	Lateral					NoBurning	RadialOrSubradial		Flat	31-60			NoDorsalPrep	NoPlatAbrasion			CompleteFissure	Crushing	NoLip	NoBulb		NoEdgeDamage		NoBandingVisible
385803	385803	KathrynRanhorn	MIS5	Quartzite	FlakeFlakeFrag	NoPoint		Fragment				0										NoBurning	RadialOrSubradial				Feather											NoEdgeDamage		NoBandingVisible
385772	385772	BenSchoville	MIS5	Quartzite	FlakeFlakeFrag	NoPoint		Fragment				0		NoChatterMarks			Distal					YesBurning	BiOrUni	Convergent			Overshoot											NoEdgeDamage		Against
385769	385769	BenSchoville	MIS5	Quartzite	BladeBladeFrag	NoPoint		Complete		NoBipolar	CentripetalPreparationMaintenance	Partial	NoPlatCortex	YesChatterMarks	Rounded	Cobble	Lateral					NoBurning	RadialOrSubradial		Flat	61-90	Feather	NotPrepared	NoDorsalPrep	NoPlatAbrasion	Lateral	OverhangCurveNoBreak	None	None	YesLip	YesBulb	QuadrangularTrapezoid	NoEdgeDamage		With
385759	385759	BenSchoville	MIS5	Quartzite	BladeBladeFrag	NoPoint		Complete		NoBipolar	MainProductionPhase	0	NoPlatCortex									NoBurning	BiOrUni	Convergent	Flat	61-90	Feather	NotPrepared	NoDorsalPrep	NoPlatAbrasion	Centered	RegCurve	PartialFissure	None	NoLip	YesBulb	QuadrangularTrapezoid	YesEdgeDamage	None	Against
385659	385659	KathrynRanhorn	MIS5	Quartzite	FlakeFlakeFrag	NoPoint				NoBipolar		0	NoPlatCortex									NoBurning	BiOrUni	Parallel	Flat	61-90	HingeOrStep	NotPrepared	NoDorsalPrep	NoPlatAbrasion	Centered	OverhangCurveNoBreak	PartialFissure	None	NoLip	NoBulb	QuadrangularTrapezoid	NoEdgeDamage		NoBandingVisible
384945	384945	KathrynRanhorn	MIS5	Silcrete	FlakeFlakeFrag	NoPoint		Fragment				0						YesLustre	0			NoBurning
384944	384944	TelmoPereira	MIS5	Silcrete	FlakeFlakeFrag	NoPoint				NoBipolar		0	NoPlatCortex					YesLustre	0	Yes		NoBurning	RadialOrSubradial		Curved	61-90	Feather	Faceted	YesDorsalPrep	NoPlatAbrasion	Centered	RegCurve	None	None	NoLip	YesBulb	QuadrangularTrapezoid	NoEdgeDamage
384935	384935	TelmoPereira	MIS5	Silcrete	BladeBladeFrag	NoPoint		Fragment			MainProductionPhase	Partial		NoChatterMarks	SubangularSubrounded		Distal	YesLustre	0			NoBurning					Feather											NoEdgeDamage
384888	384888	TelmoPereira	MIS5	Silcrete	Shatter							Partial			SubangularSubrounded			YesLustre	0			YesBurning
384887	384887	TelmoPereira	MIS5	Silcrete	FlakeFlakeFrag	NoPoint		Fragment				0						YesLustre	0			NoBurning	BiOrUni				Feather											NoEdgeDamage
384695	384695	BenSchoville	MIS4	Silcrete	BladeBladeFrag	NoPoint		Complete		NoBipolar	MainProductionPhase	0	YesPlatCortex	NoChatterMarks				YesLustre	0	No		NoBurning	BiOrUni	Convergent	Flat	61-90	Feather		NoDorsalPrep	NoPlatAbrasion	Lateral	RegCurve	None	None	YesLip	YesBulb	NarrowCurved	YesEdgeDamage	None
384689	384689	BenSchoville	MIS4	Silcrete	FlakeFlakeFrag	NoPoint		Fragment				Partial		NoChatterMarks			Lateral	YesLustre	0			NoBurning					Feather											NoEdgeDamage
384688	384688	BenSchoville	MIS4	Silcrete	Shatter							0						YesLustre	0			YesBurning
384686	384686	BenSchoville	MIS4	Silcrete	FlakeFlakeFrag	NoPoint		Fragment				Partial		NoChatterMarks				YesLustre	0			YesBurning
384678	384678	BenSchoville	MIS4	Silcrete	Shatter							0						YesLustre	0			NoBurning
384674	384674	BenSchoville	MIS4	Silcrete	FlakeFlakeFrag	NoPoint		Fragment				0						YesLustre	0			NoBurning
384668	384668	BenSchoville	MIS4	Silcrete	FlakeFlakeFrag	NoPoint		Fragment				0						YesLustre	0			NoBurning
384667	384667	TelmoPereira	MIS4	Silcrete	BladeBladeFrag	NoPoint		Fragment			MainProductionPhase	0	NoPlatCortex									NoBurning	BiOrUni		Flat	61-90		Faceted	YesDorsalPrep	NoPlatAbrasion	Centered	RegCurve	None	None	NoLip	YesBulb	NarrowCurved	NoEdgeDamage
384664	384664	TelmoPereira	MIS4	Silcrete	FlakeFlakeFrag	NoPoint		Fragment				1		YesChatterMarks			WholeDorsal	YesLustre	0			YesBurning					Feather											NoEdgeDamage
384658	384658	TelmoPereira	MIS4		Shatter							0										YesBurning
384649	384649	TelmoPereira	MIS4	Silcrete	BladeBladeFrag	NoPoint		Complete		NoBipolar	MainProductionPhase	0	NoPlatCortex					YesLustre	0	No		NoBurning	BiOrUni		Flat		Feather	NotPrepared	YesDorsalPrep		Centered	Rectillinear		ShatteredBulb	NoLip	YesBulb	NarrowLinear	NoEdgeDamage
384644	384644	TelmoPereira	MIS4	Silcrete	FlakeFlakeFrag	NoPoint		Fragment				0	YesPlatCortex	NoChatterMarks				YesLustre	Partial	No	Distal	NoBurning	BiOrUni	Parallel	Flat	61-90			NoDorsalPrep	NoPlatAbrasion	Centered	RegCurve	None	HertzianCone	NoLip	YesBulb	NarrowLinear	NoEdgeDamage
384636	384636	KathrynRanhorn	MIS4	Silcrete	FlakeFlakeFrag	NoPoint				NoBipolar		0	NoPlatCortex					YesLustre	0	No		NoBurning			Curved		Feather	NotPrepared	NoDorsalPrep	YesPlatAbrasion	Centered	OverhangCurveBreak	None	None	NoLip	YesBulb	NarrowLinear	NoEdgeDamage
384629	384629	KathrynRanhorn	MIS4	Silcrete	FlakeFlakeFrag	NoPoint				NoBipolar		0	NoPlatCortex					YesLustre	0	No		NoBurning	BiOrUni		Flat		HingeOrStep	NotPrepared		NoPlatAbrasion	Lateral	RegCurve	None	ShatteredBulb	NoLip	NoBulb	NarrowLinear	NoEdgeDamage
384613	384613	KathrynRanhorn	MIS4	Silcrete	FlakeFlakeFrag	NoPoint		Fragment				Partial		NoChatterMarks	Rounded		Lateral	YesLustre	0			NoBurning	BiOrUni
384441	384441	TelmoPereira	MIS4	Silcrete	FlakeFlakeFrag	NoPoint				NoBipolar		0	NoPlatCortex					YesLustre	0	No		NoBurning			Flat	31-60	Feather	Faceted	NoDorsalPrep	YesPlatAbrasion	Lateral	RegCurve	None	ShatteredBulb	NoLip	YesBulb	NarrowLinear	NoEdgeDamage
384437	384437	TelmoPereira	MIS4	Silcrete	BladeBladeFrag	NoPoint		Fragment			MainProductionPhase	Partial		NoChatterMarks			Lateral	YesLustre	0			NoBurning	BiOrUni				HingeOrStep											NoEdgeDamage
384435	384435	TelmoPereira	MIS4	Silcrete	Shatter							1		YesChatterMarks	Rounded	Cobble		YesLustre	0			NoBurning
384433	384433	TelmoPereira	MIS4	Silcrete	FlakeFlakeFrag	NoPoint		Fragment				0						YesLustre	0			NoBurning	RadialOrSubradial															NoEdgeDamage
384423	384423	TelmoPereira	MIS4	Silcrete	Shatter							0						YesLustre	0			YesBurning
384419	384419	TelmoPereira	MIS4	Silcrete	FlakeFlakeFrag	NoPoint				NoBipolar		0	NoPlatCortex					YesLustre	0	No		NoBurning			Flat	61-90	Feather	Faceted	NoDorsalPrep	NoPlatAbrasion	Centered	RegCurve		None	NoLip	YesBulb	NarrowCurved	NoEdgeDamage
384418	384418	TelmoPereira	MIS4	Silcrete	FlakeFlakeFrag	NoPoint				NoBipolar		Partial	NoPlatCortex	NoChatterMarks	SubangularSubrounded		Distal	YesLustre	0	No		NoBurning	RadialOrSubradial		Curved	61-90	Feather	NotPrepared	NoDorsalPrep	YesPlatAbrasion	Centered	OverhangCurveBreak	PartialFissure	HertzianCone	NoLip	YesBulb	OvularOrTriangular	YesEdgeDamage	None
384414	384414	TelmoPereira	MIS4	ChertOrChal	FlakeFlakeFrag	NoPoint				NoBipolar		0	YesPlatCortex	NoChatterMarks								NoBurning	BiOrUni	Parallel	Flat	61-90	HingeOrStep		NoDorsalPrep	NoPlatAbrasion	Lateral	RegCurve	PartialFissure	None	NoLip	YesBulb	OvularOrTriangular	NoEdgeDamage
384407	384407	TelmoPereira	MIS4	Silcrete	FlakeFlakeFrag	NoPoint		Fragment		NoBipolar		0	NoPlatCortex					YesLustre	0	No		NoBurning	BiOrUni		Flat				NoDorsalPrep	NoPlatAbrasion		RegCurve	CompleteFissure	Crushing	NoLip	YesBulb		NoEdgeDamage
384395	384395	TelmoPereira	MIS4	Silcrete	FlakeFlakeFrag	NoPoint				NoBipolar		0	NoPlatCortex					YesLustre	0	No		NoBurning	BiOrUni	Convergent	Twisted	61-90	Feather	Faceted	NoDorsalPrep	YesPlatAbrasion	Lateral	OverhangCurveNoBreak	None	None	NoLip	YesBulb	NarrowCurved	YesEdgeDamage	None
384382	384382	TelmoPereira	MIS4	Silcrete	FlakeFlakeFrag	NoPoint		Fragment		NoBipolar		0	NoPlatCortex					YesLustre	Partial	No	Distal	NoBurning			Flat	61-90			NoDorsalPrep	NoPlatAbrasion		OverhangCurveNoBreak	CompleteFissure	HertzianCone	NoLip	YesBulb	Punctiform	NoEdgeDamage
384362	384362	TelmoPereira	MIS4	Silcrete	RetouchedPiece		Flake	Fragment				0						YesLustre	0			NoBurning					Feather											NoEdgeDamage			MarginalEdgeShaping	61-90
384098	384098	SimenOestmo	MIS4	Quartz	Shatter							Partial		NoChatterMarks								NoBurning
384038	384038	TelmoPereira	MIS4	Quartzite	FlakeFlakeFrag	NoPoint				NoBipolar		0	NoPlatCortex									NoBurning			Flat		Feather	NotPrepared	NoDorsalPrep	NoPlatAbrasion	Centered	RegCurve	None	None	NoLip		NarrowLinear	NoEdgeDamage		NoBandingVisible
383910	383910	KathrynRanhorn	MIS5	Quartz	RetouchedPiece		Flake	Fragment				0										NoBurning					Feather											NoEdgeDamage			NotchDenticulate	61-90	NotchedPiece
383904	383904	KathrynRanhorn	MIS5	ChertOrChal	FlakeFlakeFrag	YesPoint				NoBipolar		0	NoPlatCortex					YesLustre				NoBurning	BiOrUni	Convergent	Flat	61-90	Feather	NotPrepared	NoDorsalPrep	NoPlatAbrasion	NotExpressed	Rectillinear	None	None	NoLip	NoBulb	QuadrangularTrapezoid	YesEdgeDamage	None
383898	383898	KathrynRanhorn	MIS5	Quartz	FlakeFlakeFrag	NoPoint		Fragment				0										NoBurning
383694	383694	BenSchoville	MIS5	Quartzite	FlakeFlakeFrag	NoPoint		Fragment				0										NoBurning
383596	383596	KathrynRanhorn	MIS5	Silcrete	BladeBladeFrag	NoPoint		Fragment				0						YesLustre	Partial		Lateral	NoBurning	BiOrUni
383582	383582	KathrynRanhorn	MIS5	Silcrete	BladeBladeFrag	NoPoint		Fragment			MainProductionPhase	0						YesLustre	0			NoBurning	BiOrUni	Parallel			Feather											NoEdgeDamage
383567	383567	KathrynRanhorn	MIS5	Silcrete	FlakeFlakeFrag	NoPoint		Fragment				0						YesLustre	Partial			NoBurning	RadialOrSubradial															YesEdgeDamage	None
383126	383126	BenSchoville	MIS5	Silcrete	BladeBladeFrag	NoPoint		Fragment			MainProductionPhase	0						YesLustre	0			NoBurning	BiOrUni				Feather											NoEdgeDamage
383117	383117	TelmoPereira	MIS5	Quartzite	FlakeFlakeFrag	NoPoint		Fragment				0	NoPlatCortex									NoBurning			Curved	61-90		NotPrepared	NoDorsalPrep	NoPlatAbrasion	Centered	RegCurve	None	Crushing	NoLip	YesBulb	NarrowCurved	NoEdgeDamage		NoBandingVisible
383114	383114	TelmoPereira	MIS5		FlakeFlakeFrag	NoPoint		Fragment		NoBipolar		1	NoPlatCortex	NoChatterMarks	Angular	Outcrop	WholeDorsal					NoBurning			Twisted	61-90		NotPrepared	NoDorsalPrep	NoPlatAbrasion		RegCurve	None	None	NoLip		QuadrangularTrapezoid	NoEdgeDamage
382715	382715	BenSchoville	MIS5	Quartzite	FlakeFlakeFrag	NoPoint		Complete		NoBipolar		0	NoPlatCortex									NoBurning			Flat	61-90	HingeOrStep		YesDorsalPrep	NoPlatAbrasion	Centered	OverhangCurveNoBreak	None	Crushing		YesBulb	NarrowCurved	NoEdgeDamage	None	Indeterminate
382703	382703	BenSchoville	MIS5	Quartz	RetouchedPiece		Flake	Fragment		NoBipolar		0	NoPlatCortex									NoBurning			Flat	90+		NotPrepared	NoDorsalPrep	NoPlatAbrasion		RegCurve	None	None	NoLip	YesBulb	QuadrangularTrapezoid	NoEdgeDamage			NotchDenticulate	61-90	NotchedPiece
382691	382691	BenSchoville	MIS5	Quartz	Shatter							0										NoBurning
382656	382656	BenSchoville	MIS5	Quartz	Shatter							0										NoBurning
382650	382650	BenSchoville	MIS5	Silcrete	FlakeFlakeFrag	NoPoint		Fragment				Partial	NoPlatCortex	YesChatterMarks	Rounded	Cobble	WholeDorsal	NoLustre				NoBurning			Flat	61-90		NotPrepared		NoPlatAbrasion	Centered	OverhangCurveBreak	None	None	NoLip	YesBulb	OvularOrTriangular	NoEdgeDamage
382143	382143	KathrynRanhorn	MIS4	ChertOrChal	Shatter							0										NoBurning
382135	382135	KathrynRanhorn	MIS4	ChertOrChal	FlakeFlakeFrag	NoPoint		Fragment				0										NoBurning
382120	382120	KathrynRanhorn	MIS4	Silcrete	FlakeFlakeFrag	NoPoint		Fragment				0						YesLustre	1		WholeDorsal	NoBurning					Feather											NoEdgeDamage
382100	382100	KathrynRanhorn	MIS4	Quartz	FlakeFlakeFrag	NoPoint		Fragment				0										NoBurning
382099	382099	KathrynRanhorn	MIS4	Quartz	FlakeFlakeFrag	NoPoint		Fragment				0										NoBurning																NoEdgeDamage
382098	382098	KathrynRanhorn	MIS4	Quartz	FlakeFlakeFrag	NoPoint		Fragment				0										NoBurning	BiOrUni	Convergent			HingeOrStep											NoEdgeDamage
381558	381558	KathrynRanhorn	MIS4	Quartz	Shatter							0										NoBurning
381556	381556	KathrynRanhorn	MIS4	Quartz	FlakeFlakeFrag	NoPoint		Fragment				1		NoChatterMarks	SubangularSubrounded		WholeDorsal					NoBurning					Feather											NoEdgeDamage
381457	381457	JayneWilkins	MIS5	ChertOrChal	RetouchedPiece	NoPoint	Flake	Complete		NoBipolar		0	NoPlatCortex									NoBurning	BiOrUni		Flat	61-90	HingeOrStep	Faceted	NoDorsalPrep	YesPlatAbrasion	Lateral	OverhangCurveBreak		RipplesUndulations	NoLip	YesBulb	QuadrangularTrapezoid	YesEdgeDamage	None		NotchDenticulate	61-90	NotchedPiece
381251	381251	JayneWilkins	MIS5	Silcrete	BladeBladeFrag	NoPoint		Fragment										YesLustre				NoBurning																NoEdgeDamage
381243	381243	TelmoPereira	MIS5	Silcrete	FlakeFlakeFrag	NoPoint				NoBipolar		Partial	YesPlatCortex	NoChatterMarks	Angular	Outcrop	Proximal	YesLustre	0	Yes		NoBurning	BiOrUni		Curved	61-90	Feather	Faceted	NoDorsalPrep	NoPlatAbrasion	Centered	OverhangCurveNoBreak	None	None	NoLip	YesBulb	QuadrangularTrapezoid	NoEdgeDamage
381239	381239	JayneWilkins	MIS5	Silcrete	FlakeFlakeFrag	NoPoint		Complete		NoBipolar		0	NoPlatCortex					YesLustre	1		WholeDorsal	NoBurning			Curved	61-90	Feather	NotPrepared	NoDorsalPrep	NoPlatAbrasion	Centered	OverhangCurveBreak	None	HertzianCone	NoLip	YesBulb	OvularOrTriangular	NoEdgeDamage
381182	381182	TelmoPereira	MIS5	Quartzite	FlakeFlakeFrag	NoPoint		Fragment		NoBipolar		0	NoPlatCortex									NoBurning	BiOrUni		Flat	31-60		NotPrepared	YesDorsalPrep	NoPlatAbrasion		RegCurve	CompleteFissure	Crushing	NoLip	YesBulb		NoEdgeDamage		NoBandingVisible
381079	381079	TelmoPereira	MIS5	Silcrete	RetouchedPiece			Fragment				Partial		NoChatterMarks	SubangularSubrounded		WholeDorsal	YesLustre	0			NoBurning																			NotchDenticulate	61-90	NotchedPiece
381059	381059	KathrynRanhorn	MIS5	Silcrete	Core				Complete	NoBipolar		Partial		NoChatterMarks	SubangularSubrounded			YesLustre	0			NoBurning																						Two	0		RadialOrSubradial		Recurrent
381058	381058	KathrynRanhorn	MIS5	Silcrete	FlakeFlakeFrag	NoPoint		Fragment		NoBipolar		Partial	YesPlatCortex	YesChatterMarks	Rounded	Cobble	Distal	YesLustre	0	No		NoBurning	BiOrUni	Parallel	Curved	31-60			NoDorsalPrep	YesPlatAbrasion		RegCurve	CompleteFissure	None	YesLip	NoBulb	QuadrangularTrapezoid	NoEdgeDamage
381051	381051	TelmoPereira	MIS5	Silcrete	BladeBladeFrag	NoPoint		Complete		NoBipolar	MainProductionPhase	0	NoPlatCortex					YesLustre	Partial	No	Distal	NoBurning			Flat	61-90	HingeOrStep	NotPrepared	YesDorsalPrep	NoPlatAbrasion	Lateral	OverhangCurveNoBreak	None	None	NoLip	YesBulb	OvularOrTriangular	NoEdgeDamage
381029	381029	JayneWilkins	MIS5		FlakeFlakeFrag	NoPoint		Fragment		NoBipolar		0	NoPlatCortex									NoBurning			Flat	31-60		NotPrepared	YesDorsalPrep	NoPlatAbrasion		RegCurve		None	YesLip	YesBulb	QuadrangularTrapezoid	NoEdgeDamage
380815	380815	JayneWilkins	MIS5	Quartzite	FlakeFlakeFrag	NoPoint		Fragment				0	NoPlatCortex									NoBurning	RadialOrSubradial		Flat	61-90		NotPrepared	NoDorsalPrep	NoPlatAbrasion		RegCurve	None	None	YesLip	YesBulb	OvularOrTriangular	NoEdgeDamage		NoBandingVisible
380814	380814	JayneWilkins	MIS5	ChertOrChal	FlakeFlakeFrag	NoPoint		Fragment		NoBipolar		Partial	YesPlatCortex	NoChatterMarks			Proximal					NoBurning			Flat				NoDorsalPrep	YesPlatAbrasion			None	None	NoLip	YesBulb	NarrowCurved	YesEdgeDamage	None
380803	380803	TelmoPereira	MIS5		FlakeFlakeFrag	NoPoint				NoBipolar		Partial	YesPlatCortex	YesChatterMarks	Rounded	Cobble	Distal					NoBurning	RadialOrSubradial		Flat	31-60	Feather		YesDorsalPrep	NoPlatAbrasion	Centered	OverhangCurveNoBreak	CompleteFissure	None	YesLip	YesBulb	OvularOrTriangular	NoEdgeDamage
380798	380798	JayneWilkins	MIS5	Silcrete	Shatter							Partial			SubangularSubrounded			YesLustre	Partial			NoBurning
380786	380786	TelmoPereira	MIS5	Silcrete	FlakeFlakeFrag	NoPoint				NoBipolar				NoChatterMarks				YesLustre	0	Yes		NoBurning	RadialOrSubradial		Flat	61-90	HingeOrStep	Faceted	YesDorsalPrep	NoPlatAbrasion	Centered	OverhangCurveNoBreak	CompleteFissure	None	NoLip	YesBulb	QuadrangularTrapezoid	NoEdgeDamage
380776	380776	JayneWilkins	MIS5	Quartzite	Shatter							0										NoBurning
380760	380760	JayneWilkins	MIS5	Silcrete	FlakeFlakeFrag	NoPoint		Fragment			CentripetalPreparationMaintenance		NoPlatCortex	NoChatterMarks			Lateral	YesLustre	0	No		NoBurning	RadialOrSubradial		Twisted	31-60		NotPrepared	YesDorsalPrep	YesPlatAbrasion		RegCurve	None	None	YesLip	YesBulb	QuadrangularTrapezoid	NoEdgeDamage
380759	380759	BenSchoville	MIS5	Silcrete	Shatter							0						YesLustre	0			NoBurning
380750	380750	JayneWilkins	MIS5		FlakeFlakeFrag	NoPoint				NoBipolar		0	NoPlatCortex									NoBurning	RadialOrSubradial		Flat	61-90	Feather	Faceted	NoDorsalPrep	YesPlatAbrasion	Centered	OverhangCurveNoBreak	None		NoLip	YesBulb	OvularOrTriangular	NoEdgeDamage
380687	380687	JayneWilkins	MIS5	Quartzite	FlakeFlakeFrag	NoPoint		Fragment				Partial		YesChatterMarks	Rounded	Cobble	Proximal					NoBurning			Flat				NoDorsalPrep		Centered				NoLip	YesBulb	NarrowLinear	NoEdgeDamage		NoBandingVisible
380647	380647	JayneWilkins	MIS5	Quartzite	FlakeFlakeFrag	YesPoint				NoBipolar		0	NoPlatCortex									NoBurning	BiOrUni	Convergent	Flat	61-90	Feather	Faceted	YesDorsalPrep	YesPlatAbrasion	Lateral		None	None	YesLip	YesBulb	QuadrangularTrapezoid	YesEdgeDamage	None	NoBandingVisible
380626	380626	JayneWilkins	MIS5	Quartz	FlakeFlakeFrag	NoPoint		Fragment				0	NoPlatCortex									NoBurning			Curved	61-90		Faceted	NoDorsalPrep	NoPlatAbrasion	Centered	RegCurve	None	None	YesLip	YesBulb	QuadrangularTrapezoid	NoEdgeDamage
380603	380603	BenSchoville	MIS4	Silcrete	BladeBladeFrag	NoPoint		Fragment			MainProductionPhase	0						YesLustre	0			NoBurning	BiOrUni	Parallel														YesEdgeDamage	StepTerminatingBendingFracture
380602	380602	BenSchoville	MIS4	Quartz	BladeBladeFrag	NoPoint		Fragment			MainProductionPhase	0	NoPlatCortex									NoBurning	BiOrUni		Flat	61-90					Centered	Rectillinear			NoLip	NoBulb	NarrowLinear	YesEdgeDamage	None
380538	380538	BenSchoville	MIS5	Quartzite	FlakeFlakeFrag	NoPoint		Fragment				Partial		YesChatterMarks	Rounded	Cobble	Distal					NoBurning																NoEdgeDamage		NoBandingVisible
380513	380513	KathrynRanhorn	MIS5	Quartz	FlakeFlakeFrag	NoPoint		Fragment		NoBipolar		0	NoPlatCortex									NoBurning	RadialOrSubradial		Flat	61-90		NotPrepared	YesDorsalPrep	YesPlatAbrasion		Rectillinear	None	None	NoLip	NoBulb	QuadrangularTrapezoid	NoEdgeDamage
380352	380352	KathrynRanhorn	MIS4	Silcrete	FlakeFlakeFrag	NoPoint				NoBipolar		0	NoPlatCortex					YesLustre	0	No		NoBurning	BiOrUni	Convergent	Flat		Feather	NotPrepared	NoDorsalPrep	NoPlatAbrasion	Lateral	RegCurve	None	None	YesLip	NoBulb	QuadrangularTrapezoid	NoEdgeDamage
380346	380346	KathrynRanhorn	MIS4	Silcrete	BladeBladeFrag	NoPoint		Fragment			MainProductionPhase	0						YesLustre	0			NoBurning	BiOrUni				HingeOrStep											NoEdgeDamage
380344	380344	KathrynRanhorn	MIS4	Silcrete	Shatter										Angular			YesLustre				YesBurning
380338	380338	KathrynRanhorn	MIS4	Silcrete	FlakeFlakeFrag	NoPoint		Fragment				0						YesLustre	0			NoBurning
380329	380329	KathrynRanhorn	MIS4	Silcrete	FlakeFlakeFrag	NoPoint				NoBipolar		Partial	NoPlatCortex	NoChatterMarks	SubangularSubrounded		Lateral	YesLustre		No	Lateral	NoBurning	RadialOrSubradial		Flat	0-30	Feather		NoDorsalPrep	YesPlatAbrasion	Lateral		None	ShatteredBulb		NoBulb	NarrowLinear	NoEdgeDamage
380164	380164	BenSchoville	MIS5	Quartzite	FlakeFlakeFrag	NoPoint		Fragment				Partial										NoBurning
380149	380149	KathrynRanhorn	MIS5	Quartzite	FlakeFlakeFrag	NoPoint		Fragment				0										NoBurning					Feather											NoEdgeDamage		NoBandingVisible
380128	380128	KathrynRanhorn	MIS5	Quartzite	Shatter							0										NoBurning
380108	380108	KathrynRanhorn	MIS5	Quartzite	FlakeFlakeFrag	NoPoint				NoBipolar		0	NoPlatCortex									NoBurning	BiOrUni		Flat	61-90	Feather	Faceted	NoDorsalPrep	NoPlatAbrasion	Centered	OverhangCurveNoBreak	CompleteFissure	None	YesLip	YesBulb	QuadrangularTrapezoid	NoEdgeDamage		NoBandingVisible
380097	380097	TelmoPereira	MIS5	Silcrete	Shatter							0						YesLustre	0			NoBurning
379948	379948	JayneWilkins	MIS4	Silcrete	FlakeFlakeFrag	NoPoint		Fragment				0						YesLustre	0			NoBurning
379947	379947	JayneWilkins	MIS4	Quartz	FlakeFlakeFrag	NoPoint		Fragment				0										NoBurning
379940	379940	JayneWilkins	MIS4	Silcrete	FlakeFlakeFrag	NoPoint		Fragment				Partial		NoChatterMarks			Lateral	YesLustre	Partial			NoBurning	BiOrUni	Parallel
379939	379939	JayneWilkins	MIS4	Silcrete	Shatter							Partial		NoChatterMarks				YesLustre	0			NoBurning
379937	379937	JayneWilkins	MIS4	Silcrete	FlakeFlakeFrag	NoPoint				NoBipolar		1	NoPlatCortex	NoChatterMarks			WholeDorsal					NoBurning			Flat	61-90	HingeOrStep	Faceted	NoDorsalPrep	NoPlatAbrasion	Centered		None	None	NoLip	YesBulb	QuadrangularTrapezoid	NoEdgeDamage
379935	379935	JayneWilkins	MIS4	Silcrete	FlakeFlakeFrag	NoPoint		Fragment				0						YesLustre	0			NoBurning
379934	379934	JayneWilkins	MIS4	Silcrete	BladeBladeFrag	NoPoint		Fragment			MainProductionPhase	0						YesLustre	0			NoBurning	BiOrUni				HingeOrStep											NoEdgeDamage
379928	379928	JayneWilkins	MIS4	Silcrete	Shatter							0						YesLustre	0			NoBurning
379926	379926	JayneWilkins	MIS4	Silcrete	FlakeFlakeFrag	NoPoint		Fragment				0						YesLustre	0			NoBurning	RadialOrSubradial
379916	379916	JayneWilkins	MIS4	Silcrete	FlakeFlakeFrag	NoPoint		Fragment				0	NoPlatCortex					YesLustre	0	No		NoBurning	BiOrUni	Convergent	Flat			NotPrepared	YesDorsalPrep	NoPlatAbrasion		OverhangCurveNoBreak	None	None	NoLip	YesBulb	NarrowLinear	NoEdgeDamage
379914	379914	JayneWilkins	MIS4		Shatter							Partial		NoChatterMarks	SubangularSubrounded							NoBurning
379913	379913	JayneWilkins	MIS4	Silcrete	FlakeFlakeFrag	NoPoint				NoBipolar		1	YesPlatCortex	NoChatterMarks	Angular	Outcrop	WholeDorsal	YesLustre	0	No		NoBurning			Flat	61-90	HingeOrStep		NoDorsalPrep	NoPlatAbrasion	NotExpressed	RegCurve	None	RipplesUndulations	NoLip	YesBulb	QuadrangularTrapezoid	YesEdgeDamage	None
379912	379912	JayneWilkins	MIS4	Silcrete	FlakeFlakeFrag	NoPoint		Fragment				0						YesLustre	Partial			NoBurning
379910	379910	JayneWilkins	MIS4	Silcrete	Shatter							0						NoLustre				NoBurning
379904	379904	JayneWilkins	MIS4	Silcrete	FlakeFlakeFrag	NoPoint				NoBipolar		Partial	YesPlatCortex	NoChatterMarks			Proximal	YesLustre	0	No		NoBurning			Flat	61-90	Feather		NoDorsalPrep	NoPlatAbrasion	Lateral		None			YesBulb		NoEdgeDamage
379903	379903	JayneWilkins	MIS4	Silcrete	RetouchedPiece		Blade	Fragment				0						YesLustre	0			NoBurning	BiOrUni	Parallel														YesEdgeDamage	None		Backing	61-90	BackedPiece
379900	379900	JayneWilkins	MIS4	Silcrete	BladeBladeFrag	NoPoint		Fragment			MainProductionPhase	0	NoPlatCortex					YesLustre	0	No		NoBurning	BiOrUni		Flat	61-90		NotPrepared	NoDorsalPrep	NoPlatAbrasion		OverhangCurveNoBreak	None	None	NoLip	YesBulb	QuadrangularTrapezoid	YesEdgeDamage	None
379899	379899	JayneWilkins	MIS4	Silcrete	BladeBladeFrag	NoPoint		Fragment			MainProductionPhase	0						YesLustre	0			NoBurning	BiOrUni	Convergent			HingeOrStep											NoEdgeDamage
379895	379895	JayneWilkins	MIS4	Silcrete	FlakeFlakeFrag	NoPoint				NoBipolar		Partial	NoPlatCortex				Distal	YesLustre	0	No		NoBurning			Curved	61-90	Feather	Faceted	NoDorsalPrep	YesPlatAbrasion	Lateral	OverhangCurveNoBreak	None	None	NoLip	YesBulb	QuadrangularTrapezoid	NoEdgeDamage
379892	379892	TelmoPereira	MIS4	ChertOrChal	FlakeFlakeFrag	NoPoint		Fragment		NoBipolar		0	NoPlatCortex									NoBurning	RadialOrSubradial		Twisted	61-90	Feather	Faceted	NoDorsalPrep	NoPlatAbrasion	Centered	RegCurve		RipplesUndulations	NoLip	YesBulb	NarrowCurved	NoEdgeDamage
379887	379887	TelmoPereira	MIS4	Silcrete	FlakeFlakeFrag	NoPoint		Fragment				0	NoPlatCortex					YesLustre	0	No		NoBurning			Flat	61-90		NotPrepared	YesDorsalPrep	NoPlatAbrasion	Lateral	OverhangCurveNoBreak		ShatteredBulb	NoLip	YesBulb	NarrowCurved	NoEdgeDamage
379882	379882	TelmoPereira	MIS4	Silcrete	Core				Complete	NoBipolar		0						YesLustre	0			NoBurning																						Three			BiOrUni	Parallel	Recurrent
379880	379880	TelmoPereira	MIS4	Silcrete	FlakeFlakeFrag	NoPoint		Fragment		NoBipolar		Partial	NoPlatCortex	NoChatterMarks			Distal	YesLustre	0	No		NoBurning	BiOrUni		Flat	61-90		NotPrepared	NoDorsalPrep	NoPlatAbrasion		Rectillinear	CompleteFissure	ShatteredBulb	NoLip	YesBulb		NoEdgeDamage
379878	379878	TelmoPereira	MIS4	Silcrete	FlakeFlakeFrag	NoPoint				NoBipolar		0	NoPlatCortex					YesLustre	Partial	Yes	Lateral	NoBurning	BiOrUni		Flat	61-90	HingeOrStep	NotPrepared	YesDorsalPrep	NoPlatAbrasion	Centered	OverhangCurveNoBreak	None	HertzianCone	NoLip	YesBulb	QuadrangularTrapezoid	YesEdgeDamage	None
379870	379870	TelmoPereira	MIS4	Silcrete	FlakeFlakeFrag	NoPoint		Fragment		NoBipolar		Partial	NoPlatCortex	NoChatterMarks			Distal	YesLustre	1	No	WholeDorsal	NoBurning			Flat	61-90		NotPrepared	NoDorsalPrep	NoPlatAbrasion		Rectillinear	CompleteFissure	ShatteredBulb	NoLip	YesBulb		NoEdgeDamage
379868	379868	KathrynRanhorn	MIS4	Silcrete	FlakeFlakeFrag	NoPoint				NoBipolar		0	NoPlatCortex					YesLustre	0	Yes		NoBurning	BiOrUni		Flat	61-90	HingeOrStep	NotPrepared		YesPlatAbrasion	Centered		None	ShatteredBulb		NoBulb	QuadrangularTrapezoid	YesEdgeDamage	None
379867	379867	KathrynRanhorn	MIS4	Silcrete	FlakeFlakeFrag	NoPoint				NoBipolar		0	NoPlatCortex					YesLustre	0	No		NoBurning	BiOrUni		Flat	61-90	Feather	Faceted	NoDorsalPrep	NoPlatAbrasion	Centered	RegCurve	None	RipplesUndulations	NoLip	YesBulb	QuadrangularTrapezoid	YesEdgeDamage	None
379866	379866	KathrynRanhorn	MIS4		FlakeFlakeFrag	NoPoint				NoBipolar		0	NoPlatCortex									NoBurning			Curved	61-90	HingeOrStep	NotPrepared	NoDorsalPrep	NoPlatAbrasion	Centered	RegCurve	None	None	NoLip	YesBulb	QuadrangularTrapezoid	NoEdgeDamage
379865	379865	KathrynRanhorn	MIS4	Silcrete	FlakeFlakeFrag	NoPoint		Fragment				0						YesLustre	0			NoBurning	BiOrUni	Convergent			HingeOrStep											NoEdgeDamage
379862	379862	KathrynRanhorn	MIS4	Silcrete	FlakeFlakeFrag	NoPoint		Fragment				Partial		NoChatterMarks	Rounded							NoBurning
379860	379860	KathrynRanhorn	MIS4	Silcrete	FlakeFlakeFrag	NoPoint		Fragment				0						YesLustre	0			NoBurning					Feather											NoEdgeDamage
379858	379858	KathrynRanhorn	MIS4	Silcrete	FlakeFlakeFrag	NoPoint		Fragment				0						YesLustre	0			NoBurning
379840	379840	BenSchoville	MIS4	Quartzite	FlakeFlakeFrag	NoPoint		Fragment		NoBipolar		0	NoPlatCortex									NoBurning			Flat	61-90		NotPrepared	YesDorsalPrep	NoPlatAbrasion		RegCurve	None	None	YesLip	YesBulb	NarrowCurved	NoEdgeDamage		NoBandingVisible
379629	379629	JayneWilkins	MIS5	Silcrete	FlakeFlakeFrag	NoPoint				NoBipolar		0	NoPlatCortex					YesLustre	0	No		NoBurning	RadialOrSubradial		Flat		Feather	NotPrepared	NoDorsalPrep	NoPlatAbrasion	Lateral	OverhangCurveBreak	None	RipplesUndulations	YesLip	YesBulb	NarrowCurved	NoEdgeDamage
379616	379616	KathrynRanhorn	MIS5	Silcrete	FlakeFlakeFrag	NoPoint				NoBipolar		Partial	NoPlatCortex	NoChatterMarks	Rounded		Proximal	YesLustre	0	No		NoBurning			Flat	61-90	Feather	NotPrepared	NoDorsalPrep	NoPlatAbrasion	Centered	OverhangCurveBreak	PartialFissure	RipplesUndulations	YesLip	YesBulb	QuadrangularTrapezoid	NoEdgeDamage
379609	379609	BenSchoville	MIS5	Silcrete	BladeBladeFrag	NoPoint		Complete		NoBipolar	CrestingInitiation	0	NoPlatCortex					YesLustre	Partial	No	Lateral	NoBurning			Flat	61-90	Overshoot	Faceted	NoDorsalPrep	NoPlatAbrasion		OverhangCurveNoBreak	None	None	YesLip	YesBulb	OvularOrTriangular	NoEdgeDamage
379608	379608	KathrynRanhorn	MIS5	Silcrete	FlakeFlakeFrag	NoPoint				NoBipolar		0	NoPlatCortex					YesLustre	0	No		NoBurning	BiOrUni		Curved		HingeOrStep	NotPrepared	YesDorsalPrep	YesPlatAbrasion	NotExpressed	RegCurve	CompleteFissure	None	YesLip	NoBulb	QuadrangularTrapezoid	NoEdgeDamage
379608	379608	KathrynRanhorn	MIS5	Silcrete	FlakeFlakeFrag	NoPoint				NoBipolar		0	NoPlatCortex					YesLustre	0	No		NoBurning			Curved	61-90	Feather	Faceted	YesDorsalPrep	YesPlatAbrasion	Centered	RegCurve	None	None	YesLip	NoBulb	QuadrangularTrapezoid	NoEdgeDamage
379608	379608	KathrynRanhorn	MIS5	Silcrete	Core				Complete	NoBipolar		0						YesLustre	0			NoBurning																						Two			RadialOrSubradial		Recurrent
379606	379606	TelmoPereira	MIS5	Quartzite	FlakeFlakeFrag	NoPoint				NoBipolar		0	NoPlatCortex									NoBurning	RadialOrSubradial		Flat	61-90	HingeOrStep	Faceted	YesDorsalPrep	NoPlatAbrasion	Centered	OverhangCurveBreak	PartialFissure	Crushing	NoLip	YesBulb	NarrowCurved	YesEdgeDamage	None	NoBandingVisible
379603	379603	KathrynRanhorn	MIS5	Quartzite	FlakeFlakeFrag	NoPoint				NoBipolar		1	NoPlatCortex	YesChatterMarks	Rounded	Cobble	WholeDorsal					NoBurning			Curved	61-90	Feather	NotPrepared	NoDorsalPrep	NoPlatAbrasion	Centered	RegCurve	None	None	YesLip	NoBulb	QuadrangularTrapezoid	NoEdgeDamage		NoBandingVisible
379598	379598	JayneWilkins	MIS5		FlakeFlakeFrag	NoPoint				NoBipolar		Partial	NoPlatCortex				WholeDorsal					NoBurning			Flat	31-60	HingeOrStep	NotPrepared	NoDorsalPrep	NoPlatAbrasion	Centered	RegCurve	None		NoLip	YesBulb	QuadrangularTrapezoid	NoEdgeDamage
379592	379592	JayneWilkins	MIS5	Silcrete	BladeBladeFrag	NoPoint		Fragment			MainProductionPhase	0	NoPlatCortex					YesLustre	0	No		NoBurning	BiOrUni		Curved	61-90		NotPrepared	NoDorsalPrep	YesPlatAbrasion	Lateral	OverhangCurveBreak	CompleteFissure	None	NoLip	YesBulb	QuadrangularTrapezoid	NoEdgeDamage
379582	379582	KathrynRanhorn	MIS5	Quartzite	FlakeFlakeFrag	NoPoint		Fragment				Partial		YesChatterMarks	Rounded	Cobble	Lateral					NoBurning																NoEdgeDamage		NoBandingVisible
379545	379545	BenSchoville	MIS4	Silcrete	RetouchedPiece		Flake	Fragment				0						YesLustre	0			NoBurning	BiOrUni																		PiecesEsquillees		PiecesEsquillees
379396	379396	JayneWilkins	MIS5	ChertOrChal	RetouchedPiece			Fragment				0										NoBurning																			InvasiveEdgeShaping
379375	379375	JayneWilkins	MIS5	Quartzite	FlakeFlakeFrag	NoPoint		Complete		NoBipolar		0	NoPlatCortex									NoBurning	BiOrUni	Convergent	Twisted		Feather	Faceted	NoDorsalPrep	NoPlatAbrasion	Centered	RegCurve	None	None	YesLip	YesBulb	QuadrangularTrapezoid	YesEdgeDamage	None	NoBandingVisible
379327	379327	SimenOestmo	MIS5	Quartzite	FlakeFlakeFrag	NoPoint		Fragment		NoBipolar		0	NoPlatCortex									NoBurning	BiOrUni		Curved	61-90		Faceted	NoDorsalPrep	YesPlatAbrasion		RegCurve	PartialFissure	None	YesLip	YesBulb	OvularOrTriangular	NoEdgeDamage		NoBandingVisible
379280	379280	KathrynRanhorn	MIS4	Quartz	Shatter							0										NoBurning
379274	379274	KathrynRanhorn	MIS4	Quartz	Shatter							0										NoBurning
379273	379273	KathrynRanhorn	MIS4	Quartz	FlakeFlakeFrag	NoPoint		Fragment				0										NoBurning
379246	379246	KathrynRanhorn	MIS4	Quartz	Shatter							0										NoBurning
379245	379245	KathrynRanhorn	MIS4	Quartz	Shatter							0										NoBurning
379244	379244	KathrynRanhorn	MIS4	Quartz	FlakeFlakeFrag	NoPoint		Fragment				0										NoBurning
379243	379243	KathrynRanhorn	MIS4	Quartz	FlakeFlakeFrag	NoPoint		Fragment				0										NoBurning	BiOrUni				Feather											NoEdgeDamage
379083	379083	KathrynRanhorn	MIS4	Silcrete	FlakeFlakeFrag	NoPoint		Fragment				0						YesLustre				NoBurning
379056	379056	KathrynRanhorn	MIS4	Quartz	FlakeFlakeFrag	NoPoint		Fragment				0										NoBurning
378843	378843	KathrynRanhorn	MIS5		Shatter	NoPoint						0										NoBurning
378842	378842	BenSchoville	MIS5	Silcrete	FlakeFlakeFrag	NoPoint		Fragment		NoBipolar		0	YesPlatCortex	NoChatterMarks	Angular	Outcrop		YesLustre	0	No		NoBurning			Flat	61-90		Faceted	NoDorsalPrep	NoPlatAbrasion		RegCurve	None	None	YesLip	YesBulb	NarrowCurved	NoEdgeDamage
378836	378836	TelmoPereira	MIS5	Quartzite	FlakeFlakeFrag	NoPoint				NoBipolar		0	NoPlatCortex									NoBurning	RadialOrSubradial		Flat	61-90	Feather	Faceted	NoDorsalPrep	NoPlatAbrasion	Centered	Rectillinear	CompleteFissure	Crushing	NoLip		QuadrangularTrapezoid	NoEdgeDamage		NoBandingVisible
378819	378819	KathrynRanhorn	MIS5	ChertOrChal	FlakeFlakeFrag	YesPoint				NoBipolar		0	NoPlatCortex									NoBurning	BiOrUni		Curved	61-90	Feather	NotPrepared	YesDorsalPrep	NoPlatAbrasion	Centered	OverhangCurveBreak	None	RipplesUndulations	YesLip	YesBulb	QuadrangularTrapezoid	NoEdgeDamage
378760	378760	JayneWilkins	MIS5	Silcrete	BladeBladeFrag	NoPoint		Fragment			CentripetalPreparationMaintenance	0						YesLustre	0			NoBurning	RadialOrSubradial				Feather											NoEdgeDamage
378756	378756	JayneWilkins	MIS5	Quartzite	FlakeFlakeFrag	NoPoint		Fragment		NoBipolar		Partial	NoPlatCortex	YesChatterMarks			Distal					NoBurning			Flat	61-90		NotPrepared	NoDorsalPrep	NoPlatAbrasion		RegCurve	None	None	NoLip	NoBulb	QuadrangularTrapezoid	NoEdgeDamage		NoBandingVisible
378498	378498	KathrynRanhorn	MIS5	Quartzite	BladeBladeFrag	NoPoint		Fragment		NoBipolar	MainProductionPhase	Partial	NoPlatCortex	NoChatterMarks	Rounded		Lateral					NoBurning	BiOrUni		Flat	61-90		NotPrepared	NoDorsalPrep	NoPlatAbrasion	Centered	RegCurve	PartialFissure	None	YesLip	YesBulb	QuadrangularTrapezoid	YesEdgeDamage	None	With
378359	378359	KathrynRanhorn	MIS5	Quartzite	FlakeFlakeFrag	NoPoint				NoBipolar		0	YesPlatCortex	NoChatterMarks	Rounded							NoBurning			Flat	31-60	Feather		NoDorsalPrep	NoPlatAbrasion	NotExpressed	RegCurve	None	None	YesLip	NoBulb	QuadrangularTrapezoid	NoEdgeDamage		NoBandingVisible
378358	378358	KathrynRanhorn	MIS5		FlakeFlakeFrag	NoPoint		Fragment				Partial		YesChatterMarks	Rounded	Cobble						NoBurning
378355	378355	KathrynRanhorn	MIS5	Quartzite	FlakeFlakeFrag	NoPoint		Fragment				0										NoBurning	BiOrUni	Parallel														NoEdgeDamage
378320	378320	TelmoPereira	MIS5		FlakeFlakeFrag	NoPoint		Fragment				Partial		YesChatterMarks	Rounded	Cobble	Distal					NoBurning
378319	378319	TelmoPereira	MIS5	Silcrete	FlakeFlakeFrag	NoPoint				NoBipolar		0	NoPlatCortex					YesLustre	0	No		NoBurning	RadialOrSubradial		Twisted	61-90	Feather	Faceted	NoDorsalPrep	NoPlatAbrasion	Centered	OverhangCurveBreak	CompleteFissure	HertzianCone	NoLip	YesBulb	NarrowCurved	NoEdgeDamage
378317	378317	TelmoPereira	MIS5	Silcrete	Shatter							0						YesLustre	0			NoBurning
378233	378233	TelmoPereira	MIS4	Silcrete	FlakeFlakeFrag	NoPoint		Fragment				0	NoPlatCortex									NoBurning	BiOrUni		Twisted	61-90		NotPrepared	NoDorsalPrep	NoPlatAbrasion	Lateral	RegCurve		HertzianCone	NoLip	YesBulb	QuadrangularTrapezoid	NoEdgeDamage
378222	378222	TelmoPereira	MIS4	Silcrete	FlakeFlakeFrag	NoPoint		Fragment				0						YesLustre	Partial			NoBurning
378196	378196	TelmoPereira	MIS4	Silcrete	FlakeFlakeFrag	NoPoint		Fragment				0						YesLustre	0			NoBurning					Feather											NoEdgeDamage
378195	378195	TelmoPereira	MIS4	Silcrete	BladeBladeFrag	NoPoint		Fragment			MainProductionPhase	0						YesLustre	0			NoBurning	BiOrUni	Convergent														YesEdgeDamage	None
378137	378137	TelmoPereira	MIS5	ChertOrChal	FlakeFlakeFrag	NoPoint				NoBipolar		0	NoPlatCortex									NoBurning	RadialOrSubradial		Curved	61-90	Feather	Faceted	NoDorsalPrep	NoPlatAbrasion	Centered	OverhangCurveNoBreak	None	RipplesUndulations	NoLip	YesBulb	OvularOrTriangular	NoEdgeDamage
378136	378136	TelmoPereira	MIS5	Quartzite	FlakeFlakeFrag	NoPoint		Fragment		NoBipolar		0	YesPlatCortex	YesChatterMarks	Rounded	Cobble						NoBurning			Flat	31-60			NoDorsalPrep	NoPlatAbrasion		RegCurve	None	Crushing	NoLip	YesBulb		NoEdgeDamage		NoBandingVisible
377831	377831	TelmoPereira	MIS4	Quartz	Shatter							0										NoBurning
377821	377821	TelmoPereira	MIS4	Quartz	FlakeFlakeFrag	NoPoint		Fragment		NoBipolar		1	NoPlatCortex	YesChatterMarks	Rounded	Cobble	WholeDorsal					NoBurning			Flat								CompleteFissure	Crushing	NoLip	NoBulb		NoEdgeDamage
377815	377815	TelmoPereira	MIS4	Quartz	Shatter							0										NoBurning
377809	377809	TelmoPereira	MIS4	Quartz	BladeBladeFrag	NoPoint		Fragment			CentripetalPreparationMaintenance	0										NoBurning	RadialOrSubradial															NoEdgeDamage
377781	377781	TelmoPereira	MIS4	Quartz	FlakeFlakeFrag	NoPoint		Fragment				0										NoBurning	RadialOrSubradial				HingeOrStep											NoEdgeDamage
377775	377775	TelmoPereira	MIS4	Quartz	FlakeFlakeFrag	NoPoint		Fragment				0										NoBurning	BiOrUni															NoEdgeDamage
377773	377773	TelmoPereira	MIS4	Quartz	Shatter							0										NoBurning
377772	377772	TelmoPereira	MIS4	Silcrete	FlakeFlakeFrag	NoPoint		Fragment				0	NoPlatCortex					YesLustre	0	No		NoBurning				31-60		NotPrepared	NoDorsalPrep	NoPlatAbrasion		RegCurve	None	RipplesUndulations	NoLip	YesBulb		NoEdgeDamage
377756	377756	TelmoPereira	MIS4	Quartz	BladeBladeFrag	NoPoint		Fragment			MainProductionPhase	0	NoPlatCortex									NoBurning	BiOrUni		Flat	61-90		NotPrepared	YesDorsalPrep	NoPlatAbrasion	Centered	RegCurve	PartialFissure	None	NoLip	YesBulb	OvularOrTriangular	NoEdgeDamage
377746	377746	TelmoPereira	MIS4	Quartz	FlakeFlakeFrag	NoPoint		Fragment				0										NoBurning																NoEdgeDamage
377744	377744	TelmoPereira	MIS4	Quartz	FlakeFlakeFrag	NoPoint		Fragment				0										NoBurning					Feather											NoEdgeDamage
377566	377566	TelmoPereira	MIS5	Quartz	BladeBladeFrag	NoPoint		Fragment			MainProductionPhase	0	NoPlatCortex									NoBurning	BiOrUni		Flat	61-90		NotPrepared	NoDorsalPrep	NoPlatAbrasion	Lateral	OverhangCurveBreak	PartialFissure	ShatteredBulb	NoLip	YesBulb	OvularOrTriangular	NoEdgeDamage
377548	377548	TelmoPereira	MIS5	Quartzite	FlakeFlakeFrag	NoPoint		Fragment		NoBipolar		0	NoPlatCortex									NoBurning	RadialOrSubradial		Twisted	31-60		NotPrepared	NoDorsalPrep	NoPlatAbrasion		OverhangCurveNoBreak	None	None	NoLip	YesBulb		YesEdgeDamage	None	NoBandingVisible
377533	377533	TelmoPereira	MIS5	Silcrete	FlakeFlakeFrag	NoPoint		Fragment				0						YesLustre	0			NoBurning	BiOrUni				Feather											NoEdgeDamage
377164	377164	TelmoPereira	MIS4	Quartz	Shatter							0										NoBurning
377127	377127	TelmoPereira	MIS4	Quartz	FlakeFlakeFrag	NoPoint		Fragment				0	NoPlatCortex									NoBurning			Flat	61-90		NotPrepared	NoDorsalPrep	NoPlatAbrasion	Centered	RegCurve	None	HertzianCone	NoLip	YesBulb	QuadrangularTrapezoid	NoEdgeDamage
377052	377052	BenSchoville	MIS5		Core				Complete	NoBipolar		Partial		YesChatterMarks	Rounded	Cobble						NoBurning																						Two	0		RadialOrSubradial		Recurrent
377049	377049	KathrynRanhorn	MIS5		FlakeFlakeFrag	NoPoint				NoBipolar		0	YesPlatCortex	NoChatterMarks	Rounded							NoBurning	BiOrUni		Flat	61-90	Feather		YesDorsalPrep	NoPlatAbrasion	Centered	RegCurve	PartialFissure	None	YesLip	YesBulb	QuadrangularTrapezoid	NoEdgeDamage
377048	377048	BenSchoville	MIS5	Quartzite	FlakeFlakeFrag	NoPoint		Fragment		NoBipolar		1	NoPlatCortex	YesChatterMarks	Rounded	Cobble	WholeDorsal					NoBurning			Flat	31-60		NotPrepared	NoDorsalPrep	NoPlatAbrasion		RegCurve	None			YesBulb	QuadrangularTrapezoid	NoEdgeDamage		NoBandingVisible
377047	377047	BenSchoville	MIS5	Quartzite	FlakeFlakeFrag	NoPoint		Fragment		NoBipolar		Partial		YesChatterMarks	Rounded	Cobble	Lateral					NoBurning					Feather											YesEdgeDamage	None	NoBandingVisible
377030	377030	KathrynRanhorn	MIS5	Quartzite	FlakeFlakeFrag	NoPoint		Fragment				Partial		YesChatterMarks	Rounded	Cobble	Lateral					NoBurning					Feather											NoEdgeDamage		NoBandingVisible
377025	377025	KathrynRanhorn	MIS5		FlakeFlakeFrag	NoPoint				NoBipolar		0	YesPlatCortex	NoChatterMarks	Angular	Outcrop						NoBurning	RadialOrSubradial		Curved	61-90	Feather	NotPrepared	NoDorsalPrep	YesPlatAbrasion	Centered	OverhangCurveNoBreak	PartialFissure	RipplesUndulations	YesLip	YesBulb	QuadrangularTrapezoid	NoEdgeDamage
376997	376997	KathrynRanhorn	MIS5	Quartzite	BladeBladeFrag	NoPoint		Complete		NoBipolar	MainProductionPhase	0	NoPlatCortex									NoBurning	BiOrUni		Twisted	61-90	Feather	NotPrepared	NoDorsalPrep	NoPlatAbrasion	Centered	OverhangCurveBreak	None	None	YesLip	NoBulb	QuadrangularTrapezoid	NoEdgeDamage		NoBandingVisible
376992	376992	BenSchoville	MIS5	Quartzite	FlakeFlakeFrag	NoPoint		Fragment				Partial		YesChatterMarks			Distal					NoBurning	RadialOrSubradial				HingeOrStep											NoEdgeDamage		NoBandingVisible
376986	376986	KathrynRanhorn	MIS5	Silcrete	Shatter							0						YesLustre	0			NoBurning
376980	376980	KathrynRanhorn	MIS5	Silcrete	FlakeFlakeFrag					NoBipolar		0	NoPlatCortex					YesLustre	Partial	Yes	Lateral	NoBurning	BiOrUni		Curved	61-90	Feather	NotPrepared	NoDorsalPrep	NoPlatAbrasion	Centered	RegCurve	CompleteFissure	RipplesUndulations	YesLip	YesBulb	QuadrangularTrapezoid	NoEdgeDamage
376976	376976	BenSchoville	MIS5		FlakeFlakeFrag	NoPoint		Complete		NoBipolar		Partial	NoPlatCortex	YesChatterMarks	Angular		Lateral					NoBurning	BiOrUni	Parallel	Curved		Feather	Faceted	NoDorsalPrep	NoPlatAbrasion	Centered	OverhangCurveBreak	None	None	YesLip	YesBulb	QuadrangularTrapezoid	YesEdgeDamage	None
376967	376967	KathrynRanhorn	MIS4	Silcrete	FlakeFlakeFrag	NoPoint		Fragment				Partial		NoChatterMarks	Angular	Outcrop	WholeDorsal	YesLustre	0			NoBurning
376964	376964	KathrynRanhorn	MIS4	Silcrete	FlakeFlakeFrag	NoPoint		Fragment				Partial		NoChatterMarks	SubangularSubrounded		Lateral	YesLustre	0			NoBurning					Feather											NoEdgeDamage
376959	376959	BenSchoville	MIS4	Silcrete	Shatter							0										NoBurning
376957	376957	BenSchoville	MIS4	Silcrete	FlakeFlakeFrag	NoPoint		Fragment				1		NoChatterMarks			WholeDorsal	NoLustre				NoBurning					Feather											NoEdgeDamage		NoBandingVisible
376954	376954	BenSchoville	MIS4	Silcrete	Shatter							0						YesLustre	0			NoBurning
376951	376951	BenSchoville	MIS4	Silcrete	FlakeFlakeFrag	NoPoint		Fragment				0						YesLustre	Partial			NoBurning
376947	376947	BenSchoville	MIS4	Silcrete	FlakeFlakeFrag	NoPoint		Fragment				Partial		NoChatterMarks			WholeDorsal	YesLustre	0			NoBurning
376945	376945	BenSchoville	MIS4	Silcrete	FlakeFlakeFrag	NoPoint		Fragment				0						YesLustre	0			NoBurning					Feather											NoEdgeDamage
376940	376940	BenSchoville	MIS4	Silcrete	FlakeFlakeFrag	NoPoint		Fragment				0						YesLustre	0			NoBurning
376939	376939	BenSchoville	MIS4	Silcrete	Core				Complete	NoBipolar		0						YesLustre	Partial			NoBurning																						Two		0	BiOrUni	Parallel	Recurrent
376938	376938	BenSchoville	MIS4	Silcrete	FlakeFlakeFrag	NoPoint				NoBipolar		0	NoPlatCortex					YesLustre	0	No		NoBurning	BiOrUni	Parallel	Flat	61-90	Feather	Faceted	YesDorsalPrep	NoPlatAbrasion	Centered	OverhangCurveBreak	None	None	YesLip	YesBulb	QuadrangularTrapezoid	NoEdgeDamage
376936	376936	BenSchoville	MIS4	Silcrete	FlakeFlakeFrag	NoPoint		Fragment				0						YesLustre	0			NoBurning
376930	376930	BenSchoville	MIS4	Silcrete	BladeBladeFrag	NoPoint		Fragment			MainProductionPhase	0	NoPlatCortex					YesLustre	0	No		NoBurning	BiOrUni		Flat	61-90		NotPrepared	NoDorsalPrep	NoPlatAbrasion	Centered	RegCurve	PartialFissure	None	NoLip	YesBulb	QuadrangularTrapezoid	NoEdgeDamage
376928	376928	TelmoPereira	MIS4	Quartz	FlakeFlakeFrag	NoPoint		Fragment		NoBipolar		0	NoPlatCortex									NoBurning	BiOrUni		Flat	61-90	Feather	Faceted	NoDorsalPrep	NoPlatAbrasion	Centered	RegCurve	CompleteFissure	ShatteredBulb	NoLip	YesBulb	QuadrangularTrapezoid	NoEdgeDamage
376927	376927	TelmoPereira	MIS4	Quartzite	FlakeFlakeFrag	NoPoint		Fragment		NoBipolar		0	NoPlatCortex									NoBurning	BiOrUni		Twisted	61-90		NotPrepared	NoDorsalPrep	NoPlatAbrasion		RegCurve	CompleteFissure	None	NoLip	YesBulb		NoEdgeDamage		NoBandingVisible
376925	376925	TelmoPereira	MIS4	Silcrete	Shatter							0						YesLustre	0			YesBurning
376924	376924	TelmoPereira	MIS4	Silcrete	Core				Complete	NoBipolar		0						YesLustre	Partial			NoBurning																						Two		0	BiOrUni	Parallel	Recurrent
376922	376922	TelmoPereira	MIS4	Quartz	FlakeFlakeFrag	NoPoint		Fragment				0										NoBurning	BiOrUni	Convergent														NoEdgeDamage
376921	376921	TelmoPereira	MIS4	Silcrete	FlakeFlakeFrag	NoPoint				NoBipolar		Partial	NoPlatCortex	NoChatterMarks	SubangularSubrounded		Distal	YesLustre	Partial	Yes	Lateral	NoBurning	RadialOrSubradial		Twisted	61-90	HingeOrStep	NotPrepared	YesDorsalPrep	NoPlatAbrasion	Lateral	RegCurve	None	None	NoLip	YesBulb	QuadrangularTrapezoid	YesEdgeDamage	None
376913	376913	TelmoPereira	MIS4	Silcrete	FlakeFlakeFrag	NoPoint		Fragment				Partial	YesPlatCortex	NoChatterMarks	SubangularSubrounded		Lateral	YesLustre	0	No		YesBurning			Flat	61-90			NoDorsalPrep	NoPlatAbrasion	Centered	OverhangCurveNoBreak	CompleteFissure	ShatteredBulb	NoLip	YesBulb	OvularOrTriangular	YesEdgeDamage	None
376911	376911	TelmoPereira	MIS4	Silcrete	FlakeFlakeFrag	NoPoint				NoBipolar		Partial	NoPlatCortex	NoChatterMarks			Lateral	YesLustre	0	No		NoBurning	BiOrUni	Parallel	Flat	61-90	Feather	NotPrepared	NoDorsalPrep	NoPlatAbrasion	Centered	Double	CompleteFissure	HertzianCone	NoLip	YesBulb	NarrowCurved	NoEdgeDamage
376907	376907	TelmoPereira	MIS4	Silcrete	FlakeFlakeFrag	NoPoint		Fragment			MainProductionPhase	0	NoPlatCortex					YesLustre	Partial	No	Distal	NoBurning	BiOrUni		Flat	61-90		NotPrepared	NoDorsalPrep	NoPlatAbrasion		RegCurve	CompleteFissure	None	NoLip	YesBulb	OvularOrTriangular	NoEdgeDamage
376897	376897	TelmoPereira	MIS4	Quartz	Shatter							0										YesBurning
376895	376895	TelmoPereira	MIS4	Silcrete	FlakeFlakeFrag	NoPoint		Fragment		NoBipolar		0	NoPlatCortex					YesLustre	0	No		NoBurning	BiOrUni		Curved	61-90			NoDorsalPrep	NoPlatAbrasion		RegCurve	None	None	NoLip	YesBulb		NoEdgeDamage
376894	376894	TelmoPereira	MIS4	Silcrete	Shatter							Partial		NoChatterMarks				YesLustre	0			NoBurning
376877	376877	TelmoPereira	MIS4	Quartz	FlakeFlakeFrag	NoPoint		Fragment				0										NoBurning	BiOrUni	Parallel			Feather											NoEdgeDamage
376859	376859	TelmoPereira	MIS4	Quartz	BladeBladeFrag	NoPoint		Fragment			MainProductionPhase	0	NoPlatCortex									NoBurning	BiOrUni		Flat	61-90		NotPrepared	NoDorsalPrep	NoPlatAbrasion	Centered	Rectillinear	None	ShatteredBulb	NoLip	NoBulb	QuadrangularTrapezoid	NoEdgeDamage
376858	376858	TelmoPereira	MIS4	Quartz	BladeBladeFrag	NoPoint		Fragment			NaturalRidgeInitiation	1		YesChatterMarks	Rounded	Cobble	WholeDorsal					NoBurning					HingeOrStep											NoEdgeDamage
376855	376855	TelmoPereira	MIS4	Quartz	Shatter							0										NoBurning
376471	376471	TelmoPereira	MIS4	Quartz	FlakeFlakeFrag	NoPoint				NoBipolar		0	NoPlatCortex									NoBurning	RadialOrSubradial		Flat	31-60	Feather	NotPrepared	NoDorsalPrep	NoPlatAbrasion	Centered	OverhangCurveBreak	None	None	NoLip	YesBulb	QuadrangularTrapezoid	NoEdgeDamage
376458	376458	TelmoPereira	MIS4	Silcrete	FlakeFlakeFrag	NoPoint		Fragment				0	NoPlatCortex					YesLustre	0	No		NoBurning	BiOrUni		Twisted	61-90		NotPrepared	NoDorsalPrep	NoPlatAbrasion	Centered	RegCurve		RipplesUndulations	NoLip	NoBulb	NarrowLinear	NoEdgeDamage
376444	376444	TelmoPereira	MIS4	Silcrete	BladeBladeFrag	NoPoint		Fragment			MainProductionPhase	0	NoPlatCortex					YesLustre	0	Yes		NoBurning	BiOrUni	Convergent	Flat	61-90		Faceted	YesDorsalPrep	NoPlatAbrasion		Rectillinear		RipplesUndulations	YesLip	NoBulb	NarrowLinear	NoEdgeDamage
376420	376420	TelmoPereira	MIS4	Silcrete	FlakeFlakeFrag	NoPoint		Fragment		NoBipolar		0	NoPlatCortex									NoBurning			Flat	61-90		NotPrepared	NoDorsalPrep	NoPlatAbrasion		OverhangCurveNoBreak	None	None	NoLip	NoBulb		NoEdgeDamage
376416	376416	TelmoPereira	MIS4	Silcrete	FlakeFlakeFrag	NoPoint		Fragment				0						YesLustre	0			NoBurning	RadialOrSubradial				Feather											NoEdgeDamage
376412	376412	TelmoPereira	MIS4	Silcrete	BladeBladeFrag	NoPoint		Complete		NoBipolar	MainProductionPhase	Partial	NoPlatCortex	NoChatterMarks			Lateral					NoBurning	BiOrUni		Twisted	61-90	HingeOrStep	NotPrepared	YesDorsalPrep	NoPlatAbrasion	Centered	RegCurve	PartialFissure	HertzianCone	NoLip	YesBulb	NarrowCurved	NoEdgeDamage
376383	376383	TelmoPereira	MIS4	Quartz	FlakeFlakeFrag	NoPoint		Fragment				0										NoBurning	BiOrUni	Parallel			Overshoot											NoEdgeDamage
376378	376378	KathrynRanhorn	MIS4	Silcrete	Shatter							0						YesLustre	0			NoBurning
376377	376377	KathrynRanhorn	MIS4	Silcrete	FlakeFlakeFrag	NoPoint		Fragment				0						YesLustre	0			NoBurning
376376	376376	KathrynRanhorn	MIS4	Silcrete	FlakeFlakeFrag	NoPoint		Fragment				0						YesLustre	Partial			NoBurning
376375	376375	KathrynRanhorn	MIS4	Silcrete	FlakeFlakeFrag	NoPoint				NoBipolar		0	NoPlatCortex					YesLustre	0	No		NoBurning			Flat		Feather	NotPrepared	NoDorsalPrep	NoPlatAbrasion			None	None	NoLip	NoBulb		NoEdgeDamage
376369	376369	KathrynRanhorn	MIS4	Silcrete	Shatter							0						YesLustre	0			YesBurning
376368	376368	KathrynRanhorn	MIS4	Silcrete	FlakeFlakeFrag	NoPoint		Fragment				0						YesLustre	0			NoBurning																NoEdgeDamage
376367	376367	KathrynRanhorn	MIS4	Silcrete	FlakeFlakeFrag	NoPoint		Fragment				0						YesLustre	0			NoBurning	BiOrUni				HingeOrStep											NoEdgeDamage
376364	376364	KathrynRanhorn	MIS4	Silcrete	FlakeFlakeFrag	NoPoint		Fragment				0						YesLustre	0			NoBurning
376363	376363	KathrynRanhorn	MIS4	Silcrete	FlakeFlakeFrag	NoPoint		Fragment				0						YesLustre	0			NoBurning
376360	376360	KathrynRanhorn	MIS4	Silcrete	FlakeFlakeFrag	NoPoint		Fragment	SplitFragment	NoBipolar		0		NoChatterMarks				YesLustre	0			NoBurning	BiOrUni	Convergent			Feather											NoEdgeDamage
376352	376352	BenSchoville	MIS4	Silcrete	FlakeFlakeFrag	NoPoint		Fragment				0	NoPlatCortex					YesLustre	Partial	No	WholeDorsal	NoBurning			Curved	61-90		NotPrepared	YesDorsalPrep	NoPlatAbrasion	Centered	RegCurve	None	None	YesLip	YesBulb	NarrowCurved	NoEdgeDamage
376351	376351	BenSchoville	MIS4	Silcrete	BladeBladeFrag	NoPoint		Fragment			MainProductionPhase	0	NoPlatCortex					YesLustre	0	No		NoBurning	BiOrUni	Parallel	Flat	61-90		NotPrepared	NoDorsalPrep	YesPlatAbrasion	Centered	RegCurve	None	None	YesLip	YesBulb	QuadrangularTrapezoid	NoEdgeDamage
376348	376348	BenSchoville	MIS4	Quartzite	FlakeFlakeFrag	NoPoint		Fragment				1		NoChatterMarks	Rounded		WholeDorsal					NoBurning					Feather											YesEdgeDamage	None	NoBandingVisible
376345	376345	BenSchoville	MIS4	Silcrete	FlakeFlakeFrag	NoPoint		Fragment				0						YesLustre	0			NoBurning
376344	376344	BenSchoville	MIS4	Silcrete	FlakeFlakeFrag	NoPoint		Fragment				0						YesLustre	0			NoBurning
376342	376342	BenSchoville	MIS4	Silcrete	Shatter							0						YesLustre	0			NoBurning
376337	376337	JayneWilkins	MIS4	Silcrete	FlakeFlakeFrag	NoPoint				NoBipolar		Partial	NoPlatCortex				Distal	YesLustre	0	No		NoBurning	RadialOrSubradial		Flat	61-90	Feather	NotPrepared	YesDorsalPrep	NoPlatAbrasion	NotExpressed	OverhangCurveNoBreak	None	None	NoLip	NoBulb	OvularOrTriangular	NoEdgeDamage
376336	376336	JayneWilkins	MIS4	Silcrete	Shatter							Partial		NoChatterMarks				YesLustre	0			NoBurning
376335	376335	JayneWilkins	MIS4	Silcrete	FlakeFlakeFrag	NoPoint				NoBipolar		0	NoPlatCortex					YesLustre	Partial	Yes	Proximal	NoBurning			Curved			NotPrepared	NoDorsalPrep	NoPlatAbrasion	Centered		None	None	NoLip	YesBulb		NoEdgeDamage
376334	376334	JayneWilkins	MIS4	Silcrete	Shatter							Partial		NoChatterMarks				NoLustre				NoBurning
376332	376332	BenSchoville	MIS4	Silcrete	BladeBladeFrag	NoPoint		Complete		NoBipolar	MainProductionPhase	0	NoPlatCortex					YesLustre	0	No		NoBurning	BiOrUni		Flat	61-90	Feather		NoDorsalPrep	NoPlatAbrasion	Centered	RegCurve	PartialFissure	ShatteredBulb	NoLip	YesBulb	QuadrangularTrapezoid	NoEdgeDamage
376328	376328	BenSchoville	MIS4	Silcrete	Shatter							0						YesLustre	0			YesBurning
376324	376324	BenSchoville	MIS4	Silcrete	FlakeFlakeFrag	NoPoint		Fragment				0						YesLustre	0			NoBurning
376317	376317	JayneWilkins	MIS4	Silcrete	Shatter							0										NoBurning
376316	376316	JayneWilkins	MIS4	Silcrete	BladeBladeFrag	NoPoint		Fragment			MainProductionPhase	0	NoPlatCortex					YesLustre	Partial	No	Lateral	NoBurning	BiOrUni	Parallel	Curved				YesDorsalPrep	NoPlatAbrasion				ShatteredBulb		NoBulb	NarrowLinear	YesEdgeDamage	None
376315	376315	JayneWilkins	MIS4	Quartz	Shatter							0										NoBurning
376313	376313	BenSchoville	MIS4	Quartzite	Shatter							0										NoBurning
376312	376312	BenSchoville	MIS4	Silcrete	FlakeFlakeFrag	NoPoint		Fragment				0						YesLustre	Partial		Distal	NoBurning					Feather											NoEdgeDamage
376311	376311	BenSchoville	MIS4	Silcrete	FlakeFlakeFrag	NoPoint		Fragment				0						YesLustre	0			NoBurning	BiOrUni	Parallel														NoEdgeDamage
376300	376300	KathrynRanhorn	MIS4	Silcrete	FlakeFlakeFrag	NoPoint		Fragment				1		NoChatterMarks	Rounded		WholeDorsal	YesLustre	0			YesBurning					Feather											NoEdgeDamage
376247	376247	TelmoPereira	MIS5	Quartz	FlakeFlakeFrag	NoPoint				NoBipolar		0	NoPlatCortex									NoBurning	BiOrUni		Flat	61-90	HingeOrStep	NotPrepared	NoDorsalPrep	NoPlatAbrasion	Centered	Rectillinear		ShatteredBulb	NoLip	NoBulb	QuadrangularTrapezoid	NoEdgeDamage
376217	376217	TelmoPereira	MIS5	Quartz	FlakeFlakeFrag	NoPoint		Fragment				0	NoPlatCortex									NoBurning	BiOrUni	Parallel	Twisted	61-90		Faceted	NoDorsalPrep	NoPlatAbrasion	Centered	OverhangCurveNoBreak	CompleteFissure	ShatteredBulb	NoLip	YesBulb	QuadrangularTrapezoid	NoEdgeDamage
376215	376215	TelmoPereira	MIS5	Quartz	FlakeFlakeFrag	NoPoint		Fragment				0										NoBurning	BiOrUni				Feather											NoEdgeDamage
376055	376055	SimenOestmo	MIS4	Quartzite	FlakeFlakeFrag	NoPoint		Fragment		NoBipolar		1	NoPlatCortex	YesChatterMarks	Rounded	Cobble	WholeDorsal					NoBurning			Flat	31-60	HingeOrStep	NotPrepared										NoEdgeDamage		NoBandingVisible
375999	375999	SimenOestmo	MIS4	Quartz	Shatter							0										NoBurning
375871	375871	TelmoPereira	MIS4	Quartzite	FlakeFlakeFrag	NoPoint		Fragment				0										NoBurning
375870	375870	TelmoPereira	MIS4	ChertOrChal	BladeBladeFrag	NoPoint		Fragment			MainProductionPhase	0										NoBurning	BiOrUni	Convergent			Feather											NoEdgeDamage
375867	375867	TelmoPereira	MIS4	Silcrete	BladeBladeFrag	NoPoint		Fragment			MainProductionPhase	0	YesPlatCortex					YesLustre	0	No		NoBurning	BiOrUni		Flat	61-90			NoDorsalPrep	NoPlatAbrasion	NotExpressed	RegCurve			NoLip	YesBulb	QuadrangularTrapezoid	NoEdgeDamage
375423	375423	KathrynRanhorn	MIS4	Quartz	FlakeFlakeFrag	NoPoint		Fragment				0										NoBurning
375420	375420	KathrynRanhorn	MIS4	Quartz	FlakeFlakeFrag	NoPoint		Complete		NoBipolar		Partial	NoPlatCortex	NoChatterMarks	Angular	Outcrop	Distal					NoBurning			Flat		HingeOrStep	NotPrepared			NotExpressed	Rectillinear		None	NoLip	NoBulb	QuadrangularTrapezoid	NoEdgeDamage
375413	375413	KathrynRanhorn	MIS4	Quartz	FlakeFlakeFrag	NoPoint		Fragment				0										NoBurning
375411	375411	KathrynRanhorn	MIS4	Quartz	FlakeFlakeFrag	NoPoint		Fragment				0										NoBurning					Feather											NoEdgeDamage
375410	375410	KathrynRanhorn	MIS4	Quartz	FlakeFlakeFrag	NoPoint		Fragment				0										NoBurning	BiOrUni				Feather											NoEdgeDamage
375408	375408	TelmoPereira	MIS4	Quartz	FlakeFlakeFrag	NoPoint				NoBipolar		Partial	NoPlatCortex	YesChatterMarks	Rounded	Cobble	Mesial					NoBurning	BiOrUni	Parallel	Flat	61-90	HingeOrStep	NotPrepared	NoDorsalPrep	NoPlatAbrasion	Centered	RegCurve	PartialFissure	HertzianCone	NoLip	YesBulb	QuadrangularTrapezoid	NoEdgeDamage
375403	375403	TelmoPereira	MIS4	Quartz	Shatter							0										NoBurning
375397	375397	KathrynRanhorn	MIS4	ChertOrChal	Shatter							0										NoBurning
375389	375389	KathrynRanhorn	MIS4	Quartz	FlakeFlakeFrag	NoPoint		Fragment				0										NoBurning
375388	375388	TelmoPereira	MIS4	Quartz	FlakeFlakeFrag	NoPoint		Fragment				0	NoPlatCortex									NoBurning	BiOrUni		Flat			NotPrepared	NoDorsalPrep	NoPlatAbrasion		RegCurve				YesBulb		NoEdgeDamage
375381	375381	TelmoPereira	MIS4	Quartz	FlakeFlakeFrag	NoPoint		Fragment				0	NoPlatCortex									NoBurning			Flat			NotPrepared	NoDorsalPrep	NoPlatAbrasion	Centered	OverhangCurveNoBreak		None	NoLip	YesBulb	NarrowLinear	NoEdgeDamage
375380	375380	KathrynRanhorn	MIS4	Quartzite	FlakeFlakeFrag	NoPoint		Fragment				0										NoBurning					Feather											NoEdgeDamage		NoBandingVisible
375376	375376	KathrynRanhorn	MIS4	ChertOrChal	FlakeFlakeFrag	NoPoint				NoBipolar		0	NoPlatCortex									NoBurning			Curved		Feather	NotPrepared	YesDorsalPrep	NoPlatAbrasion		OverhangCurveNoBreak	None	RipplesUndulations	NoLip	YesBulb	NarrowLinear	NoEdgeDamage
375373	375373	KathrynRanhorn	MIS4	Quartz	Shatter							0										NoBurning
375372	375372	TelmoPereira	MIS4	Quartz	Shatter							0										NoBurning
375346	375346	TelmoPereira	MIS4	Silcrete	FlakeFlakeFrag	NoPoint		Fragment				0	NoPlatCortex					YesLustre	0	No		NoBurning	BiOrUni		Flat	61-90		Faceted	YesDorsalPrep	NoPlatAbrasion	Centered	Double			NoLip	YesBulb	OvularOrTriangular	NoEdgeDamage
375194	375194	TelmoPereira	MIS4	Quartzite	FlakeFlakeFrag	NoPoint		Fragment				Partial		YesChatterMarks			Distal					NoBurning					Feather											NoEdgeDamage		NoBandingVisible
375191	375191	TelmoPereira	MIS4	ChertOrChal	FlakeFlakeFrag	NoPoint		Fragment				0										NoBurning	RadialOrSubradial															NoEdgeDamage
375134	375134	TelmoPereira	MIS4	Silcrete	FlakeFlakeFrag	NoPoint		Fragment				0						YesLustre	0			NoBurning	RadialOrSubradial				HingeOrStep											YesEdgeDamage	None
374931	374931	TelmoPereira	MIS4	Quartz	BladeBladeFrag	NoPoint		Fragment			MainProductionPhase	0										NoBurning	BiOrUni															NoEdgeDamage
374909	374909	TelmoPereira	MIS4	Silcrete	BladeBladeFrag	NoPoint		Fragment			MainProductionPhase	0										NoBurning	BiOrUni				HingeOrStep											NoEdgeDamage
374895	374895	BenSchoville	MIS4	Silcrete	BladeBladeFrag	NoPoint		Fragment			MainProductionPhase	0						YesLustre	0			NoBurning	BiOrUni	Parallel														NoEdgeDamage
374874	374874	BenSchoville	MIS4	Quartz	Shatter							0										NoBurning
374873	374873	BenSchoville	MIS4	Quartz	Shatter							0										NoBurning
374857	374857	TelmoPereira	MIS4	Silcrete	FlakeFlakeFrag	NoPoint		Fragment				0						YesLustre	0			NoBurning					Feather											NoEdgeDamage
374817	374817	TelmoPereira	MIS4	Quartz	Shatter							0										NoBurning
374767	374767	KathrynRanhorn	MIS4	Silcrete	FlakeFlakeFrag	NoPoint		Fragment				0						YesLustre	0			NoBurning	RadialOrSubradial				HingeOrStep											YesEdgeDamage	None
374759	374759	KathrynRanhorn	MIS4	Silcrete	FlakeFlakeFrag	NoPoint		Fragment				0						YesLustre	0			NoBurning
374750	374750	KathrynRanhorn	MIS4	Silcrete	FlakeFlakeFrag	NoPoint				NoBipolar		0	NoPlatCortex					YesLustre	0	No		NoBurning	RadialOrSubradial		Curved	61-90	Feather	NotPrepared	YesDorsalPrep	NoPlatAbrasion	Lateral	OverhangCurveNoBreak	None	RipplesUndulations	NoLip	YesBulb	NarrowLinear	NoEdgeDamage
374749	374749	KathrynRanhorn	MIS4	Silcrete	FlakeFlakeFrag	NoPoint		Fragment				0						YesLustre	0			NoBurning	BiOrUni	Convergent			Feather											NoEdgeDamage
374733	374733	KathrynRanhorn	MIS4	ChertOrChal	FlakeFlakeFrag	NoPoint				NoBipolar		0	NoPlatCortex									NoBurning			Curved		Feather	NotPrepared	NoDorsalPrep	NoPlatAbrasion	Centered	OverhangCurveNoBreak	PartialFissure	RipplesUndulations	NoLip	YesBulb	NarrowCurved	NoEdgeDamage
374725	374725	KathrynRanhorn	MIS4	ChertOrChal	FlakeFlakeFrag	NoPoint		Fragment				0										NoBurning
374722	374722	KathrynRanhorn	MIS4	Quartz	FlakeFlakeFrag	NoPoint		Fragment				0	NoPlatCortex									NoBurning			Flat	61-90		NotPrepared	NoDorsalPrep	NoPlatAbrasion	NotExpressed	Rectillinear	None	None	NoLip	NoBulb	QuadrangularTrapezoid	NoEdgeDamage
374717	374717	KathrynRanhorn	MIS4	Quartz	FlakeFlakeFrag	NoPoint				NoBipolar		Partial	NoPlatCortex	NoChatterMarks	Rounded		Lateral					NoBurning	RadialOrSubradial		Curved	61-90	Feather	NotPrepared	YesDorsalPrep	NoPlatAbrasion	NotExpressed	Rectillinear	None	RipplesUndulations	YesLip	NoBulb	QuadrangularTrapezoid	NoEdgeDamage
374713	374713	KathrynRanhorn	MIS4	Quartz	FlakeFlakeFrag	NoPoint		Fragment				0										NoBurning
374709	374709	KathrynRanhorn	MIS4	Quartz	FlakeFlakeFrag	NoPoint				NoBipolar		0	NoPlatCortex									NoBurning			Flat		Feather	NotPrepared	NoDorsalPrep	NoPlatAbrasion	NotExpressed		None	None	NoLip	NoBulb	NarrowLinear	YesEdgeDamage	None
374702	374702	KathrynRanhorn	MIS4	Quartz	FlakeFlakeFrag	NoPoint		Fragment				0										NoBurning
374671	374671	TelmoPereira	MIS4	Quartzite	Shatter							0										NoBurning
374607	374607	KathrynRanhorn	MIS5	Quartzite	BladeBladeFrag	NoPoint		Complete		NoBipolar	NeocrestMaintenance	0	NoPlatCortex									NoBurning	RadialOrSubradial		Flat	61-90	Feather	NotPrepared	NoDorsalPrep	YesPlatAbrasion	Centered	OverhangCurveNoBreak	PartialFissure	None	NoLip	NoBulb	QuadrangularTrapezoid	NoEdgeDamage		NoBandingVisible
374588	374588	KathrynRanhorn	MIS5	Quartzite	FlakeFlakeFrag	NoPoint				NoBipolar		0	NoPlatCortex									NoBurning	BiOrUni	Convergent	Flat	61-90	Feather	NotPrepared	NoDorsalPrep	NoPlatAbrasion	Lateral	OverhangCurveNoBreak	None	None	NoLip	NoBulb	QuadrangularTrapezoid	YesEdgeDamage	None	NoBandingVisible
374587	374587	KathrynRanhorn	MIS5	Quartzite	FlakeFlakeFrag	YesPoint		Complete		NoBipolar		0	NoPlatCortex									NoBurning	BiOrUni		Flat	61-90	Feather	Faceted	NoDorsalPrep	NoPlatAbrasion	Centered	OverhangCurveNoBreak	PartialFissure	None	NoLip	NoBulb	QuadrangularTrapezoid	YesEdgeDamage	None	NoBandingVisible
374562	374562	BenSchoville	MIS5	Quartzite	FlakeFlakeFrag	NoPoint				NoBipolar		0	NoPlatCortex									NoBurning	RadialOrSubradial		Flat	31-60	Feather	NotPrepared	NoDorsalPrep	NoPlatAbrasion	Centered	OverhangCurveBreak	PartialFissure	None	NoLip	YesBulb	QuadrangularTrapezoid	NoEdgeDamage		NoBandingVisible
374549	374549	BenSchoville	MIS5	Quartzite	FlakeFlakeFrag	NoPoint		Fragment				0										NoBurning					Feather											NoEdgeDamage		NoBandingVisible
374548	374548	BenSchoville	MIS5	Quartzite	BladeBladeFrag	NoPoint		Complete		NoBipolar	MainProductionPhase	0	NoPlatCortex									NoBurning			Flat	61-90	Feather	NotPrepared	NoDorsalPrep	NoPlatAbrasion	Centered	RegCurve			NoLip	YesBulb	NarrowCurved	NoEdgeDamage		NoBandingVisible
374543	374543	BenSchoville	MIS5	Quartzite	RetouchedPiece		Flake	Complete		NoBipolar		0	NoPlatCortex									NoBurning	RadialOrSubradial		Flat		Feather	NotPrepared	YesDorsalPrep	NoPlatAbrasion	Lateral	OverhangCurveNoBreak	None	None	YesLip	YesBulb	OvularOrTriangular	YesEdgeDamage	None	NoBandingVisible	NotchDenticulate	31-60	NotchedPiece
374521	374521	KathrynRanhorn	MIS4	Quartz	FlakeFlakeFrag	NoPoint				NoBipolar		0	NoPlatCortex									NoBurning			Curved	61-90	Feather	NotPrepared	NoDorsalPrep	NoPlatAbrasion	NotExpressed	OverhangCurveNoBreak	None	None	YesLip	NoBulb	QuadrangularTrapezoid	NoEdgeDamage
374508	374508	BenSchoville	MIS4	Quartz	FlakeFlakeFrag	NoPoint		Fragment				0										YesBurning
374504	374504	BenSchoville	MIS4	Silcrete	FlakeFlakeFrag	NoPoint		Fragment				Partial	NoPlatCortex	NoChatterMarks			Proximal	YesLustre	0	Yes		NoBurning	BiOrUni		Flat	61-90		NotPrepared	NoDorsalPrep	NoPlatAbrasion	Centered	RegCurve	None	None	YesLip	YesBulb	OvularOrTriangular	NoEdgeDamage
374496	374496	BenSchoville	MIS4	ChertOrChal	FlakeFlakeFrag	NoPoint		Fragment				0										NoBurning
374493	374493	BenSchoville	MIS4	Silcrete	FlakeFlakeFrag	NoPoint		Fragment				0						YesLustre	0			NoBurning
374487	374487	BenSchoville	MIS4	Silcrete	BladeBladeFrag	NoPoint		Fragment			MainProductionPhase	0						YesLustre	0			NoBurning	BiOrUni															YesEdgeDamage	None
374484	374484	BenSchoville	MIS4	Silcrete	BladeBladeFrag	NoPoint		Fragment			MainProductionPhase	0						NoLustre				NoBurning	BiOrUni	Convergent			Feather											NoEdgeDamage
374482	374482	BenSchoville	MIS4	Quartz	FlakeFlakeFrag	NoPoint				NoBipolar		Partial	NoPlatCortex	YesChatterMarks	Rounded	Cobble	Proximal					NoBurning			Flat	61-90	Feather	NotPrepared	NoDorsalPrep	NoPlatAbrasion	Centered	OverhangCurveNoBreak	None	None	NoLip	YesBulb	QuadrangularTrapezoid	NoEdgeDamage
374481	374481	BenSchoville	MIS4	Silcrete	FlakeFlakeFrag	NoPoint		Fragment				Partial	NoPlatCortex	NoChatterMarks			Lateral	YesLustre	0	No		NoBurning	RadialOrSubradial			61-90		NotPrepared	YesDorsalPrep	NoPlatAbrasion		RegCurve	None	None	NoLip	YesBulb	OvularOrTriangular	YesEdgeDamage	None
374480	374480	BenSchoville	MIS4	ChertOrChal	BladeBladeFrag	NoPoint		Fragment			MainProductionPhase	0										NoBurning	BiOrUni															NoEdgeDamage
374477	374477	BenSchoville	MIS4	Quartzite	FlakeFlakeFrag	NoPoint				NoBipolar		0	NoPlatCortex									NoBurning			Flat	31-60	Feather	NotPrepared	NoDorsalPrep	NoPlatAbrasion	Centered	RegCurve	None	None	YesLip	YesBulb	QuadrangularTrapezoid	YesEdgeDamage	None	NoBandingVisible
374476	374476	BenSchoville	MIS4	Quartzite	FlakeFlakeFrag	NoPoint		Fragment		NoBipolar		0	NoPlatCortex									NoBurning			Flat	61-90			NoDorsalPrep	NoPlatAbrasion		OverhangCurveNoBreak			YesLip	YesBulb	QuadrangularTrapezoid	NoEdgeDamage		NoBandingVisible
374475	374475	KathrynRanhorn	MIS4	Silcrete	BladeBladeFrag	NoPoint		Fragment			MainProductionPhase	0						YesLustre	0			NoBurning					Feather											NoEdgeDamage
374474	374474	KathrynRanhorn	MIS4	Quartz	FlakeFlakeFrag	NoPoint		Fragment				0										NoBurning
374455	374455	KathrynRanhorn	MIS4	Quartz	FlakeFlakeFrag	NoPoint		Fragment				0										NoBurning	BiOrUni
374371	374371	TelmoPereira	MIS4	Silcrete	FlakeFlakeFrag	NoPoint		Fragment				0	NoPlatCortex									NoBurning	BiOrUni			61-90		NotPrepared	NoDorsalPrep	NoPlatAbrasion		RegCurve	None	None	NoLip	NoBulb		NoEdgeDamage
374370	374370	TelmoPereira	MIS4	Silcrete	RetouchedPiece		Blade	Fragment				0	NoPlatCortex					YesLustre	0	No		NoBurning	BiOrUni	Convergent	Flat				YesDorsalPrep	NoPlatAbrasion	Centered	RegCurve		ShatteredBulb	NoLip	YesBulb	Punctiform	NoEdgeDamage			Backing	61-90	BackedPiece
374367	374367	TelmoPereira	MIS4	Silcrete	FlakeFlakeFrag	NoPoint				NoBipolar		Partial	NoPlatCortex	NoChatterMarks	SubangularSubrounded		Distal		0			NoBurning			Flat	61-90	Overshoot	NotPrepared	NoDorsalPrep	NoPlatAbrasion	Centered	RegCurve	CompleteFissure	HertzianCone	NoLip	YesBulb	OvularOrTriangular	NoEdgeDamage
374365	374365	KathrynRanhorn	MIS4	Silcrete	FlakeFlakeFrag	NoPoint		Fragment				0	NoPlatCortex					YesLustre	0	No		NoBurning	BiOrUni	Parallel	Flat	61-90		NotPrepared	YesDorsalPrep	NoPlatAbrasion	Centered	RegCurve	None	None	YesLip	YesBulb	QuadrangularTrapezoid	NoEdgeDamage
374040	374040	BenSchoville	MIS5	Quartzite	FlakeFlakeFrag	NoPoint				NoBipolar		0	YesPlatCortex									NoBurning			Flat	61-90	Feather		YesDorsalPrep	NoPlatAbrasion			None	None	YesLip	YesBulb		NoEdgeDamage		NoBandingVisible
374028	374028	KathrynRanhorn	MIS4	Silcrete	FlakeFlakeFrag	NoPoint				NoBipolar		0	YesPlatCortex	NoChatterMarks				YesLustre	0	No		NoBurning	RadialOrSubradial		Curved	31-60	HingeOrStep	NotPrepared	NoDorsalPrep	YesPlatAbrasion	Centered	OverhangCurveBreak	CompleteFissure	RipplesUndulations	YesLip	YesBulb	QuadrangularTrapezoid	NoEdgeDamage
374026	374026	KathrynRanhorn	MIS4	Quartz	FlakeFlakeFrag	NoPoint		Fragment				0	NoPlatCortex									NoBurning						NotPrepared	NoDorsalPrep	YesPlatAbrasion		Rectillinear	None	RipplesUndulations	NoLip		QuadrangularTrapezoid	NoEdgeDamage
374019	374019	KathrynRanhorn	MIS4	Quartz	Shatter							0										NoBurning
373998	373998	KathrynRanhorn	MIS4	Quartzite	FlakeFlakeFrag	NoPoint				NoBipolar		0	NoPlatCortex									NoBurning			Flat	31-60	HingeOrStep	NotPrepared	YesDorsalPrep	NoPlatAbrasion	Centered	OverhangCurveNoBreak	None	None	YesLip	NoBulb	QuadrangularTrapezoid	NoEdgeDamage		NoBandingVisible
373994	373994	KathrynRanhorn	MIS4	Quartz	FlakeFlakeFrag	NoPoint		Fragment				0										NoBurning					Feather											NoEdgeDamage
373966	373966	TelmoPereira	MIS4	Quartzite	FlakeFlakeFrag	NoPoint				NoBipolar		0	YesPlatCortex	YesChatterMarks								NoBurning	BiOrUni	Parallel	Curved	61-90	Feather		NoDorsalPrep	NoPlatAbrasion	Centered	RegCurve	CompleteFissure	None	NoLip	YesBulb	QuadrangularTrapezoid	YesEdgeDamage	None	NoBandingVisible
373958	373958	TelmoPereira	MIS4	Quartzite	FlakeFlakeFrag	NoPoint				NoBipolar		0	NoPlatCortex									NoBurning	RadialOrSubradial		Flat	61-90	Feather	NotPrepared	NoDorsalPrep	NoPlatAbrasion	Centered	RegCurve	None	None	NoLip	YesBulb	OvularOrTriangular	YesEdgeDamage	None	NoBandingVisible
373947	373947	TelmoPereira	MIS4	Quartzite	FlakeFlakeFrag	NoPoint		Fragment				0	NoPlatCortex									NoBurning	BiOrUni	Parallel	Flat	61-90		NotPrepared	NoDorsalPrep	NoPlatAbrasion	Centered	RegCurve		Crushing	NoLip	YesBulb	QuadrangularTrapezoid	NoEdgeDamage		NoBandingVisible
373787	373787	TelmoPereira	MIS4	ChertOrChal	BladeBladeFrag	NoPoint		Fragment			MainProductionPhase	0	NoPlatCortex									NoBurning	BiOrUni	Parallel	Flat	61-90		NotPrepared	YesDorsalPrep	YesPlatAbrasion	Centered	RegCurve		None	NoLip	YesBulb	QuadrangularTrapezoid	NoEdgeDamage
373779	373779	TelmoPereira	MIS4	Silcrete	RetouchedPiece	NoPoint	Flake	Fragment				1		NoChatterMarks			WholeDorsal	YesLustre	0			NoBurning					HingeOrStep											NoEdgeDamage			MarginalEdgeShaping	61-90	MinimallyRetouched
373778	373778	TelmoPereira	MIS4	Quartzite	FlakeFlakeFrag	NoPoint		Fragment		NoBipolar		0	YesPlatCortex	YesChatterMarks								NoBurning	BiOrUni		Flat	61-90			YesDorsalPrep	NoPlatAbrasion		Rectillinear	CompleteFissure	ShatteredBulb	NoLip	NoBulb	NarrowCurved	YesEdgeDamage	None	NoBandingVisible
373776	373776	KathrynRanhorn	MIS4	Silcrete	FlakeFlakeFrag	NoPoint		Fragment				0						YesLustre	0			NoBurning					Feather											NoEdgeDamage
373774	373774	BenSchoville	MIS4	Silcrete	FlakeFlakeFrag	NoPoint		Fragment				0						YesLustre	0			NoBurning
373769	373769	JayneWilkins	MIS4	Quartzite	FlakeFlakeFrag	NoPoint				NoBipolar		0	YesPlatCortex	YesChatterMarks								NoBurning			Flat	31-60	HingeOrStep		NoDorsalPrep	NoPlatAbrasion	Centered	OverhangCurveBreak	None	RipplesUndulations	NoLip	YesBulb	QuadrangularTrapezoid	NoEdgeDamage		NoBandingVisible
373760	373760	BenSchoville	MIS4	Quartz	Shatter							0										NoBurning
373758	373758	KathrynRanhorn	MIS4	Silcrete	BladeBladeFrag	NoPoint		Fragment		NoBipolar	MainProductionPhase	0	NoPlatCortex					YesLustre	0	No		NoBurning	BiOrUni	Convergent	Curved	61-90	HingeOrStep	NotPrepared	NoDorsalPrep	YesPlatAbrasion	NotExpressed	Rectillinear	None	None	YesLip	NoBulb	OvularOrTriangular	NoEdgeDamage
373756	373756	TelmoPereira	MIS4	Quartz	FlakeFlakeFrag	NoPoint		Fragment				Partial		YesChatterMarks	Rounded	Cobble	Lateral					NoBurning	RadialOrSubradial				Feather											NoEdgeDamage
373753	373753	JayneWilkins	MIS4	Quartz	FlakeFlakeFrag	NoPoint				NoBipolar		0	NoPlatCortex									NoBurning			Flat	61-90	Feather	NotPrepared	NoDorsalPrep	YesPlatAbrasion	Centered	RegCurve	None	None	YesLip	YesBulb	QuadrangularTrapezoid	NoEdgeDamage
373752	373752	TelmoPereira	MIS4	Quartz	FlakeFlakeFrag	NoPoint				NoBipolar		0	NoPlatCortex									NoBurning	BiOrUni		Flat		Feather	NotPrepared	NoDorsalPrep	NoPlatAbrasion	Lateral	OverhangCurveBreak	CompleteFissure	ShatteredBulb	NoLip	YesBulb	NarrowLinear	NoEdgeDamage
373747	373747	BenSchoville	MIS4	Quartz	FlakeFlakeFrag	NoPoint		Fragment		NoBipolar		0	NoPlatCortex									NoBurning	RadialOrSubradial		Flat			NotPrepared	NoDorsalPrep	NoPlatAbrasion			None	None	NoLip	NoBulb	NarrowLinear	NoEdgeDamage
373742	373742	BenSchoville	MIS4	ChertOrChal	FlakeFlakeFrag	NoPoint				NoBipolar		0	NoPlatCortex									NoBurning	RadialOrSubradial		Curved	61-90	Feather	Faceted	NoDorsalPrep	NoPlatAbrasion	Centered	RegCurve	None	None	YesLip	YesBulb	OvularOrTriangular	NoEdgeDamage
373741	373741	BenSchoville	MIS4	Quartz	FlakeFlakeFrag	NoPoint		Fragment				0										NoBurning					Feather											NoEdgeDamage
373729	373729	BenSchoville	MIS4	Quartz	FlakeFlakeFrag	NoPoint		Fragment				0										NoBurning					HingeOrStep											NoEdgeDamage
373716	373716	BenSchoville	MIS4	Silcrete	FlakeFlakeFrag	NoPoint		Fragment				0	NoPlatCortex					YesLustre	0	No		NoBurning	RadialOrSubradial		Flat	31-60		NotPrepared	NoDorsalPrep	NoPlatAbrasion			None	ShatteredBulb	NoLip	NoBulb	NarrowLinear	NoEdgeDamage
373697	373697	BenSchoville	MIS4	Quartz	FlakeFlakeFrag	NoPoint				NoBipolar		0	NoPlatCortex									NoBurning			Flat	61-90	HingeOrStep	NotPrepared	NoDorsalPrep	NoPlatAbrasion	Centered	RegCurve	None	None	NoLip	YesBulb	QuadrangularTrapezoid	NoEdgeDamage
373696	373696	BenSchoville	MIS4	Quartz	FlakeFlakeFrag	NoPoint		Fragment				0										NoBurning	RadialOrSubradial				Feather											NoEdgeDamage
373686	373686	KathrynRanhorn	MIS5		FlakeFlakeFrag	NoPoint		Fragment		NoBipolar		Partial	YesPlatCortex	NoChatterMarks	Rounded		Lateral					NoBurning			Flat	61-90		NotPrepared	NoDorsalPrep	NoPlatAbrasion		RegCurve	None	None	NoLip	YesBulb	QuadrangularTrapezoid	NoEdgeDamage
373554	373554	TelmoPereira	MIS4	Silcrete	Shatter							0						YesLustre	0			NoBurning
373546	373546	TelmoPereira	MIS4	Silcrete	FlakeFlakeFrag	NoPoint		Fragment				Partial	NoPlatCortex		Angular		Lateral	YesLustre	Partial	Yes	Proximal	YesBurning			Flat	61-90		NotPrepared	NoDorsalPrep	NoPlatAbrasion		OverhangCurveBreak	CompleteFissure	HertzianCone	NoLip	YesBulb	QuadrangularTrapezoid	NoEdgeDamage
373514	373514	BenSchoville	MIS4	Quartz	Shatter							0										NoBurning
373504	373504	TelmoPereira	MIS4	Quartzite	BladeBladeFrag	NoPoint		Fragment			MainProductionPhase	0	NoPlatCortex									NoBurning	BiOrUni		Flat	61-90		NotPrepared	NoDorsalPrep	YesPlatAbrasion		RegCurve	CompleteFissure	None	NoLip	YesBulb	OvularOrTriangular	NoEdgeDamage		NoBandingVisible
373498	373498	TelmoPereira	MIS4	Silcrete	BladeBladeFrag	NoPoint		Complete		NoBipolar	CrestingInitiation	Partial	NoPlatCortex	NoChatterMarks			Distal	YesLustre	0	No		NoBurning			Curved		HingeOrStep		NoDorsalPrep	NoPlatAbrasion	Centered	Rectillinear	CompleteFissure	None	NoLip	NoBulb	NarrowLinear	NoEdgeDamage
373493	373493	TelmoPereira	MIS4	Silcrete	BladeBladeFrag	NoPoint		Fragment			CentripetalPreparationMaintenance	Partial		NoChatterMarks			Lateral	YesLustre	Partial		Distal	NoBurning					Overshoot											NoEdgeDamage
373492	373492	TelmoPereira	MIS4	ChertOrChal	FlakeFlakeFrag	NoPoint				NoBipolar		Partial	NoPlatCortex	NoChatterMarks	SubangularSubrounded		Distal	NoLustre				NoBurning			Curved		Overshoot		NoDorsalPrep	NoPlatAbrasion	Centered	OverhangCurveNoBreak	PartialFissure	None	NoLip	YesBulb	Punctiform	NoEdgeDamage
373490	373490	TelmoPereira	MIS4	Silcrete	Shatter							0										YesBurning
373487	373487	BenSchoville	MIS4	ChertOrChal	BladeBladeFrag	NoPoint		Fragment			MainProductionPhase	0	NoPlatCortex									NoBurning	BiOrUni		Flat	61-90		Faceted	YesDorsalPrep	NoPlatAbrasion	NotExpressed	RegCurve	None	None	NoLip	YesBulb	OvularOrTriangular	YesEdgeDamage	None
373485	373485	BenSchoville	MIS4	Silcrete	FlakeFlakeFrag	NoPoint				NoBipolar		0	NoPlatCortex					YesLustre	0	No		NoBurning			Curved		HingeOrStep		YesDorsalPrep			OverhangCurveNoBreak		None	NoLip	YesBulb		YesEdgeDamage	None
373484	373484	BenSchoville	MIS4	Quartz	Shatter							0										NoBurning
373464	373464	KathrynRanhorn	MIS4	Quartz	FlakeFlakeFrag	NoPoint		Fragment				0										NoBurning
373453	373453	SimenOestmo	MIS4	Quartzite	FlakeFlakeFrag	NoPoint		Fragment				0	NoPlatCortex									NoBurning			Flat	31-60		NotPrepared	YesDorsalPrep	YesPlatAbrasion	Lateral	RegCurve	None	Crushing	NoLip	YesBulb	NarrowCurved	NoEdgeDamage		NoBandingVisible
373451	373451	SimenOestmo	MIS4	Quartzite	FlakeFlakeFrag	NoPoint				NoBipolar		Partial	NoPlatCortex	YesChatterMarks	Rounded	Cobble	WholeDorsal					NoBurning			Flat	61-90	HingeOrStep	NotPrepared	YesDorsalPrep	YesPlatAbrasion	Lateral	OverhangCurveNoBreak	CompleteFissure	ShatteredBulb	NoLip	YesBulb	QuadrangularTrapezoid	NoEdgeDamage		NoBandingVisible
373167	373167	BenSchoville	MIS5	Quartzite	BladeBladeFrag	NoPoint		Complete		NoBipolar	MainProductionPhase	Partial	NoPlatCortex	NoChatterMarks			Lateral					NoBurning			Flat	61-90	HingeOrStep	NotPrepared	NoDorsalPrep	NoPlatAbrasion	Centered	OverhangCurveBreak	None	None	NoLip	YesBulb	OvularOrTriangular	YesEdgeDamage	None	With
373119	373119	TelmoPereira	MIS5	Quartz	BladeBladeFrag	NoPoint		Fragment			MainProductionPhase	0										NoBurning	BiOrUni				Feather											NoEdgeDamage
373115	373115	TelmoPereira	MIS5	Quartzite	FlakeFlakeFrag	NoPoint		Fragment				0										NoBurning	BiOrUni	Convergent			Feather											NoEdgeDamage		NoBandingVisible
373063	373063	TelmoPereira	MIS5	Silcrete	FlakeFlakeFrag	NoPoint		Fragment				Partial					Lateral	YesLustre	1		WholeDorsal	YesBurning					HingeOrStep											NoEdgeDamage
373050	373050	TelmoPereira	MIS5	Quartz	Shatter							0										NoBurning
373046	373046	TelmoPereira	MIS5	Quartzite	FlakeFlakeFrag	NoPoint		Fragment		NoBipolar		0	NoPlatCortex									NoBurning	RadialOrSubradial		Twisted	61-90		Faceted	NoDorsalPrep	NoPlatAbrasion		OverhangCurveNoBreak	None	Crushing	NoLip	YesBulb	QuadrangularTrapezoid	NoEdgeDamage		NoBandingVisible
373037	373037	TelmoPereira	MIS5	Quartzite	FlakeFlakeFrag	NoPoint		Fragment				Partial	NoPlatCortex	YesChatterMarks	Rounded	Cobble	Lateral					NoBurning	BiOrUni		Twisted	31-60			NoDorsalPrep	YesPlatAbrasion	Centered	Double	None	None	NoLip	YesBulb	NarrowCurved	NoEdgeDamage		With
372694	372694	KathrynRanhorn	MIS4	ChertOrChal	Shatter							0										NoBurning
372690	372690	KathrynRanhorn	MIS4	ChertOrChal	FlakeFlakeFrag	NoPoint		Fragment		NoBipolar		0	NoPlatCortex									NoBurning	BiOrUni		Curved				NoDorsalPrep	NoPlatAbrasion			None	RipplesUndulations	NoLip	NoBulb	NarrowLinear	NoEdgeDamage
372673	372673	KathrynRanhorn	MIS4	Quartz	FlakeFlakeFrag	NoPoint		Fragment				0										NoBurning					Feather											NoEdgeDamage
372649	372649	KathrynRanhorn	MIS4	Quartz	FlakeFlakeFrag	NoPoint		Fragment				0										NoBurning
372641	372641	KathrynRanhorn	MIS4	Quartz	FlakeFlakeFrag	NoPoint				NoBipolar		0	NoPlatCortex									NoBurning	BiOrUni	Convergent	Curved	61-90	Feather		NoDorsalPrep	NoPlatAbrasion		OverhangCurveBreak	None	None	YesLip	NoBulb	QuadrangularTrapezoid	NoEdgeDamage
372639	372639	KathrynRanhorn	MIS4	Quartz	FlakeFlakeFrag	NoPoint		Fragment				0										NoBurning					Feather											NoEdgeDamage
372638	372638	KathrynRanhorn	MIS4	Quartz	FlakeFlakeFrag	NoPoint		Fragment				0										YesBurning
372626	372626	TelmoPereira	MIS4	Quartz	FlakeFlakeFrag	NoPoint		Fragment				0	NoPlatCortex									NoBurning	BiOrUni	Convergent	Twisted	61-90		NotPrepared	NoDorsalPrep	NoPlatAbrasion	Centered	RegCurve	PartialFissure	HertzianCone	YesLip	YesBulb	QuadrangularTrapezoid	YesEdgeDamage	None
372615	372615	TelmoPereira	MIS4	Quartz	Shatter							0										NoBurning
372611	372611	TelmoPereira	MIS4	Quartz	RetouchedPiece	NoPoint	Flake	Complete		NoBipolar		0	NoPlatCortex									NoBurning	RadialOrSubradial		Flat	61-90	Feather		NoDorsalPrep							NoBulb		YesEdgeDamage	None		PiecesEsquillees		PiecesEsquillees
372608	372608	TelmoPereira	MIS4	Silcrete	BladeBladeFrag	NoPoint		Fragment			MainProductionPhase	0	NoPlatCortex					YesLustre	0	No		NoBurning	BiOrUni	Convergent	Twisted	61-90		Faceted	NoDorsalPrep	NoPlatAbrasion	Centered	Rectillinear		None	NoLip	NoBulb	NarrowLinear	YesEdgeDamage	None
372600	372600	TelmoPereira	MIS4	Quartz	FlakeFlakeFrag	NoPoint		Fragment				0										NoBurning	RadialOrSubradial															NoEdgeDamage
372592	372592	TelmoPereira	MIS4	Quartz	FlakeFlakeFrag	NoPoint				NoBipolar		0	NoPlatCortex									NoBurning	BiOrUni		Flat	31-60	HingeOrStep	NotPrepared	NoDorsalPrep	NoPlatAbrasion	Centered	OverhangCurveNoBreak	CompleteFissure		NoLip		QuadrangularTrapezoid	NoEdgeDamage
372591	372591	TelmoPereira	MIS4	ChertOrChal	FlakeFlakeFrag	NoPoint		Fragment				0										YesBurning	BiOrUni															NoEdgeDamage
372589	372589	TelmoPereira	MIS4	Quartz	FlakeFlakeFrag	NoPoint		Fragment				0										NoBurning	BiOrUni				HingeOrStep											NoEdgeDamage
372587	372587	TelmoPereira	MIS4	Quartz	FlakeFlakeFrag	NoPoint		Fragment				0										NoBurning
372583	372583	TelmoPereira	MIS4	Quartzite	FlakeFlakeFrag	NoPoint		Fragment				Partial					Lateral					NoBurning	BiOrUni															NoEdgeDamage
372574	372574	TelmoPereira	MIS4	Quartz	BladeBladeFrag	NoPoint		Fragment			MainProductionPhase	0	NoPlatCortex									NoBurning	BiOrUni		Twisted	61-90		Faceted	NoDorsalPrep		Centered	RegCurve	PartialFissure	HertzianCone	YesLip	NoBulb	QuadrangularTrapezoid	YesEdgeDamage	None
372572	372572	TelmoPereira	MIS4	Quartz	BladeBladeFrag	NoPoint		Fragment			MainProductionPhase	0										NoBurning	BiOrUni				Feather											NoEdgeDamage
372571	372571	TelmoPereira	MIS4	Quartz	Shatter							0										NoBurning
372558	372558	TelmoPereira	MIS4	Silcrete	FlakeFlakeFrag	NoPoint				NoBipolar		Partial	NoPlatCortex	NoChatterMarks	Rounded		Distal	YesLustre	0	No		NoBurning	BiOrUni		Flat	61-90	Feather	Faceted	NoDorsalPrep	YesPlatAbrasion	Centered	OverhangCurveBreak	PartialFissure	HertzianCone	NoLip	YesBulb	QuadrangularTrapezoid	NoEdgeDamage
372552	372552	TelmoPereira	MIS4	Silcrete	FlakeFlakeFrag	NoPoint				NoBipolar		0	NoPlatCortex					YesLustre	0	No		NoBurning	BiOrUni		Flat	61-90	Feather	NotPrepared	NoDorsalPrep	NoPlatAbrasion	Centered	RegCurve	None	None	NoLip	YesBulb	QuadrangularTrapezoid	NoEdgeDamage
372544	372544	TelmoPereira	MIS4	Quartz	Shatter							0										NoBurning
372531	372531	TelmoPereira	MIS4	Silcrete	FlakeFlakeFrag	NoPoint				NoBipolar		0	NoPlatCortex					YesLustre	0	No		NoBurning	RadialOrSubradial		Curved	61-90	Feather		NoDorsalPrep	NoPlatAbrasion	Centered	RegCurve		None	NoLip	NoBulb	OvularOrTriangular	NoEdgeDamage
372523	372523	TelmoPereira	MIS4	Quartz	FlakeFlakeFrag	NoPoint		Fragment				0										NoBurning	BiOrUni	Convergent			HingeOrStep											NoEdgeDamage
372520	372520	TelmoPereira	MIS4	ChertOrChal	FlakeFlakeFrag	NoPoint				NoBipolar		0	NoPlatCortex									NoBurning	BiOrUni	Convergent	Flat		Feather				Centered			ShatteredBulb			NarrowLinear	NoEdgeDamage
372519	372519	TelmoPereira	MIS4	Silcrete	FlakeFlakeFrag	NoPoint		Fragment				Partial		NoChatterMarks	SubangularSubrounded		Distal	YesLustre	0			NoBurning	BiOrUni				Feather											NoEdgeDamage
372517	372517	TelmoPereira	MIS4	ChertOrChal	FlakeFlakeFrag	NoPoint				NoBipolar		1	YesPlatCortex		SubangularSubrounded		WholeDorsal					NoBurning			Flat	61-90	HingeOrStep		NoDorsalPrep	NoPlatAbrasion	Lateral	RegCurve	CompleteFissure		NoLip	YesBulb	OvularOrTriangular	NoEdgeDamage
372480	372480	TelmoPereira	MIS4	Silcrete	FlakeFlakeFrag	NoPoint				NoBipolar		0	NoPlatCortex									NoBurning	BiOrUni		Flat	61-90	HingeOrStep	NotPrepared	YesDorsalPrep	YesPlatAbrasion	Centered	OverhangCurveNoBreak		None	YesLip	YesBulb	NarrowLinear	NoEdgeDamage
372477	372477	TelmoPereira	MIS4	Quartz	FlakeFlakeFrag	NoPoint				NoBipolar		0	NoPlatCortex									NoBurning	BiOrUni		Flat	61-90	HingeOrStep	NotPrepared	NoDorsalPrep	NoPlatAbrasion	Centered	OverhangCurveNoBreak	CompleteFissure	ShatteredBulb	NoLip	NoBulb	QuadrangularTrapezoid	NoEdgeDamage
372474	372474	TelmoPereira	MIS4	Quartz	FlakeFlakeFrag	NoPoint				NoBipolar		0	NoPlatCortex									NoBurning	BiOrUni	Parallel	Curved	61-90	Feather	NotPrepared	NoDorsalPrep	NoPlatAbrasion	Centered	RegCurve	CompleteFissure	Crushing	NoLip	YesBulb	QuadrangularTrapezoid	NoEdgeDamage
372473	372473	TelmoPereira	MIS4	Silcrete	RetouchedPiece		Flake	Fragment				0	NoPlatCortex					YesLustre	0	No		NoBurning	BiOrUni	Convergent	Curved	61-90		Faceted	NoDorsalPrep		Centered	RegCurve		ShatteredBulb	NoLip	NoBulb	NarrowLinear	NoEdgeDamage			NotchDenticulate	61-90	NotchedPiece
372472	372472	TelmoPereira	MIS4	Silcrete	RetouchedPiece	NoPoint	Flake	Fragment				Partial	NoPlatCortex	NoChatterMarks	SubangularSubrounded		Lateral	YesLustre	0	No		YesBurning			Flat	61-90		NotPrepared	NoDorsalPrep	NoPlatAbrasion	Centered	RegCurve	PartialFissure	None	NoLip	YesBulb	QuadrangularTrapezoid	NoEdgeDamage			NotchDenticulate	0-30	NotchedPiece
372457	372457	KathrynRanhorn	MIS4	Silcrete	FlakeFlakeFrag	NoPoint		Fragment				0						YesLustre	0			NoBurning	BiOrUni															NoEdgeDamage
372454	372454	KathrynRanhorn	MIS4	Quartzite	FlakeFlakeFrag	NoPoint		Fragment		NoBipolar		0	YesPlatCortex	YesChatterMarks	Rounded	Cobble						NoBurning			Flat	31-60			NoDorsalPrep	NoPlatAbrasion		Rectillinear	None	None	NoLip	NoBulb	QuadrangularTrapezoid	NoEdgeDamage		NoBandingVisible
372450	372450	KathrynRanhorn	MIS4	Quartz	Shatter							0										NoBurning
372437	372437	TelmoPereira	MIS4	Quartz	FlakeFlakeFrag	NoPoint				NoBipolar		0	NoPlatCortex									NoBurning	BiOrUni	Convergent	Flat	61-90	HingeOrStep	Faceted	YesDorsalPrep		Centered	RegCurve	CompleteFissure	ShatteredBulb	NoLip	YesBulb	NarrowLinear	NoEdgeDamage
372430	372430	TelmoPereira	MIS4	Silcrete	RetouchedPiece			Fragment				0						YesLustre	0			NoBurning																YesEdgeDamage	None		Backing	61-90	BackedPiece
372429	372429	TelmoPereira	MIS4	ChertOrChal	BladeBladeFrag	NoPoint		Complete		NoBipolar	MainProductionPhase	0	NoPlatCortex									YesBurning	BiOrUni	Parallel	Twisted	61-90	Feather	NotPrepared	NoDorsalPrep	NoPlatAbrasion	Lateral	Rectillinear		RipplesUndulations	NoLip	YesBulb	NarrowLinear	YesEdgeDamage	None
372410	372410	TelmoPereira	MIS4	ChertOrChal	BladeBladeFrag	NoPoint		Fragment			MainProductionPhase	Partial		NoChatterMarks	SubangularSubrounded		Distal					NoBurning	BiOrUni				Feather											YesEdgeDamage	None
372406	372406	TelmoPereira	MIS4	Quartzite	FlakeFlakeFrag	NoPoint		Fragment				0										NoBurning	BiOrUni				Feather											NoEdgeDamage		NoBandingVisible
372403	372403	TelmoPereira	MIS4	Silcrete	FlakeFlakeFrag	NoPoint				NoBipolar		0	NoPlatCortex					YesLustre	0	No		NoBurning			Flat	61-90	Feather	NotPrepared	NoDorsalPrep	NoPlatAbrasion	Centered	RegCurve			NoLip		NarrowLinear	NoEdgeDamage
372388	372388	KathrynRanhorn	MIS4	Silcrete	FlakeFlakeFrag	NoPoint				NoBipolar		0	NoPlatCortex					YesLustre	0	No		NoBurning			Flat		Feather	NotPrepared	NoDorsalPrep	NoPlatAbrasion	Centered	Rectillinear	None	None	NoLip	NoBulb	NarrowLinear	NoEdgeDamage
372377	372377	KathrynRanhorn	MIS4	Quartz	Shatter							0										NoBurning
372376	372376	KathrynRanhorn	MIS4	ChertOrChal	Shatter							0										NoBurning
372358	372358	BenSchoville	MIS5	Quartzite	FlakeFlakeFrag	NoPoint				NoBipolar		0	NoPlatCortex									NoBurning	RadialOrSubradial		Flat	61-90	Feather	NotPrepared	NoDorsalPrep	NoPlatAbrasion	Centered	OverhangCurveBreak	None	None	YesLip	YesBulb	OvularOrTriangular	NoEdgeDamage		NoBandingVisible
372294	372294	TelmoPereira	MIS5	Quartzite	FlakeFlakeFrag	NoPoint				NoBipolar		Partial	NoPlatCortex	YesChatterMarks	Rounded	Cobble	Distal					NoBurning			Twisted	61-90	Feather	Faceted	NoDorsalPrep	NoPlatAbrasion	Lateral	RegCurve	None	Crushing	NoLip	YesBulb	OvularOrTriangular	NoEdgeDamage		NoBandingVisible
372252	372252	JayneWilkins	MIS4	Quartz	BladeBladeFrag	NoPoint		Fragment			MainProductionPhase	0										NoBurning	BiOrUni				Feather											NoEdgeDamage
372249	372249	JayneWilkins	MIS4	Silcrete	BladeBladeFrag	NoPoint		Fragment			MainProductionPhase	0	NoPlatCortex					NoLustre				NoBurning	BiOrUni	Convergent	Curved	61-90		Faceted	NoDorsalPrep	NoPlatAbrasion	NotExpressed	OverhangCurveNoBreak		None	NoLip	YesBulb		NoEdgeDamage
372234	372234	JayneWilkins	MIS4	Quartz	FlakeFlakeFrag	NoPoint		Fragment				0	NoPlatCortex									NoBurning			Flat			NotPrepared	NoDorsalPrep	NoPlatAbrasion		OverhangCurveNoBreak	None	None	NoLip	YesBulb
372229	372229	JayneWilkins	MIS4	Silcrete	Shatter							0						YesLustre				NoBurning
372202	372202	JayneWilkins	MIS4	ChertOrChal	FlakeFlakeFrag	NoPoint		Fragment				0	NoPlatCortex									NoBurning			Flat	61-90		Faceted	NoDorsalPrep	NoPlatAbrasion	Centered	OverhangCurveNoBreak	None	RipplesUndulations	NoLip	YesBulb	QuadrangularTrapezoid	YesEdgeDamage	None
372046	372046	BenSchoville	MIS5	Quartzite	BladeBladeFrag	NoPoint		Complete		NoBipolar	CentripetalPreparationMaintenance	0	NoPlatCortex									NoBurning	RadialOrSubradial		Flat	31-60	HingeOrStep	NotPrepared	YesDorsalPrep	YesPlatAbrasion	Lateral	RegCurve	None	None	YesLip	YesBulb	QuadrangularTrapezoid	NoEdgeDamage		With
371749	371749	BenSchoville	MIS5		FlakeFlakeFrag	NoPoint				NoBipolar		Partial	YesPlatCortex	YesChatterMarks	Rounded	Cobble	Proximal					NoBurning	RadialOrSubradial		Flat	61-90	Overshoot		NoDorsalPrep	NoPlatAbrasion		Double	None	None	YesLip	YesBulb	QuadrangularTrapezoid	NoEdgeDamage
371744	371744	TelmoPereira	MIS5		Core				Complete	NoBipolar		Partial		YesChatterMarks	Rounded	Cobble						NoBurning																						Two	Partial		RadialOrSubradial		Recurrent
371721	371721	TelmoPereira	MIS5	Quartzite	FlakeFlakeFrag	NoPoint				NoBipolar		0	NoPlatCortex									NoBurning	BiOrUni		Flat	61-90	Feather	Faceted	NoDorsalPrep	NoPlatAbrasion	Lateral	OverhangCurveNoBreak	PartialFissure	Crushing	NoLip	YesBulb	QuadrangularTrapezoid	NoEdgeDamage
371718	371718	BenSchoville	MIS5	Quartzite	FlakeFlakeFrag	NoPoint				NoBipolar		Partial	NoPlatCortex	YesChatterMarks	Rounded	Cobble	Distal					NoBurning			Twisted	61-90	Overshoot	NotPrepared	NoDorsalPrep	NoPlatAbrasion		Double	None	None	YesLip	YesBulb	QuadrangularTrapezoid	NoEdgeDamage		Against
371703	371703	TelmoPereira	MIS5	Quartzite	FlakeFlakeFrag	NoPoint				NoBipolar		Partial	NoPlatCortex	YesChatterMarks	Rounded	Cobble	Lateral					NoBurning	BiOrUni		Flat	61-90	Feather	NotPrepared	NoDorsalPrep	NoPlatAbrasion	Centered	OverhangCurveNoBreak	CompleteFissure	Crushing	NoLip	YesBulb	NarrowCurved	NoEdgeDamage		NoBandingVisible
371698	371698	TelmoPereira	MIS5	Quartzite	FlakeFlakeFrag	NoPoint		Fragment		NoBipolar		0	NoPlatCortex									NoBurning	RadialOrSubradial		Flat	31-60		Faceted	NoDorsalPrep	NoPlatAbrasion		OverhangCurveNoBreak	None	None	NoLip	YesBulb		NoEdgeDamage		NoBandingVisible
371681	371681	BenSchoville	MIS5	Silcrete	FlakeFlakeFrag	YesPoint				NoBipolar		0	YesPlatCortex	NoChatterMarks				YesLustre	0	No		NoBurning	BiOrUni	Convergent	Flat	61-90		Faceted	YesDorsalPrep	NoPlatAbrasion	Centered	OverhangCurveBreak	None	None	YesLip	YesBulb	QuadrangularTrapezoid	YesEdgeDamage	StepTerminatingBendingFracture
371670	371670	KathrynRanhorn	MIS4	Quartz	FlakeFlakeFrag	NoPoint				NoBipolar		0	NoPlatCortex									NoBurning	RadialOrSubradial		Flat		Feather			NoPlatAbrasion	Lateral	Rectillinear		None	NoLip	NoBulb	NarrowLinear	NoEdgeDamage
371668	371668	KathrynRanhorn	MIS4	Quartz	BladeBladeFrag	NoPoint		Fragment			MainProductionPhase	0										NoBurning	BiOrUni				Feather											YesEdgeDamage	None
371664	371664	KathrynRanhorn	MIS4	Quartz	FlakeFlakeFrag	NoPoint		Fragment				0										NoBurning					HingeOrStep											NoEdgeDamage
371659	371659	KathrynRanhorn	MIS4	Quartz	FlakeFlakeFrag	NoPoint		Fragment				0	NoPlatCortex									NoBurning			Curved	61-90									NoLip		QuadrangularTrapezoid
371656	371656	KathrynRanhorn	MIS4	ChertOrChal	FlakeFlakeFrag	NoPoint				NoBipolar		0	NoPlatCortex									NoBurning			Curved	61-90	HingeOrStep	Faceted	YesDorsalPrep	YesPlatAbrasion	Lateral	OverhangCurveNoBreak	None	RipplesUndulations	YesLip	YesBulb	NarrowLinear	NoEdgeDamage
371653	371653	KathrynRanhorn	MIS4	Quartz	FlakeFlakeFrag	NoPoint		Fragment				0										NoBurning					HingeOrStep											NoEdgeDamage
371649	371649	KathrynRanhorn	MIS4		BladeBladeFrag	NoPoint		Fragment			MainProductionPhase	0						YesLustre	0			NoBurning	BiOrUni	Convergent			Feather											YesEdgeDamage	StepTerminatingBendingFracture
371639	371639	KathrynRanhorn	MIS4	Quartz	FlakeFlakeFrag	NoPoint		Fragment				0	NoPlatCortex									NoBurning			Flat			NotPrepared	NoDorsalPrep	NoPlatAbrasion	NotExpressed	Rectillinear	None	None	NoLip	NoBulb	QuadrangularTrapezoid	NoEdgeDamage
371632	371632	KathrynRanhorn	MIS4	Silcrete	BladeBladeFrag	NoPoint		Fragment			MainProductionPhase	Partial		NoChatterMarks	Angular	Outcrop	Distal					NoBurning	BiOrUni	Convergent			Feather											NoEdgeDamage
371624	371624	TelmoPereira	MIS4	Silcrete	BladeBladeFrag	NoPoint		Fragment			MainProductionPhase	0						YesLustre	0			NoBurning	BiOrUni	Parallel														NoEdgeDamage
371617	371617	KathrynRanhorn	MIS4	Quartz	FlakeFlakeFrag	NoPoint				NoBipolar		0	NoPlatCortex									NoBurning			Flat		Feather			YesPlatAbrasion	NotExpressed	Rectillinear	None	None	NoLip	NoBulb	QuadrangularTrapezoid	NoEdgeDamage
371615	371615	TelmoPereira	MIS4	Quartz	BladeBladeFrag	NoPoint		Fragment			MainProductionPhase	0										NoBurning	BiOrUni				HingeOrStep											NoEdgeDamage
371609	371609	KathrynRanhorn	MIS4	Quartz	Shatter							0										NoBurning
371608	371608	KathrynRanhorn	MIS4	Quartz	BladeBladeFrag	NoPoint		Fragment			MainProductionPhase	0										NoBurning	BiOrUni				Feather											YesEdgeDamage	None
371600	371600	KathrynRanhorn	MIS4	Quartz	Shatter							0										NoBurning
371594	371594	KathrynRanhorn	MIS4	Quartz	Shatter							0										NoBurning
371582	371582	TelmoPereira	MIS4	Quartz	FlakeFlakeFrag	NoPoint		Fragment				0										NoBurning	BiOrUni				HingeOrStep											NoEdgeDamage
371579	371579	TelmoPereira	MIS4	Quartz	FlakeFlakeFrag	NoPoint		Fragment				0										NoBurning	BiOrUni				Feather											NoEdgeDamage
371572	371572	TelmoPereira	MIS4	Quartz	BladeBladeFrag	NoPoint		Fragment			MainProductionPhase	0	NoPlatCortex									NoBurning	BiOrUni		Flat						Centered	RegCurve			NoLip	YesBulb	NarrowLinear	NoEdgeDamage
371567	371567	TelmoPereira	MIS4	Quartz	FlakeFlakeFrag	NoPoint		Fragment		NoBipolar		0	NoPlatCortex									NoBurning	BiOrUni		Flat	61-90			NoDorsalPrep	NoPlatAbrasion		OverhangCurveNoBreak		ShatteredBulb		NoBulb	NarrowCurved	NoEdgeDamage
371566	371566	KathrynRanhorn	MIS4	Silcrete	Shatter							0						YesLustre	0			NoBurning
371553	371553	TelmoPereira	MIS4	Quartz	Shatter							0										NoBurning
371550	371550	TelmoPereira	MIS4	Quartz	FlakeFlakeFrag	NoPoint		Fragment		NoBipolar		0	NoPlatCortex									NoBurning			Flat	61-90						Rectillinear			NoLip	NoBulb	NarrowLinear	NoEdgeDamage
371543	371543	KathrynRanhorn	MIS4	Quartz	FlakeFlakeFrag	NoPoint		Fragment				0										NoBurning
371539	371539	KathrynRanhorn	MIS4	Quartz	Shatter							0										YesBurning
371537	371537	KathrynRanhorn	MIS4	ChertOrChal	FlakeFlakeFrag	NoPoint		Complete		NoBipolar		0	NoPlatCortex									YesBurning			Curved		HingeOrStep			NoPlatAbrasion	Lateral	OverhangCurveNoBreak		RipplesUndulations	NoLip	NoBulb	NarrowLinear	NoEdgeDamage
371516	371516	TelmoPereira	MIS4	Quartz	Shatter							0										NoBurning
371513	371513	TelmoPereira	MIS4	Quartz	FlakeFlakeFrag	NoPoint		Fragment				0										NoBurning	BiOrUni															NoEdgeDamage
371476	371476	KathrynRanhorn	MIS4	ChertOrChal	BladeBladeFrag	NoPoint		Complete		NoBipolar		0	NoPlatCortex									NoBurning			Curved	61-90	Feather	NotPrepared	YesDorsalPrep	NoPlatAbrasion	Centered	RegCurve	CompleteFissure	RipplesUndulations	NoLip	NoBulb	QuadrangularTrapezoid	YesEdgeDamage	None
371451	371451	KathrynRanhorn	MIS4	Quartzite	FlakeFlakeFrag	NoPoint		Fragment				0										NoBurning
371450	371450	KathrynRanhorn	MIS4	Silcrete	BladeBladeFrag	NoPoint		Fragment			MainProductionPhase	0						YesLustre	0			NoBurning	BiOrUni				Feather											NoEdgeDamage
371412	371412	TelmoPereira	MIS5	Quartzite	FlakeFlakeFrag	NoPoint				NoBipolar		0	NoPlatCortex									NoBurning	RadialOrSubradial		Flat	31-60	Feather	NotPrepared	NoDorsalPrep	NoPlatAbrasion	Centered	OverhangCurveNoBreak	None	None	NoLip	YesBulb	QuadrangularTrapezoid	YesEdgeDamage	None	NoBandingVisible
371320	371320	JayneWilkins	MIS4	Quartzite	BladeBladeFrag	NoPoint		Fragment			MainProductionPhase	0										NoBurning	BiOrUni	Parallel														YesEdgeDamage	None	NoBandingVisible
371296	371296	JayneWilkins	MIS4	Quartzite	FlakeFlakeFrag	NoPoint		Fragment				0	NoPlatCortex									NoBurning			Curved	61-90		NotPrepared	YesDorsalPrep	NoPlatAbrasion	NotExpressed	RegCurve	None	None	YesLip	YesBulb	NarrowCurved	NoEdgeDamage		NoBandingVisible
371227	371227	KathrynRanhorn	MIS4	Silcrete	FlakeFlakeFrag	NoPoint				NoBipolar		0	NoPlatCortex									YesBurning			Flat	61-90	Feather	NotPrepared	NoDorsalPrep	YesPlatAbrasion	Centered	OverhangCurveBreak	None	None	YesLip	YesBulb	QuadrangularTrapezoid	NoEdgeDamage
371217	371217	KathrynRanhorn	MIS4	Silcrete	FlakeFlakeFrag	NoPoint		Fragment				Partial			SubangularSubrounded			YesLustre	0			NoBurning
371206	371206	KathrynRanhorn	MIS4	Quartz	FlakeFlakeFrag	NoPoint		Fragment				0										NoBurning
371158	371158	KathrynRanhorn	MIS4	Quartz	FlakeFlakeFrag	NoPoint				NoBipolar		Partial	YesPlatCortex	YesChatterMarks	Rounded	Cobble	Lateral					NoBurning			Flat			NotPrepared	NoDorsalPrep	NoPlatAbrasion	Lateral	Rectillinear	None	None	YesLip	NoBulb	QuadrangularTrapezoid	NoEdgeDamage
371155	371155	KathrynRanhorn	MIS4	Quartz	FlakeFlakeFrag	NoPoint		Fragment				0										NoBurning					Feather											NoEdgeDamage
371139	371139	KathrynRanhorn	MIS4	Quartz	FlakeFlakeFrag	NoPoint		Fragment				Partial		NoChatterMarks	Angular	Outcrop	Lateral					NoBurning																NoEdgeDamage
371138	371138	KathrynRanhorn	MIS4	Quartz	FlakeFlakeFrag	NoPoint		Fragment				0										NoBurning
371135	371135	KathrynRanhorn	MIS4	Quartz	FlakeFlakeFrag	NoPoint		Fragment				0										NoBurning	BiOrUni				Feather											NoEdgeDamage
371129	371129	KathrynRanhorn	MIS4	Quartz	FlakeFlakeFrag	NoPoint				NoBipolar		0	NoPlatCortex									NoBurning	BiOrUni		Flat	61-90	HingeOrStep	NotPrepared	NoDorsalPrep	NoPlatAbrasion		Rectillinear	None	None	NoLip	NoBulb		NoEdgeDamage
371123	371123	BenSchoville	MIS4	Quartz	FlakeFlakeFrag	NoPoint		Fragment				0	NoPlatCortex									NoBurning	BiOrUni		Flat			NotPrepared	NoDorsalPrep	NoPlatAbrasion	Centered	RegCurve	None	None	NoLip	YesBulb	NarrowCurved	NoEdgeDamage
371118	371118	BenSchoville	MIS4	Quartz	FlakeFlakeFrag	NoPoint		Fragment				0										NoBurning					HingeOrStep											NoEdgeDamage
371117	371117	JayneWilkins	MIS4	Quartz	FlakeFlakeFrag	NoPoint				NoBipolar		0	NoPlatCortex									NoBurning	RadialOrSubradial		Flat		HingeOrStep							ShatteredBulb		NoBulb
371116	371116	JayneWilkins	MIS4	Quartz	Shatter							0										NoBurning
371115	371115	JayneWilkins	MIS4	Quartz	Shatter							0										NoBurning
371112	371112	BenSchoville	MIS4	ChertOrChal	FlakeFlakeFrag	NoPoint				NoBipolar		0	NoPlatCortex									NoBurning			Flat		HingeOrStep		NoDorsalPrep	NoPlatAbrasion	Centered		None	None	NoLip	YesBulb	NarrowCurved	NoEdgeDamage
371108	371108	BenSchoville	MIS4	Quartzite	FlakeFlakeFrag	NoPoint		Fragment				0										NoBurning																NoEdgeDamage
371105	371105	TelmoPereira	MIS4	Quartz	FlakeFlakeFrag	NoPoint		Fragment				0										NoBurning																NoEdgeDamage
371102	371102	JayneWilkins	MIS4	Quartz	FlakeFlakeFrag	NoPoint				NoBipolar		0	NoPlatCortex									NoBurning	RadialOrSubradial		Curved	61-90	Feather	Faceted	NoDorsalPrep	NoPlatAbrasion	Lateral	OverhangCurveBreak	None	HertzianCone	NoLip	NoBulb	NarrowLinear	NoEdgeDamage
371100	371100	TelmoPereira	MIS4	Silcrete	FlakeFlakeFrag	NoPoint		Fragment				0	NoPlatCortex					YesLustre	0	No		NoBurning			Flat				NoDorsalPrep			RegCurve			NoLip	YesBulb		NoEdgeDamage
370915	370915	BenSchoville	MIS4	Quartz	FlakeFlakeFrag	NoPoint		Fragment				0										NoBurning
370914	370914	BenSchoville	MIS4	ChertOrChal	FlakeFlakeFrag	NoPoint		Fragment				0										NoBurning																YesEdgeDamage	None
370904	370904	BenSchoville	MIS4	Silcrete	FlakeFlakeFrag	NoPoint		Fragment				Partial	NoPlatCortex	NoChatterMarks			Lateral	NoLustre				YesBurning			Flat				YesDorsalPrep					Crushing		NoBulb		NoEdgeDamage
370900	370900	BenSchoville	MIS4	Quartz	Shatter							0										NoBurning
370899	370899	KathrynRanhorn	MIS4	Quartz	FlakeFlakeFrag	NoPoint		Fragment				0										NoBurning	BiOrUni															NoEdgeDamage
370894	370894	BenSchoville	MIS4	Quartz	Shatter							0										NoBurning
370892	370892	BenSchoville	MIS4	Quartzite	Shatter							0										NoBurning
370890	370890	BenSchoville	MIS4	Quartz	FlakeFlakeFrag	NoPoint		Fragment				0	NoPlatCortex									NoBurning	BiOrUni	Parallel	Flat	61-90		NotPrepared	YesDorsalPrep	YesPlatAbrasion	NotExpressed	Rectillinear	None		NoLip	NoBulb	NarrowLinear	NoEdgeDamage
370889	370889	BenSchoville	MIS4	ChertOrChal	FlakeFlakeFrag	NoPoint		Fragment				0	NoPlatCortex									NoBurning	BiOrUni		Flat	61-90		NotPrepared	YesDorsalPrep	YesPlatAbrasion	NotExpressed	RegCurve	None	None	NoLip	YesBulb	QuadrangularTrapezoid	NoEdgeDamage
370882	370882	KathrynRanhorn	MIS4	Silcrete	FlakeFlakeFrag	NoPoint				NoBipolar		0	NoPlatCortex					YesLustre	0	No		NoBurning			Curved		Feather		NoDorsalPrep	YesPlatAbrasion	Centered	RegCurve	None	RipplesUndulations	NoLip	NoBulb	NarrowLinear	NoEdgeDamage
370858	370858	BenSchoville	MIS4	Silcrete	Shatter							0						NoLustre				NoBurning
370845	370845	BenSchoville	MIS4	Quartz	FlakeFlakeFrag	NoPoint		Fragment				0										NoBurning
370844	370844	TelmoPereira	MIS4	Quartz	Shatter							0										NoBurning
370839	370839	JayneWilkins	MIS4	Silcrete	Shatter							Partial		NoChatterMarks				YesLustre	Partial			NoBurning
370831	370831	BenSchoville	MIS4	Quartz	FlakeFlakeFrag	NoPoint		Fragment				0	NoPlatCortex									NoBurning	RadialOrSubradial		Flat	31-60		NotPrepared	NoDorsalPrep	NoPlatAbrasion	Centered	RegCurve	None	None	NoLip	YesBulb	QuadrangularTrapezoid	NoEdgeDamage
370815	370815	BenSchoville	MIS4	Silcrete	FlakeFlakeFrag	NoPoint		Fragment				0	NoPlatCortex					YesLustre	Partial	No	Lateral	NoBurning	BiOrUni	Parallel	Flat	61-90		NotPrepared	NoDorsalPrep	YesPlatAbrasion	Lateral	RegCurve	None	None	NoLip	YesBulb	OvularOrTriangular	YesEdgeDamage	None
370801	370801	BenSchoville	MIS4	Quartz	Shatter							0										NoBurning
370800	370800	BenSchoville	MIS4	Quartz	FlakeFlakeFrag	NoPoint		Fragment				0										NoBurning
370786	370786	BenSchoville	MIS4	Quartzite	FlakeFlakeFrag	NoPoint		Fragment				Partial		YesChatterMarks	Rounded	Cobble	Distal					NoBurning					Overshoot											YesEdgeDamage	None	Oblique
370775	370775	BenSchoville	MIS4	Quartz	Shatter							0										NoBurning
370773	370773	BenSchoville	MIS4	Quartz	FlakeFlakeFrag	NoPoint		Fragment				0										NoBurning
370763	370763	BenSchoville	MIS4	Quartz	FlakeFlakeFrag	NoPoint		Fragment				0	NoPlatCortex									NoBurning			Flat	61-90		NotPrepared	NoDorsalPrep	NoPlatAbrasion	NotExpressed	Rectillinear	PartialFissure	None	NoLip	NoBulb	QuadrangularTrapezoid	NoEdgeDamage
370759	370759	JayneWilkins	MIS4	Quartz	Shatter							0										NoBurning
370757	370757	JayneWilkins	MIS4	Quartz	Shatter							0										NoBurning
370755	370755	JayneWilkins	MIS4	Quartzite	Shatter							Partial		YesChatterMarks	Rounded	Cobble						NoBurning
370718	370718	TelmoPereira	MIS4	Quartz	Shatter							0										NoBurning
370691	370691	TelmoPereira	MIS4	Quartz	BladeBladeFrag	NoPoint		Fragment			MainProductionPhase	0	NoPlatCortex									NoBurning	BiOrUni	Parallel	Flat	61-90		Faceted	NoDorsalPrep	NoPlatAbrasion	Lateral	RegCurve	None	None	NoLip	YesBulb	QuadrangularTrapezoid	YesEdgeDamage	None
370446	370446	TelmoPereira	MIS4	Silcrete	Shatter							Partial		YesChatterMarks	Rounded	Cobble		YesLustre	Partial			NoBurning
370437	370437	TelmoPereira	MIS4	Quartzite	BladeBladeFrag	NoPoint		Fragment			MainProductionPhase	0										NoBurning	BiOrUni															NoEdgeDamage
370436	370436	TelmoPereira	MIS4	Silcrete	FlakeFlakeFrag	NoPoint				NoBipolar		0	NoPlatCortex					YesLustre	0	No		YesBurning	BiOrUni		Curved	61-90	Feather	NotPrepared	NoDorsalPrep	YesPlatAbrasion	Centered	RegCurve	None	HertzianCone	NoLip	YesBulb	NarrowCurved	NoEdgeDamage
370432	370432	TelmoPereira	MIS4	ChertOrChal	BladeBladeFrag	NoPoint		Fragment			MainProductionPhase	0										NoBurning	BiOrUni				Feather											NoEdgeDamage
370399	370399	TelmoPereira	MIS4	Quartz	FlakeFlakeFrag	NoPoint		Fragment				0	NoPlatCortex									NoBurning	BiOrUni						NoDorsalPrep	NoPlatAbrasion			CompleteFissure		NoLip	NoBulb		NoEdgeDamage
370398	370398	JayneWilkins	MIS4	Quartzite	FlakeFlakeFrag	NoPoint				NoBipolar		0	YesPlatCortex	YesChatterMarks								NoBurning	BiOrUni	Convergent	Flat	31-60	Feather		NoDorsalPrep	NoPlatAbrasion	Centered	RegCurve	PartialFissure	None	YesLip	YesBulb	QuadrangularTrapezoid	NoEdgeDamage		NoBandingVisible
370393	370393	TelmoPereira	MIS4	Quartz	Shatter							0										NoBurning
370382	370382	TelmoPereira	MIS4	Silcrete	BladeBladeFrag	NoPoint		Complete		NoBipolar	MainProductionPhase	0	NoPlatCortex					YesLustre	0	No		NoBurning	BiOrUni		Twisted		HingeOrStep		NoDorsalPrep	NoPlatAbrasion	Centered	RegCurve		None	NoLip	NoBulb	NarrowCurved	NoEdgeDamage
370376	370376	TelmoPereira	MIS4	Quartz	FlakeFlakeFrag	NoPoint		Fragment				0										NoBurning	BiOrUni	Parallel														NoEdgeDamage
370375	370375	TelmoPereira	MIS4	Silcrete	Shatter							0						YesLustre	0			NoBurning
370361	370361	JayneWilkins	MIS4	Quartzite	FlakeFlakeFrag	NoPoint				NoBipolar		0	YesPlatCortex	YesChatterMarks								NoBurning	RadialOrSubradial		Curved	61-90	Feather		NoDorsalPrep	NoPlatAbrasion	NotExpressed	RegCurve	None	None	YesLip	NoBulb	OvularOrTriangular	NoEdgeDamage		NoBandingVisible
370358	370358	TelmoPereira	MIS4	Quartz	FlakeFlakeFrag	NoPoint		Fragment		NoBipolar		0	NoPlatCortex									NoBurning	BiOrUni		Flat	61-90		NotPrepared	NoDorsalPrep	NoPlatAbrasion		OverhangCurveNoBreak	None	None	NoLip	YesBulb	QuadrangularTrapezoid	NoEdgeDamage
370351	370351	TelmoPereira	MIS4	Silcrete	FlakeFlakeFrag	NoPoint		Fragment				0						YesLustre	0			NoBurning	BiOrUni															YesEdgeDamage	None
370348	370348	KathrynRanhorn	MIS4	Silcrete	FlakeFlakeFrag	NoPoint		Fragment				0						YesLustre	0			NoBurning	BiOrUni															NoEdgeDamage
370329	370329	KathrynRanhorn	MIS4	ChertOrChal	FlakeFlakeFrag	NoPoint		Fragment				0										NoBurning
370251	370251	BenSchoville	MIS4	Quartz	Shatter							0										NoBurning
370248	370248	JayneWilkins	MIS4	Quartz	BladeBladeFrag	NoPoint		Fragment			MainProductionPhase	0										NoBurning	BiOrUni															YesEdgeDamage	None
370247	370247	JayneWilkins	MIS4	Quartz	Shatter							Partial		NoChatterMarks								NoBurning
370244	370244	TelmoPereira	MIS4	Quartz	FlakeFlakeFrag	NoPoint		Fragment				0	NoPlatCortex									NoBurning			Flat	61-90										YesBulb		NoEdgeDamage
370242	370242	TelmoPereira	MIS4	Quartz	Shatter							0										NoBurning
370239	370239	TelmoPereira	MIS4	Silcrete	FlakeFlakeFrag	NoPoint		Fragment				0						YesLustre	Partial		Lateral	NoBurning					Feather											NoEdgeDamage
370237	370237	TelmoPereira	MIS4	Quartzite	FlakeFlakeFrag	NoPoint		Fragment				0										NoBurning	RadialOrSubradial				Feather											NoEdgeDamage		NoBandingVisible
370225	370225	TelmoPereira	MIS4	Quartz	BladeBladeFrag	NoPoint		Fragment			CentripetalPreparationMaintenance	0	NoPlatCortex									NoBurning	RadialOrSubradial		Curved	31-60		Faceted	YesDorsalPrep	YesPlatAbrasion	Centered	RegCurve	None	None	NoLip	YesBulb	QuadrangularTrapezoid	YesEdgeDamage	None
370221	370221	TelmoPereira	MIS4	Quartz	FlakeFlakeFrag	NoPoint		Fragment				0										NoBurning	BiOrUni				HingeOrStep											NoEdgeDamage
370139	370139	KathrynRanhorn	MIS5	Quartzite	FlakeFlakeFrag	NoPoint				NoBipolar		0	NoPlatCortex									NoBurning	RadialOrSubradial		Curved	61-90	Feather	NotPrepared	NoDorsalPrep	NoPlatAbrasion	Centered	OverhangCurveNoBreak	None	None	NoLip	NoBulb	QuadrangularTrapezoid	NoEdgeDamage		NoBandingVisible
369828	369828	KathrynRanhorn	MIS5	Quartzite	FlakeFlakeFrag	NoPoint		Fragment				0	NoPlatCortex									NoBurning	BiOrUni		Flat	61-90		NotPrepared	NoDorsalPrep	NoPlatAbrasion	NotExpressed	Rectillinear	None	None	YesLip	NoBulb	QuadrangularTrapezoid	NoEdgeDamage		NoBandingVisible
369728	369728	JayneWilkins	MIS4	Silcrete	Shatter									NoChatterMarks				YesLustre				NoBurning
369715	369715	JayneWilkins	MIS4	Silcrete	Shatter							Partial		NoChatterMarks								NoBurning
369643	369643	BenSchoville	MIS5	Silcrete	Shatter							0						YesLustre	0			NoBurning
369566	369566	JayneWilkins	MIS4	Silcrete	BladeBladeFrag	NoPoint		Fragment			CentripetalPreparationMaintenance	0						YesLustre	0			NoBurning	RadialOrSubradial															NoEdgeDamage
369552	369552	SimenOestmo	MIS4	ChertOrChal	Core				Complete	NoBipolar		Partial		NoChatterMarks								NoBurning																						Two	0		RadialOrSubradial		Recurrent
369547	369547	SimenOestmo	MIS4	Quartz	FlakeFlakeFrag	NoPoint		Fragment				0	NoPlatCortex									NoBurning	BiOrUni		Flat	61-90		NotPrepared	NoDorsalPrep	NoPlatAbrasion	NotExpressed	Rectillinear	None	None	NoLip	NoBulb	OvularOrTriangular	NoEdgeDamage
369522	369522	TelmoPereira	MIS4	Quartz	FlakeFlakeFrag	NoPoint		Fragment				0										NoBurning					HingeOrStep											NoEdgeDamage
369511	369511	TelmoPereira	MIS4	Quartz	FlakeFlakeFrag	NoPoint		Fragment				0										NoBurning	BiOrUni															NoEdgeDamage
369503	369503	TelmoPereira	MIS4	Silcrete	FlakeFlakeFrag	NoPoint		Fragment				Partial	YesPlatCortex	NoChatterMarks	SubangularSubrounded		Lateral	YesLustre	0	No		NoBurning	BiOrUni		Flat	61-90		NotPrepared	NoDorsalPrep	NoPlatAbrasion	Lateral	OverhangCurveNoBreak	PartialFissure	HertzianCone	YesLip	YesBulb	QuadrangularTrapezoid	NoEdgeDamage
369483	369483	JayneWilkins	MIS4	Quartz	FlakeFlakeFrag	NoPoint				NoBipolar		0	NoPlatCortex									NoBurning			Flat	61-90	Feather	NotPrepared		YesPlatAbrasion				None	NoLip	NoBulb	NarrowLinear	NoEdgeDamage
369474	369474	JayneWilkins	MIS4	Quartz	FlakeFlakeFrag	NoPoint		Fragment				0	NoPlatCortex									NoBurning	BiOrUni		Flat	61-90		Faceted	YesDorsalPrep	NoPlatAbrasion	Centered		None	None	NoLip	YesBulb	OvularOrTriangular	NoEdgeDamage
369456	369456	JayneWilkins	MIS4	Silcrete	FlakeFlakeFrag	NoPoint				NoBipolar		0	NoPlatCortex					YesLustre	0	No		YesBurning				61-90		NotPrepared	NoDorsalPrep	YesPlatAbrasion	NotExpressed	RegCurve	None	None	YesLip	NoBulb	OvularOrTriangular	YesEdgeDamage	None
369452	369452	JayneWilkins	MIS4	Quartzite	FlakeFlakeFrag	NoPoint				NoBipolar		0	NoPlatCortex									NoBurning	RadialOrSubradial		Flat	61-90	HingeOrStep	NotPrepared	NoDorsalPrep	NoPlatAbrasion	Centered	RegCurve	None	None	YesLip	NoBulb	QuadrangularTrapezoid	NoEdgeDamage		NoBandingVisible
369451	369451	JayneWilkins	MIS4	Quartz	FlakeFlakeFrag	NoPoint		Fragment				0										NoBurning	RadialOrSubradial
369450	369450	JayneWilkins	MIS4	Quartz	FlakeFlakeFrag	NoPoint				NoBipolar		0	NoPlatCortex									NoBurning			Flat	61-90	HingeOrStep	Faceted	NoDorsalPrep	NoPlatAbrasion	Centered		None	None	NoLip	YesBulb	QuadrangularTrapezoid	NoEdgeDamage
369444	369444	JayneWilkins	MIS4	Quartz	FlakeFlakeFrag	NoPoint				NoBipolar		0	NoPlatCortex									NoBurning			Twisted	61-90	Overshoot	Faceted	NoDorsalPrep	NoPlatAbrasion	Centered	RegCurve	None	None	YesLip	YesBulb	QuadrangularTrapezoid	NoEdgeDamage
369152	369152	KathrynRanhorn	MIS4	Silcrete	BladeBladeFrag	NoPoint		Fragment			MainProductionPhase	Partial	NoPlatCortex	NoChatterMarks	SubangularSubrounded		Lateral	YesLustre	0	No		NoBurning	BiOrUni	Parallel	Flat	90+		NotPrepared	NoDorsalPrep	YesPlatAbrasion	Centered	RegCurve	None	None	YesLip	NoBulb	QuadrangularTrapezoid	NoEdgeDamage
369149	369149	KathrynRanhorn	MIS4	Silcrete	Shatter	NoPoint		Fragment				Partial		NoChatterMarks	SubangularSubrounded			YesLustre	0			NoBurning					Feather
369133	369133	KathrynRanhorn	MIS4	Silcrete	FlakeFlakeFrag	NoPoint		Fragment				0						YesLustre	0			NoBurning					Feather											NoEdgeDamage
369122	369122	KathrynRanhorn	MIS4	Silcrete	BladeBladeFrag	NoPoint		Fragment				0						NoLustre				YesBurning	BiOrUni	Parallel
369105	369105	SimenOestmo	MIS4	Quartz	FlakeFlakeFrag	NoPoint		Fragment				0	NoPlatCortex									NoBurning	BiOrUni		Flat	61-90		NotPrepared	NoDorsalPrep	NoPlatAbrasion	Centered	RegCurve	None	ShatteredBulb	NoLip	YesBulb	OvularOrTriangular	NoEdgeDamage
369077	369077	SimenOestmo	MIS4	Silcrete	FlakeFlakeFrag	NoPoint				NoBipolar		0	NoPlatCortex					YesLustre	0	No		YesBurning			Curved	61-90	HingeOrStep	NotPrepared	NoDorsalPrep	NoPlatAbrasion	Lateral	RegCurve	None	HertzianCone	NoLip	YesBulb	OvularOrTriangular	NoEdgeDamage
369074	369074	SimenOestmo	MIS4	ChertOrChal	FlakeFlakeFrag	NoPoint		Fragment				1		YesChatterMarks	SubangularSubrounded		WholeDorsal					NoBurning
369025	369025	KathrynRanhorn	MIS5	Quartzite	BladeBladeFrag	NoPoint		Fragment		NoBipolar	MainProductionPhase	0	NoPlatCortex									NoBurning	BiOrUni		Flat				NoDorsalPrep					ShatteredBulb		NoBulb		NoEdgeDamage		NoBandingVisible
368850	368850	JayneWilkins	MIS4	ChertOrChal	Shatter							0										NoBurning
368847	368847	JayneWilkins	MIS4	Silcrete	Shatter							0						YesLustre	0			NoBurning
368834	368834	JayneWilkins	MIS4	Silcrete	FlakeFlakeFrag	NoPoint				NoBipolar		0	NoPlatCortex					YesLustre	0	No		NoBurning			Flat		Feather	NotPrepared	NoDorsalPrep		NotExpressed	OverhangCurveNoBreak	None	None	NoLip	NoBulb	Punctiform	NoEdgeDamage
368792	368792	JayneWilkins	MIS4	Quartzite	FlakeFlakeFrag	NoPoint		Fragment		NoBipolar		0	YesPlatCortex									NoBurning	RadialOrSubradial		Flat	61-90			YesDorsalPrep	NoPlatAbrasion				None	NoLip	YesBulb	NarrowLinear	NoEdgeDamage		With
368790	368790	JayneWilkins	MIS4	ChertOrChal	Shatter	NoPoint		Fragment				Partial										NoBurning
368789	368789	JayneWilkins	MIS4	Quartzite	FlakeFlakeFrag	NoPoint				NoBipolar		0	NoPlatCortex									NoBurning	RadialOrSubradial		Flat	61-90	Feather	NotPrepared	NoDorsalPrep	NoPlatAbrasion	Lateral		None	None	NoLip	YesBulb		NoEdgeDamage		NoBandingVisible
368775	368775	JayneWilkins	MIS4	ChertOrChal	FlakeFlakeFrag	NoPoint		Fragment				0										NoBurning	RadialOrSubradial
368723	368723	BenSchoville	MIS4	ChertOrChal	BladeBladeFrag	NoPoint		Fragment			MainProductionPhase	0										YesBurning	BiOrUni				Feather											NoEdgeDamage
368694	368694	KathrynRanhorn	MIS4	Silcrete	FlakeFlakeFrag	NoPoint		Fragment				0						YesLustre	0			NoBurning
368679	368679	BenSchoville	MIS4	Quartz	Core				SplitFragment	YesBipolar		Partial			Rounded							NoBurning																						One	0		BiOrUni
368670	368670	BenSchoville	MIS4	ChertOrChal	FlakeFlakeFrag	NoPoint		Fragment				0										YesBurning																YesEdgeDamage	None
368466	368466	TelmoPereira	MIS4	Quartz	BladeBladeFrag	NoPoint		Fragment			MainProductionPhase	0										NoBurning	BiOrUni															NoEdgeDamage
368440	368440	TelmoPereira	MIS4	Quartz	BladeBladeFrag	NoPoint		Fragment			MainProductionPhase	0	NoPlatCortex									NoBurning	BiOrUni		Flat				NoDorsalPrep	YesPlatAbrasion	Centered	Rectillinear		RipplesUndulations	NoLip	YesBulb	NarrowLinear	NoEdgeDamage
368439	368439	TelmoPereira	MIS4	Silcrete	FlakeFlakeFrag	NoPoint				NoBipolar		0	NoPlatCortex					YesLustre	0	No		NoBurning	BiOrUni		Flat		Feather		YesDorsalPrep	YesPlatAbrasion	Lateral	OverhangCurveNoBreak		RipplesUndulations	NoLip	YesBulb	NarrowCurved	NoEdgeDamage
368423	368423	TelmoPereira	MIS4	Quartz	BladeBladeFrag	NoPoint		Fragment			MainProductionPhase	0										NoBurning	BiOrUni				Feather											NoEdgeDamage
368422	368422	TelmoPereira	MIS4	Silcrete	BladeBladeFrag	NoPoint		Fragment			MainProductionPhase	0	NoPlatCortex					YesLustre	0	No		NoBurning	BiOrUni		Twisted	61-90		NotPrepared	YesDorsalPrep	YesPlatAbrasion	Centered	OverhangCurveBreak	PartialFissure	None	NoLip	YesBulb	NarrowCurved	NoEdgeDamage
368418	368418	TelmoPereira	MIS4	Silcrete	BladeBladeFrag	NoPoint		Fragment			MainProductionPhase	0						YesLustre	0			NoBurning	BiOrUni				Feather											NoEdgeDamage
368405	368405	TelmoPereira	MIS4	Silcrete	FlakeFlakeFrag	NoPoint				NoBipolar		Partial	NoPlatCortex	NoChatterMarks			Lateral	YesLustre	0	No		NoBurning	RadialOrSubradial		Twisted	61-90	Feather	NotPrepared	YesDorsalPrep	YesPlatAbrasion	Centered	RegCurve	CompleteFissure	None	NoLip	YesBulb	OvularOrTriangular	NoEdgeDamage
368400	368400	BenSchoville	MIS4	Silcrete	BladeBladeFrag	NoPoint		Fragment			MainProductionPhase	0						YesLustre	0			NoBurning	BiOrUni															YesEdgeDamage	None
368396	368396	BenSchoville	MIS4		FlakeFlakeFrag	NoPoint		Fragment				0										YesBurning
368202	368202	KathrynRanhorn	MIS4	Silcrete	FlakeFlakeFrag	NoPoint				NoBipolar		0	NoPlatCortex					YesLustre	0	No		NoBurning			Flat	61-90	Feather	Faceted	NoDorsalPrep	YesPlatAbrasion	Centered	RegCurve	None	None	NoLip	YesBulb	QuadrangularTrapezoid	NoEdgeDamage
368179	368179	KathrynRanhorn	MIS4	Quartz	FlakeFlakeFrag	NoPoint		Fragment				0										NoBurning	BiOrUni				Feather											YesEdgeDamage	None
368173	368173	KathrynRanhorn	MIS4	Quartzite	Shatter							Partial		NoChatterMarks	Angular	Outcrop						NoBurning
368139	368139	SimenOestmo	MIS4	Silcrete	FlakeFlakeFrag	NoPoint		Fragment		NoBipolar		Partial	NoPlatCortex	NoChatterMarks	Rounded		Lateral	YesLustre	Partial	No	WholeDorsal	NoBurning			Flat	61-90		Faceted	NoDorsalPrep	YesPlatAbrasion		OverhangCurveNoBreak	None	Crushing	NoLip	YesBulb	OvularOrTriangular	NoEdgeDamage
368129	368129	KathrynRanhorn	MIS4	Silcrete	Shatter							0						YesLustre	0			NoBurning
368108	368108	KathrynRanhorn	MIS4	Silcrete	FlakeFlakeFrag	NoPoint				NoBipolar		0	NoPlatCortex					YesLustre	0	No		NoBurning			Curved	61-90	HingeOrStep	Faceted	NoDorsalPrep	NoPlatAbrasion	Centered	RegCurve	None	None	YesLip	NoBulb	QuadrangularTrapezoid	NoEdgeDamage
368096	368096	KathrynRanhorn	MIS4	Silcrete	Shatter							0						YesLustre	1			YesBurning
368087	368087	KathrynRanhorn	MIS4	Silcrete	Shatter							0						YesLustre	1			YesBurning
368082	368082	KathrynRanhorn	MIS4	Silcrete	FlakeFlakeFrag	NoPoint		Fragment		NoBipolar		0	NoPlatCortex					YesLustre	0	No		NoBurning			Flat				NoDorsalPrep	YesPlatAbrasion			None	None	NoLip	NoBulb		NoEdgeDamage
368079	368079	KathrynRanhorn	MIS4	Silcrete	FlakeFlakeFrag	NoPoint		Fragment				Partial		YesChatterMarks	SubangularSubrounded		Lateral	YesLustre	0			NoBurning					Feather											NoEdgeDamage
368075	368075	KathrynRanhorn	MIS4	Silcrete	FlakeFlakeFrag	NoPoint				NoBipolar		0	NoPlatCortex					YesLustre	0	No		NoBurning			Flat		HingeOrStep	NotPrepared	NoDorsalPrep	YesPlatAbrasion		Rectillinear	None	RipplesUndulations	NoLip	NoBulb	NarrowLinear	NoEdgeDamage
368064	368064	KathrynRanhorn	MIS4	ChertOrChal	Shatter							0										NoBurning
367987	367987	KathrynRanhorn	MIS4	Silcrete	FlakeFlakeFrag	NoPoint		Fragment				1		NoChatterMarks	SubangularSubrounded		WholeDorsal	YesLustre	0			NoBurning
367977	367977	JayneWilkins	MIS4	Quartz	Shatter							0										NoBurning
367929	367929	JayneWilkins	MIS4	Quartzite	FlakeFlakeFrag	NoPoint		Fragment		NoBipolar		0	YesPlatCortex	YesChatterMarks								NoBurning			Flat	90+			NoDorsalPrep	NoPlatAbrasion			None	None	NoLip	YesBulb	QuadrangularTrapezoid	NoEdgeDamage		NoBandingVisible
367927	367927	BenSchoville	MIS4	Silcrete	BladeBladeFrag	NoPoint		Fragment			MainProductionPhase	0	NoPlatCortex					YesLustre	0	No		NoBurning	BiOrUni		Flat			NotPrepared	NoDorsalPrep	NoPlatAbrasion				ShatteredBulb	NoLip	NoBulb	NarrowLinear	NoEdgeDamage
367922	367922	BenSchoville	MIS4	Quartz	Shatter							0										NoBurning
367910	367910	BenSchoville	MIS4	Quartz	Shatter							0										NoBurning
367907	367907	BenSchoville	MIS4	ChertOrChal	BladeBladeFrag	NoPoint		Fragment			MainProductionPhase	0	NoPlatCortex									NoBurning			Flat			NotPrepared	YesDorsalPrep	NoPlatAbrasion	Centered	OverhangCurveNoBreak		None	NoLip	YesBulb	NarrowCurved	YesEdgeDamage	StepTerminatingBendingFracture
367905	367905	BenSchoville	MIS4	Quartz	Shatter							0										NoBurning
367897	367897	BenSchoville	MIS4	Quartzite	FlakeFlakeFrag	NoPoint		Fragment				Partial		NoChatterMarks								NoBurning
367825	367825	TelmoPereira	MIS4	Silcrete	BladeBladeFrag	NoPoint		Fragment		NoBipolar	MainProductionPhase	0	NoPlatCortex					YesLustre	Partial	No	Lateral	NoBurning	BiOrUni	Convergent	Flat	61-90		Faceted	NoDorsalPrep	NoPlatAbrasion	Centered	RegCurve	PartialFissure	ShatteredBulb	NoLip	YesBulb	QuadrangularTrapezoid	YesEdgeDamage	None
367766	367766	JayneWilkins	MIS4	Quartzite	FlakeFlakeFrag	NoPoint		Fragment		NoBipolar		0	NoPlatCortex									NoBurning			Flat	61-90		NotPrepared	NoDorsalPrep	NoPlatAbrasion		RegCurve	None	None	NoLip	YesBulb	QuadrangularTrapezoid	NoEdgeDamage		Against
367127	367127	JayneWilkins	MIS4	Quartzite	FlakeFlakeFrag	NoPoint		Fragment		NoBipolar		Partial	NoPlatCortex									NoBurning
367123	367123	BenSchoville	MIS4	Quartz	FlakeFlakeFrag	NoPoint		Fragment				0										NoBurning
367114	367114	BenSchoville	MIS4	Quartz	RetouchedPiece		Flake	Fragment				0	NoPlatCortex									NoBurning	RadialOrSubradial		Flat							Rectillinear		Crushing		NoBulb	NarrowLinear	YesEdgeDamage	None		PiecesEsquillees		PiecesEsquillees
367113	367113	BenSchoville	MIS4	Quartz	FlakeFlakeFrag	NoPoint		Fragment				0										NoBurning
367113	367113	BenSchoville	MIS4	Quartz	FlakeFlakeFrag	NoPoint		Fragment				0										NoBurning					HingeOrStep											NoEdgeDamage
367110	367110	BenSchoville	MIS4	Quartz	FlakeFlakeFrag	NoPoint		Fragment				0										NoBurning
367103	367103	JayneWilkins	MIS4	Quartz	Shatter							0										NoBurning
367069	367069	BenSchoville	MIS4	ChertOrChal	Shatter							0										NoBurning
367064	367064	BenSchoville	MIS4	Quartz	BladeBladeFrag	NoPoint		Complete		NoBipolar	MainProductionPhase	0	NoPlatCortex									NoBurning			Flat	61-90	Feather	NotPrepared	YesDorsalPrep	NoPlatAbrasion	NotExpressed	RegCurve	None	None	NoLip	NoBulb	QuadrangularTrapezoid	NoEdgeDamage
367061	367061	KathrynRanhorn	MIS4	Quartz	FlakeFlakeFrag	NoPoint		Fragment				0										NoBurning
367059	367059	BenSchoville	MIS4		Shatter							0										YesBurning
367057	367057	BenSchoville	MIS4	Quartz	FlakeFlakeFrag	NoPoint		Fragment				0										NoBurning																YesEdgeDamage	None
366969	366969	JayneWilkins	MIS4	Silcrete	FlakeFlakeFrag	NoPoint				NoBipolar		0						YesLustre	0			NoBurning	RadialOrSubradial		Flat	61-90	Feather	NotPrepared	YesDorsalPrep	YesPlatAbrasion	Lateral		None	None	YesLip	YesBulb	QuadrangularTrapezoid	NoEdgeDamage
366926	366926	SimenOestmo	MIS4	Silcrete	BladeBladeFrag	NoPoint		Fragment			NaturalRidgeInitiation						Distal	YesLustre	Partial		Lateral	NoBurning	BiOrUni				Overshoot											NoEdgeDamage
366905	366905	TelmoPereira	MIS4	Silcrete	BladeBladeFrag	NoPoint		Fragment			CentripetalPreparationMaintenance	0						YesLustre	0			NoBurning	RadialOrSubradial				HingeOrStep											NoEdgeDamage
366902	366902	TelmoPereira	MIS4	Silcrete	RetouchedPiece		Blade	Fragment				0						YesLustre	0			NoBurning	BiOrUni															YesEdgeDamage	None		Backing	61-90	BackedPiece
366901	366901	TelmoPereira	MIS4	Silcrete	BladeBladeFrag	NoPoint		Complete		NoBipolar	MainProductionPhase	0	NoPlatCortex									NoBurning	BiOrUni	Convergent	Curved	61-90	HingeOrStep	NotPrepared	YesDorsalPrep	YesPlatAbrasion	Centered	RegCurve	None	RipplesUndulations	NoLip	YesBulb	QuadrangularTrapezoid	YesEdgeDamage	None
366883	366883	KathrynRanhorn	MIS5	Quartzite	FlakeFlakeFrag	NoPoint		Fragment		NoBipolar		0	YesPlatCortex	YesChatterMarks	Rounded	Cobble						NoBurning			Curved	61-90			NoDorsalPrep	YesPlatAbrasion		OverhangCurveNoBreak	None	None	NoLip	YesBulb	QuadrangularTrapezoid	NoEdgeDamage		NoBandingVisible
366847	366847	TelmoPereira	MIS5	Quartzite	FlakeFlakeFrag	NoPoint				NoBipolar		1	NoPlatCortex	YesChatterMarks	Rounded	Cobble	WholeDorsal					NoBurning			Curved	61-90	Feather	NotPrepared	NoDorsalPrep	NoPlatAbrasion	Centered	Double	CompleteFissure	ShatteredBulb	NoLip	YesBulb	QuadrangularTrapezoid	NoEdgeDamage		NoBandingVisible
366841	366841	TelmoPereira	MIS5	Quartzite	RetouchedPiece	NoPoint	Flake	Complete		NoBipolar		0	NoPlatCortex									NoBurning	RadialOrSubradial		Curved	61-90	Overshoot	Faceted	NoDorsalPrep	YesPlatAbrasion	Centered		None	ShatteredBulb	NoLip	YesBulb	QuadrangularTrapezoid	NoEdgeDamage		NoBandingVisible	MarginalEdgeShaping	61-90	MinimallyRetouched
366840	366840	TelmoPereira	MIS5	Quartzite	FlakeFlakeFrag	NoPoint		Fragment				Partial		YesChatterMarks	Rounded	Cobble	Lateral					NoBurning	BiOrUni				Feather											NoEdgeDamage		NoBandingVisible
366839	366839	TelmoPereira	MIS5	Quartzite	FlakeFlakeFrag	NoPoint				NoBipolar		Partial	NoPlatCortex	YesChatterMarks	Rounded	Cobble	Lateral					NoBurning	BiOrUni		Flat	61-90	Feather	Faceted	NoDorsalPrep	NoPlatAbrasion	Centered	RegCurve	None	None	NoLip	YesBulb	QuadrangularTrapezoid	NoEdgeDamage		NoBandingVisible
366819	366819	KathrynRanhorn	MIS5	Quartzite	FlakeFlakeFrag	NoPoint		Fragment				0										NoBurning
366816	366816	KathrynRanhorn	MIS5	Quartzite	FlakeFlakeFrag	NoPoint		Fragment				0										NoBurning
366814	366814	KathrynRanhorn	MIS5	Quartzite	FlakeFlakeFrag	NoPoint				NoBipolar		0	NoPlatCortex									NoBurning			Curved	31-60	Feather	NotPrepared	NoDorsalPrep	NoPlatAbrasion	Centered	OverhangCurveNoBreak	None	None	YesLip	YesBulb	QuadrangularTrapezoid	NoEdgeDamage		NoBandingVisible
366807	366807	KathrynRanhorn	MIS5	Quartzite	FlakeFlakeFrag	NoPoint		Fragment				0										NoBurning
366783	366783	TelmoPereira	MIS4	ChertOrChal	FlakeFlakeFrag	NoPoint		Fragment				0										NoBurning																NoEdgeDamage
366747	366747	TelmoPereira	MIS4	Quartz	Shatter							0										NoBurning
366741	366741	TelmoPereira	MIS4	Quartzite	FlakeFlakeFrag	NoPoint				NoBipolar		0	NoPlatCortex									NoBurning	RadialOrSubradial		Twisted		HingeOrStep	NotPrepared	NoDorsalPrep	NoPlatAbrasion	Centered	RegCurve		HertzianCone	NoLip	YesBulb	NarrowCurved	NoEdgeDamage		NoBandingVisible
366740	366740	TelmoPereira	MIS4	Silcrete	FlakeFlakeFrag	NoPoint		Fragment				0						YesLustre	0			NoBurning	BiOrUni				Feather											NoEdgeDamage
366734	366734	TelmoPereira	MIS4	Quartz	FlakeFlakeFrag	NoPoint		Fragment		NoBipolar		0	YesPlatCortex	YesChatterMarks	Rounded	Cobble						NoBurning			Flat	61-90			NoDorsalPrep	NoPlatAbrasion		OverhangCurveBreak	CompleteFissure	HertzianCone	NoLip	YesBulb	QuadrangularTrapezoid	NoEdgeDamage
366733	366733	TelmoPereira	MIS4	Silcrete	FlakeFlakeFrag	NoPoint		Fragment				0	NoPlatCortex					YesLustre	0	No		NoBurning			Flat	61-90		NotPrepared	NoDorsalPrep	NoPlatAbrasion		RegCurve	PartialFissure	ShatteredBulb	NoLip	YesBulb	OvularOrTriangular	NoEdgeDamage
366729	366729	TelmoPereira	MIS4	Silcrete	FlakeFlakeFrag	NoPoint		Fragment				0	NoPlatCortex					YesLustre	0	No		NoBurning			Flat			NotPrepared	NoDorsalPrep	NoPlatAbrasion	Centered	RegCurve		None	NoLip	YesBulb	NarrowCurved	NoEdgeDamage
366728	366728	TelmoPereira	MIS4	Silcrete	FlakeFlakeFrag	NoPoint		Fragment				0						NoLustre				NoBurning																NoEdgeDamage
366721	366721	TelmoPereira	MIS4	Silcrete	FlakeFlakeFrag	NoPoint		Fragment				0						YesLustre	0			NoBurning	BiOrUni				Feather											NoEdgeDamage
366627	366627	SimenOestmo	MIS4	Silcrete	BladeBladeFrag	NoPoint		Complete		NoBipolar	MainProductionPhase	0	NoPlatCortex					YesLustre	0	No		NoBurning	BiOrUni		Curved	61-90	HingeOrStep	NotPrepared	YesDorsalPrep	YesPlatAbrasion	Lateral	RegCurve	None	ShatteredBulb	NoLip	NoBulb	NarrowLinear	NoEdgeDamage
366546	366546	KathrynRanhorn	MIS4	Silcrete	BladeBladeFrag	NoPoint		Fragment			MainProductionPhase	0						YesLustre	0			NoBurning	BiOrUni				Feather											YesEdgeDamage	None
366545	366545	KathrynRanhorn	MIS4	Quartz	BladeBladeFrag	NoPoint		Fragment				0										NoBurning																NoEdgeDamage
366538	366538	KathrynRanhorn	MIS4	Silcrete	FlakeFlakeFrag	NoPoint		Fragment				0						YesLustre	0			NoBurning																NoEdgeDamage
366535	366535	KathrynRanhorn	MIS4	Silcrete	FlakeFlakeFrag	NoPoint		Fragment				0										NoBurning
366534	366534	KathrynRanhorn	MIS4	Silcrete	Shatter							0						YesLustre	0			NoBurning
366533	366533	KathrynRanhorn	MIS4	Silcrete	FlakeFlakeFrag	NoPoint		Fragment				0										YesBurning
366531	366531	KathrynRanhorn	MIS4	Silcrete	FlakeFlakeFrag	NoPoint		Fragment				0						YesLustre				YesBurning					Feather											NoEdgeDamage
366530	366530	KathrynRanhorn	MIS4	Silcrete	FlakeFlakeFrag	NoPoint				NoBipolar		0	NoPlatCortex					YesLustre				NoBurning			Curved		Feather		NoDorsalPrep	YesPlatAbrasion	Centered		None	ShatteredBulb	NoLip	NoBulb	NarrowLinear	NoEdgeDamage
366523	366523	KathrynRanhorn	MIS4	Silcrete	BladeBladeFrag	NoPoint		Complete		NoBipolar	MainProductionPhase	0	NoPlatCortex					YesLustre	0	No		NoBurning	BiOrUni		Flat	61-90	HingeOrStep	Faceted	YesDorsalPrep	NoPlatAbrasion	Centered	OverhangCurveNoBreak	PartialFissure	RipplesUndulations	NoLip	YesBulb	QuadrangularTrapezoid	NoEdgeDamage
366510	366510	KathrynRanhorn	MIS4	Quartz	Shatter							0										NoBurning
366508	366508	KathrynRanhorn	MIS4	Quartz	FlakeFlakeFrag	NoPoint		Fragment				0										NoBurning	BiOrUni															YesEdgeDamage	None
366491	366491	SimenOestmo	MIS4	Silcrete	FlakeFlakeFrag	NoPoint				NoBipolar		0	NoPlatCortex					YesLustre	Partial	No	Distal	NoBurning	RadialOrSubradial		Flat	61-90	Feather	NotPrepared	NoDorsalPrep	YesPlatAbrasion	Centered	RegCurve	None	ShatteredBulb	YesLip	YesBulb	OvularOrTriangular	YesEdgeDamage	None
366471	366471	TelmoPereira	MIS4	Silcrete	FlakeFlakeFrag	NoPoint				NoBipolar		0	NoPlatCortex									NoBurning	BiOrUni	Convergent	Twisted	61-90	Feather	NotPrepared	NoDorsalPrep	NoPlatAbrasion	Lateral	OverhangCurveNoBreak	PartialFissure	RipplesUndulations	YesLip	YesBulb	OvularOrTriangular	NoEdgeDamage
366383	366383	KathrynRanhorn	MIS4	Silcrete	FlakeFlakeFrag	NoPoint		Fragment		NoBipolar		0	NoPlatCortex					YesLustre	0	No		NoBurning	BiOrUni		Flat	61-90		NotPrepared	YesDorsalPrep	YesPlatAbrasion		RegCurve	None	RipplesUndulations	NoLip	NoBulb	QuadrangularTrapezoid	NoEdgeDamage
366368	366368	TelmoPereira	MIS4	Silcrete	BladeBladeFrag	NoPoint		Fragment			MainProductionPhase	0						YesLustre	0			YesBurning	BiOrUni				HingeOrStep											NoEdgeDamage
366363	366363	TelmoPereira	MIS4	Quartz	FlakeFlakeFrag	NoPoint		Fragment				0										NoBurning	BiOrUni	Parallel			Feather											NoEdgeDamage
366361	366361	TelmoPereira	MIS4	ChertOrChal	BladeBladeFrag	NoPoint		Fragment			NaturalRidgeInitiation	Partial		NoChatterMarks	Rounded		Mesial					YesBurning	BiOrUni				Overshoot											NoEdgeDamage
366346	366346	TelmoPereira	MIS4	ChertOrChal	BladeBladeFrag	NoPoint		Fragment			MainProductionPhase	0										NoBurning	BiOrUni															NoEdgeDamage
366306	366306	TelmoPereira	MIS4		FlakeFlakeFrag	NoPoint		Fragment				0										NoBurning	BiOrUni				Feather											NoEdgeDamage
366292	366292	TelmoPereira	MIS4	Quartz	Shatter							0										NoBurning
366281	366281	TelmoPereira	MIS4	Quartz	FlakeFlakeFrag	NoPoint		Fragment				0	NoPlatCortex									NoBurning	BiOrUni						NoDorsalPrep	NoPlatAbrasion		RegCurve		Crushing	NoLip	YesBulb		NoEdgeDamage
366276	366276	TelmoPereira	MIS4	Quartzite	Shatter							0										NoBurning
366194	366194	KathrynRanhorn	MIS4	Quartzite	FlakeFlakeFrag	NoPoint		Fragment				0										NoBurning
365965	365965	BenSchoville	MIS4	Silcrete	FlakeFlakeFrag	NoPoint				NoBipolar		0	NoPlatCortex					YesLustre	0	No		YesBurning			Flat		Feather	NotPrepared	YesDorsalPrep	NoPlatAbrasion	Centered	RegCurve	None	None	NoLip	YesBulb	Punctiform	NoEdgeDamage
365954	365954	KathrynRanhorn	MIS4	Quartzite	FlakeFlakeFrag	NoPoint		Fragment				0										NoBurning
365953	365953	BenSchoville	MIS4	Quartz	FlakeFlakeFrag	NoPoint		Fragment				0										NoBurning
365949	365949	KathrynRanhorn	MIS4	Quartz	Shatter							0										NoBurning
365948	365948	KathrynRanhorn	MIS4	Quartz	Shatter							0										NoBurning
365945	365945	BenSchoville	MIS4	ChertOrChal	FlakeFlakeFrag	NoPoint		Fragment				0										NoBurning
365944	365944	BenSchoville	MIS4	Silcrete	FlakeFlakeFrag	NoPoint		Fragment				0						NoLustre				NoBurning
365943	365943	BenSchoville	MIS4	ChertOrChal	FlakeFlakeFrag	NoPoint				NoBipolar		0	NoPlatCortex									YesBurning			Flat	61-90	Feather	NotPrepared	YesDorsalPrep	NoPlatAbrasion	Centered	OverhangCurveNoBreak			NoLip	YesBulb	NarrowCurved	NoEdgeDamage
365939	365939	BenSchoville	MIS4	Quartz	Shatter							0										NoBurning
365930	365930	KathrynRanhorn	MIS4	Quartzite	Shatter							0										NoBurning
365927	365927	KathrynRanhorn	MIS4	ChertOrChal	Shatter							0										NoBurning
365916	365916	KathrynRanhorn	MIS4	Quartz	FlakeFlakeFrag	NoPoint		Fragment				0										YesBurning	BiOrUni															NoEdgeDamage
365900	365900	KathrynRanhorn	MIS4	Silcrete	FlakeFlakeFrag	NoPoint		Fragment				0						YesLustre	0			NoBurning					Feather											NoEdgeDamage
365885	365885	TelmoPereira	MIS4	Quartz	Shatter							0										NoBurning
365874	365874	TelmoPereira	MIS4	Quartz	Shatter							0										NoBurning
365853	365853	TelmoPereira	MIS4	Quartz	FlakeFlakeFrag	NoPoint		Fragment		NoBipolar		0	NoPlatCortex									NoBurning	RadialOrSubradial		Flat							Rectillinear	CompleteFissure	ShatteredBulb		YesBulb	NarrowLinear	NoEdgeDamage
365850	365850	TelmoPereira	MIS4	Silcrete	FlakeFlakeFrag	NoPoint		Fragment				0						YesLustre	Partial		Lateral	NoBurning	BiOrUni	Parallel			HingeOrStep											NoEdgeDamage
365847	365847	TelmoPereira	MIS4	Quartz	Shatter							0										NoBurning
365829	365829	TelmoPereira	MIS4	Silcrete	FlakeFlakeFrag	NoPoint		Fragment				Partial		NoChatterMarks	Angular	Outcrop	Proximal	YesLustre	0			NoBurning
365782	365782	TelmoPereira	MIS5	Silcrete	FlakeFlakeFrag	NoPoint		Fragment				0						YesLustre	Partial		Mesial	NoBurning	BiOrUni				HingeOrStep											NoEdgeDamage
365777	365777	KathrynRanhorn	MIS5	Quartzite	BladeBladeFrag	NoPoint		Complete		NoBipolar	MainProductionPhase	0	NoPlatCortex									NoBurning	BiOrUni	Parallel	Flat	61-90	Feather	NotPrepared	YesDorsalPrep	NoPlatAbrasion	Centered	RegCurve	PartialFissure	RipplesUndulations	YesLip	NoBulb	QuadrangularTrapezoid	NoEdgeDamage		NoBandingVisible
365770	365770	TelmoPereira	MIS5	Silcrete	FlakeFlakeFrag	NoPoint		Fragment				0						NoLustre				NoBurning
365765	365765	TelmoPereira	MIS5	Quartz	FlakeFlakeFrag	NoPoint				NoBipolar		0	NoPlatCortex									NoBurning	RadialOrSubradial		Flat	61-90	HingeOrStep	Faceted	YesDorsalPrep	NoPlatAbrasion	Centered	OverhangCurveNoBreak	CompleteFissure	RipplesUndulations	NoLip	YesBulb	QuadrangularTrapezoid	NoEdgeDamage
365639	365639	BenSchoville	MIS5	Quartzite	FlakeFlakeFrag	NoPoint		Fragment				0	YesPlatCortex									NoBurning			Flat	61-90			NoDorsalPrep	NoPlatAbrasion		Rectillinear		None	YesLip	NoBulb	QuadrangularTrapezoid	NoEdgeDamage		NoBandingVisible
365603	365603	KathrynRanhorn	MIS5	Silcrete	FlakeFlakeFrag	YesPoint				NoBipolar		0	NoPlatCortex					YesLustre	0	No		NoBurning	BiOrUni		Flat	61-90	Feather	NotPrepared	NoDorsalPrep	YesPlatAbrasion	Centered	RegCurve	PartialFissure	RipplesUndulations	YesLip	NoBulb	QuadrangularTrapezoid	YesEdgeDamage	None
365543	365543	KathrynRanhorn	MIS5	Quartzite	FlakeFlakeFrag	NoPoint		Fragment				0	YesPlatCortex	NoChatterMarks	SubangularSubrounded							NoBurning	RadialOrSubradial		Flat	61-90			NoDorsalPrep	NoPlatAbrasion		OverhangCurveBreak	PartialFissure	None	NoLip	NoBulb	QuadrangularTrapezoid	NoEdgeDamage		NoBandingVisible
365531	365531	KathrynRanhorn	MIS5	Quartzite	FlakeFlakeFrag	NoPoint				NoBipolar		0	NoPlatCortex									NoBurning	BiOrUni	Convergent	Curved	61-90	Feather	NotPrepared	NoDorsalPrep	YesPlatAbrasion	Centered	OverhangCurveBreak	None	None	YesLip	YesBulb	QuadrangularTrapezoid	NoEdgeDamage		NoBandingVisible
365530	365530	KathrynRanhorn	MIS5	Quartzite	Shatter							0										NoBurning
365529	365529	KathrynRanhorn	MIS5	Quartzite	FlakeFlakeFrag	NoPoint		Fragment				0										NoBurning	BiOrUni															NoEdgeDamage
365521	365521	TelmoPereira	MIS5	Quartzite	BladeBladeFrag	NoPoint		Fragment			MainProductionPhase	0										NoBurning	BiOrUni				Feather											NoEdgeDamage		NoBandingVisible
365520	365520	TelmoPereira	MIS5	Quartzite	FlakeFlakeFrag	NoPoint		Fragment				0										NoBurning
365519	365519	TelmoPereira	MIS5	Quartzite	FlakeFlakeFrag	NoPoint		Fragment				0	NoPlatCortex									YesBurning	BiOrUni	Parallel	Flat	61-90		NotPrepared	NoDorsalPrep	NoPlatAbrasion	Lateral	OverhangCurveNoBreak	PartialFissure	Crushing	NoLip	YesBulb	QuadrangularTrapezoid	NoEdgeDamage		NoBandingVisible
365518	365518	KathrynRanhorn	MIS5	Silcrete	FlakeFlakeFrag	NoPoint		Fragment				0						NoLustre				YesBurning	BiOrUni				Feather											NoEdgeDamage
365517	365517	TelmoPereira	MIS5	Silcrete	FlakeFlakeFrag	NoPoint		Fragment				1		NoChatterMarks	SubangularSubrounded		WholeDorsal	NoLustre				NoBurning
365516	365516	TelmoPereira	MIS5	Quartzite	BladeBladeFrag	NoPoint		Complete		NoBipolar	MainProductionPhase	0	NoPlatCortex									NoBurning	BiOrUni	Convergent	Twisted	61-90	HingeOrStep	NotPrepared	YesDorsalPrep	NoPlatAbrasion	Centered	OverhangCurveBreak	CompleteFissure	ShatteredBulb	NoLip	YesBulb	OvularOrTriangular	NoEdgeDamage		NoBandingVisible
365515	365515	TelmoPereira	MIS5	Quartzite	BladeBladeFrag	NoPoint		Fragment			MainProductionPhase	0										NoBurning	BiOrUni	Parallel			Feather											NoEdgeDamage		NoBandingVisible
365514	365514	TelmoPereira	MIS5	Quartzite	BladeBladeFrag	NoPoint		Fragment			MainProductionPhase	Partial		YesChatterMarks	Rounded	Cobble	Distal					NoBurning	BiOrUni				Feather											NoEdgeDamage		NoBandingVisible
365508	365508	BenSchoville	MIS5	Silcrete	BladeBladeFrag	NoPoint		Fragment			MainProductionPhase	Partial		NoChatterMarks	Rounded		Distal	YesLustre	0			NoBurning	BiOrUni	Parallel			Overshoot											NoEdgeDamage
365506	365506	BenSchoville	MIS5	Quartzite	FlakeFlakeFrag	NoPoint		Fragment				0	NoPlatCortex									NoBurning			Flat	31-60		NotPrepared	NoDorsalPrep	NoPlatAbrasion	Centered	RegCurve	None	Crushing	YesLip	YesBulb	QuadrangularTrapezoid	NoEdgeDamage		NoBandingVisible
365494	365494	BenSchoville	MIS5	Quartzite	FlakeFlakeFrag	NoPoint		Fragment				0										NoBurning
365493	365493	BenSchoville	MIS5	Quartzite	Shatter							0										NoBurning
365490	365490	TelmoPereira	MIS5	Quartzite	FlakeFlakeFrag	NoPoint		Fragment		NoBipolar		0	NoPlatCortex									NoBurning			Curved	61-90		NotPrepared	NoDorsalPrep	NoPlatAbrasion			CompleteFissure	None	NoLip			NoEdgeDamage		NoBandingVisible
365489	365489	TelmoPereira	MIS5	Quartzite	FlakeFlakeFrag	NoPoint				NoBipolar		0	NoPlatCortex									NoBurning	RadialOrSubradial		Curved	61-90	Feather	Faceted	NoDorsalPrep	NoPlatAbrasion	Centered	OverhangCurveBreak	CompleteFissure	ShatteredBulb	NoLip	YesBulb	QuadrangularTrapezoid	NoEdgeDamage		NoBandingVisible
365487	365487	TelmoPereira	MIS5	Quartzite	BladeBladeFrag	NoPoint		Fragment			MainProductionPhase	Partial	NoPlatCortex	YesChatterMarks	Rounded	Cobble	Proximal					NoBurning	BiOrUni		Flat	61-90		Faceted	NoDorsalPrep	NoPlatAbrasion	Lateral	OverhangCurveBreak	CompleteFissure	HertzianCone	NoLip	YesBulb	QuadrangularTrapezoid	YesEdgeDamage	None	NoBandingVisible
365485	365485	TelmoPereira	MIS5	Quartzite	FlakeFlakeFrag	NoPoint		Fragment				0										NoBurning	BiOrUni	Convergent
365484	365484	TelmoPereira	MIS5	Quartzite	FlakeFlakeFrag	NoPoint		Fragment				Partial		YesChatterMarks	Rounded	Cobble	Distal					NoBurning					HingeOrStep											NoEdgeDamage		Oblique
365364	365364	TelmoPereira	MIS4	ChertOrChal	Shatter							0										NoBurning
365359	365359	TelmoPereira	MIS4	Silcrete	BladeBladeFrag	NoPoint		Complete		NoBipolar	MainProductionPhase	0	NoPlatCortex									NoBurning	BiOrUni	Parallel	Twisted		Feather	NotPrepared	NoDorsalPrep		Centered	RegCurve		None	NoLip	YesBulb	Punctiform	NoEdgeDamage
365357	365357	TelmoPereira	MIS4	Silcrete	FlakeFlakeFrag	NoPoint				NoBipolar		0	NoPlatCortex									NoBurning	BiOrUni		Twisted	61-90	Feather	Faceted	NoDorsalPrep	NoPlatAbrasion	Lateral	OverhangCurveNoBreak	None	HertzianCone	NoLip	YesBulb	QuadrangularTrapezoid	YesEdgeDamage	None
365353	365353	TelmoPereira	MIS4	Silcrete	FlakeFlakeFrag	NoPoint		Fragment		NoBipolar		0	NoPlatCortex									NoBurning			Curved	61-90		Faceted	NoDorsalPrep	NoPlatAbrasion		RegCurve	None	None	NoLip	YesBulb	NarrowCurved	NoEdgeDamage
365352	365352	TelmoPereira	MIS4	Silcrete	FlakeFlakeFrag	NoPoint				NoBipolar		0	NoPlatCortex					YesLustre	0	No		NoBurning	BiOrUni		Twisted		Feather	NotPrepared	YesDorsalPrep	NoPlatAbrasion	Centered	RegCurve		None	NoLip	YesBulb	NarrowLinear	NoEdgeDamage
365342	365342	TelmoPereira	MIS4	Silcrete	FlakeFlakeFrag	NoPoint				NoBipolar		0	NoPlatCortex					YesLustre	0	No		NoBurning	BiOrUni	Convergent	Flat	61-90	HingeOrStep	NotPrepared	NoDorsalPrep	NoPlatAbrasion	Centered	OverhangCurveNoBreak	CompleteFissure	HertzianCone	NoLip	YesBulb	QuadrangularTrapezoid	NoEdgeDamage
365340	365340	TelmoPereira	MIS4	ChertOrChal	FlakeFlakeFrag	NoPoint		Fragment		NoBipolar		Partial	NoPlatCortex				Lateral					NoBurning			Curved	61-90	HingeOrStep	Faceted	YesDorsalPrep	YesPlatAbrasion	Lateral	RegCurve		RipplesUndulations	NoLip	YesBulb	QuadrangularTrapezoid	NoEdgeDamage
365335	365335	TelmoPereira	MIS4	Silcrete	FlakeFlakeFrag	NoPoint				NoBipolar		0	NoPlatCortex					NoLustre				NoBurning			Flat		HingeOrStep	NotPrepared	YesDorsalPrep	NoPlatAbrasion	Centered	OverhangCurveNoBreak	None	RipplesUndulations	NoLip	YesBulb	NarrowCurved	NoEdgeDamage
365334	365334	TelmoPereira	MIS4	ChertOrChal	FlakeFlakeFrag	NoPoint		Fragment		NoBipolar		0	NoPlatCortex									YesBurning	RadialOrSubradial		Curved	61-90		NotPrepared	NoDorsalPrep	NoPlatAbrasion		RegCurve	CompleteFissure	Crushing	NoLip	YesBulb		NoEdgeDamage
365328	365328	TelmoPereira	MIS4	Silcrete	FlakeFlakeFrag	NoPoint				NoBipolar		0	NoPlatCortex									NoBurning			Flat	61-90	HingeOrStep	Faceted	NoDorsalPrep	NoPlatAbrasion	Centered	RegCurve	None	None	NoLip	YesBulb	NarrowCurved	NoEdgeDamage
365305	365305	SimenOestmo	MIS4	Silcrete	FlakeFlakeFrag	NoPoint		Fragment				0						YesLustre	Partial		Lateral	NoBurning	BiOrUni	Convergent			Overshoot											YesEdgeDamage	None
365300	365300	TelmoPereira	MIS4	Silcrete	FlakeFlakeFrag	NoPoint		Fragment		NoBipolar		0	NoPlatCortex					NoLustre				NoBurning	BiOrUni		Curved
365283	365283	KathrynRanhorn	MIS4	Silcrete	Shatter							0						YesLustre	0			NoBurning
365278	365278	KathrynRanhorn	MIS4	Silcrete	FlakeFlakeFrag	NoPoint		Fragment				0						YesLustre	0			NoBurning																NoEdgeDamage
365276	365276	KathrynRanhorn	MIS4	Silcrete	FlakeFlakeFrag	NoPoint		Fragment				0						YesLustre	0			NoBurning	BiOrUni	Convergent			Feather											NoEdgeDamage
365275	365275	KathrynRanhorn	MIS4	Silcrete	FlakeFlakeFrag	NoPoint		Fragment				0						YesLustre	0			NoBurning	BiOrUni	Convergent														NoEdgeDamage
365271	365271	KathrynRanhorn	MIS4	Silcrete	FlakeFlakeFrag	NoPoint		Fragment				0						YesLustre	0			NoBurning																NoEdgeDamage
365267	365267	KathrynRanhorn	MIS4	Silcrete	FlakeFlakeFrag	NoPoint				NoBipolar		0	NoPlatCortex					YesLustre	0	No		NoBurning			Flat		HingeOrStep	NotPrepared	NoDorsalPrep	NoPlatAbrasion	Centered	RegCurve	None	None	NoLip	NoBulb	OvularOrTriangular	NoEdgeDamage
365263	365263	KathrynRanhorn	MIS4	Quartzite	FlakeFlakeFrag	NoPoint		Fragment				Partial		YesChatterMarks	SubangularSubrounded							NoBurning
365241	365241	KathrynRanhorn	MIS4	Quartzite	Shatter							0										NoBurning
365237	365237	KathrynRanhorn	MIS4	Silcrete	FlakeFlakeFrag	NoPoint		Fragment				Partial		NoChatterMarks	Angular	Outcrop	Distal	YesLustre	0			NoBurning					HingeOrStep											NoEdgeDamage
365235	365235	KathrynRanhorn	MIS4	Silcrete	Shatter							0						YesLustre	0			NoBurning
365222	365222	SimenOestmo	MIS4	ChertOrChal	FlakeFlakeFrag	NoPoint				NoBipolar		0	NoPlatCortex									NoBurning	BiOrUni		Flat	61-90	Feather	NotPrepared	NoDorsalPrep	YesPlatAbrasion	NotExpressed	RegCurve	None	None	YesLip	YesBulb	OvularOrTriangular	NoEdgeDamage
365220	365220	SimenOestmo	MIS4	Quartzite	Shatter							Partial		YesChatterMarks	Rounded	Cobble						NoBurning
365181	365181	TelmoPereira	MIS5	Silcrete	BladeBladeFrag	NoPoint		Fragment			MainProductionPhase	0	NoPlatCortex					YesLustre	0	No		NoBurning	BiOrUni	Parallel	Flat	61-90		Faceted	YesDorsalPrep	NoPlatAbrasion	Centered	OverhangCurveNoBreak	None	Crushing	NoLip	YesBulb	QuadrangularTrapezoid	YesEdgeDamage	None
365128	365128	TelmoPereira	MIS5	Silcrete	FlakeFlakeFrag	NoPoint				NoBipolar		0	NoPlatCortex					YesLustre	Partial	Yes	Distal	NoBurning	RadialOrSubradial		Curved	61-90	Feather	Faceted	YesDorsalPrep	NoPlatAbrasion	Centered	RegCurve	None	None	NoLip	YesBulb	QuadrangularTrapezoid	YesEdgeDamage	None
365017	365017	TelmoPereira	MIS5	Quartzite	BladeBladeFrag	NoPoint		Fragment			CentripetalPreparationMaintenance	0	NoPlatCortex									NoBurning	RadialOrSubradial			61-90		Faceted	NoDorsalPrep	NoPlatAbrasion		RegCurve	None	Crushing	NoLip	YesBulb		YesEdgeDamage	None	NoBandingVisible
364566	364566	SimenOestmo	MIS4	Quartzite	FlakeFlakeFrag	NoPoint				NoBipolar		0	NoPlatCortex									NoBurning			Flat	31-60	Feather	NotPrepared	NoDorsalPrep	NoPlatAbrasion	NotExpressed	RegCurve	None	Crushing	NoLip	NoBulb	OvularOrTriangular	NoEdgeDamage		NoBandingVisible
364364	364364	TelmoPereira	MIS4	Quartz	Shatter							0										NoBurning
364361	364361	TelmoPereira	MIS4	Silcrete	Shatter							0						NoLustre				YesBurning
364326	364326	SimenOestmo	MIS4	Silcrete	BladeBladeFrag	NoPoint		Fragment			MainProductionPhase	0	NoPlatCortex					YesLustre	0	No		NoBurning	BiOrUni		Flat	61-90		NotPrepared	YesDorsalPrep	YesPlatAbrasion	NotExpressed	RegCurve	None	None	NoLip	NoBulb	NarrowLinear	NoEdgeDamage
364289	364289	SimenOestmo	MIS4	Silcrete	FlakeFlakeFrag	NoPoint				NoBipolar		Partial	NoPlatCortex	NoChatterMarks			Lateral	YesLustre	Partial	Yes	Lateral	NoBurning			Twisted	61-90	Feather	NotPrepared	NoDorsalPrep	YesPlatAbrasion	Lateral	OverhangCurveNoBreak	None	ShatteredBulb	NoLip	YesBulb	NarrowCurved	NoEdgeDamage
364248	364248	TelmoPereira	MIS5	Silcrete	FlakeFlakeFrag	NoPoint		Fragment		NoBipolar		Partial	NoPlatCortex	NoChatterMarks	Rounded		Distal	YesLustre	Partial	No	Distal	YesBurning			Flat				YesDorsalPrep							NoBulb		NoEdgeDamage
364214	364214	TelmoPereira	MIS5	Silcrete	Shatter							0						NoLustre				YesBurning
364078	364078	KathrynRanhorn	MIS5	Quartzite	FlakeFlakeFrag	NoPoint				NoBipolar		0	YesPlatCortex	NoChatterMarks								NoBurning	BiOrUni	Convergent	Flat	61-90	HingeOrStep		YesDorsalPrep	YesPlatAbrasion	Centered	RegCurve	None	None	NoLip	NoBulb	QuadrangularTrapezoid	NoEdgeDamage		Oblique
363928	363928	BenSchoville	MIS4	Silcrete	Core				SplitFragment	NoBipolar		0						YesLustre	0			NoBurning																						Two			RadialOrSubradial		Recurrent
363927	363927	KathrynRanhorn	MIS4	Silcrete	BladeBladeFrag	NoPoint		Complete		NoBipolar	MainProductionPhase	0	NoPlatCortex					YesLustre	0	No		NoBurning	BiOrUni		Curved	61-90	HingeOrStep	NotPrepared	NoDorsalPrep	NoPlatAbrasion	Centered	RegCurve	None	RipplesUndulations	YesLip	NoBulb	QuadrangularTrapezoid	NoEdgeDamage
363923	363923	KathrynRanhorn	MIS4	Silcrete	BladeBladeFrag	NoPoint		Fragment		NoBipolar	MainProductionPhase	0						YesLustre	0			NoBurning	BiOrUni
363899	363899	BenSchoville	MIS4	Silcrete	Shatter							0						YesLustre	0			NoBurning
363899	363899	BenSchoville	MIS4	Silcrete	BladeBladeFrag	NoPoint		Fragment			MainProductionPhase	0						YesLustre	0			NoBurning					Feather											NoEdgeDamage
363898	363898	KathrynRanhorn	MIS4	Silcrete	FlakeFlakeFrag	NoPoint		Fragment				0						YesLustre	0			NoBurning	BiOrUni															YesEdgeDamage	StepTerminatingBendingFracture
363897	363897	KathrynRanhorn	MIS4	Silcrete	FlakeFlakeFrag	NoPoint		Fragment				0						YesLustre	0			NoBurning
363888	363888	KathrynRanhorn	MIS4	ChertOrChal	FlakeFlakeFrag	NoPoint		Fragment				0										NoBurning	BiOrUni	Parallel			Feather											NoEdgeDamage
363881	363881	BenSchoville	MIS4	Silcrete	FlakeFlakeFrag	NoPoint		Fragment				0						YesLustre	0			NoBurning
363875	363875	KathrynRanhorn	MIS4	Quartzite	FlakeFlakeFrag	NoPoint		Complete		NoBipolar		0	YesPlatCortex	YesChatterMarks	Angular							NoBurning			Flat	61-90	HingeOrStep		NoDorsalPrep	NoPlatAbrasion	NotExpressed	Rectillinear	None	None	NoLip	NoBulb	QuadrangularTrapezoid	NoEdgeDamage		NoBandingVisible
363867	363867	KathrynRanhorn	MIS4	Silcrete	BladeBladeFrag	NoPoint		Fragment			MainProductionPhase	0						YesLustre	0			NoBurning	BiOrUni				Feather											NoEdgeDamage
363863	363863	TelmoPereira	MIS4	Silcrete	Shatter							0						YesLustre	Partial			NoBurning
363853	363853	TelmoPereira	MIS4	Quartz	BladeBladeFrag	NoPoint		Fragment			CentripetalPreparationMaintenance	0										YesBurning	RadialOrSubradial															NoEdgeDamage
363815	363815	KathrynRanhorn	MIS4	Quartz	FlakeFlakeFrag	NoPoint		Fragment				0										NoBurning																NoEdgeDamage
363797	363797	TelmoPereira	MIS4	ChertOrChal	FlakeFlakeFrag	NoPoint				NoBipolar		0	NoPlatCortex									YesBurning			Curved	61-90	Feather			NoPlatAbrasion	Centered	OverhangCurveBreak			NoLip	YesBulb		NoEdgeDamage
363786	363786	KathrynRanhorn	MIS4	Quartz	FlakeFlakeFrag	NoPoint		Fragment				0										NoBurning					Feather											NoEdgeDamage
363783	363783	KathrynRanhorn	MIS4	Silcrete	FlakeFlakeFrag	NoPoint		Fragment				0						YesLustre	0			NoBurning
363781	363781	KathrynRanhorn	MIS4	Quartz	FlakeFlakeFrag	NoPoint		Fragment				0										NoBurning
363691	363691	TelmoPereira	MIS4	Quartzite	FlakeFlakeFrag	NoPoint				NoBipolar		0	YesPlatCortex	YesChatterMarks	Rounded	Cobble						NoBurning	BiOrUni		Curved	61-90	Feather		NoDorsalPrep	NoPlatAbrasion	Centered	RegCurve	CompleteFissure	ShatteredBulb	NoLip	YesBulb	QuadrangularTrapezoid	YesEdgeDamage	None	NoBandingVisible
363620	363620	TelmoPereira	MIS4	Quartz	FlakeFlakeFrag	NoPoint		Fragment				0										NoBurning
363565	363565	TelmoPereira	MIS4	Quartzite	FlakeFlakeFrag	NoPoint		Fragment		NoBipolar		0	NoPlatCortex									NoBurning			Flat	61-90		NotPrepared	YesDorsalPrep	NoPlatAbrasion		OverhangCurveBreak	PartialFissure	None	NoLip	YesBulb		NoEdgeDamage		NoBandingVisible
363341	363341	SimenOestmo	MIS4	Quartzite	FlakeFlakeFrag	NoPoint				NoBipolar		Partial	NoPlatCortex	NoChatterMarks			Lateral					NoBurning			Flat	61-90	HingeOrStep	NotPrepared	NoDorsalPrep	NoPlatAbrasion	Centered	RegCurve	None	None	NoLip	YesBulb	OvularOrTriangular	NoEdgeDamage		With
363321	363321	SimenOestmo	MIS4	Silcrete	Shatter							0						YesLustre	0			NoBurning
363320	363320	SimenOestmo	MIS4	Silcrete	FlakeFlakeFrag	NoPoint		Fragment				0						YesLustre	0			NoBurning																NoEdgeDamage
363298	363298	SimenOestmo	MIS4	Silcrete	FlakeFlakeFrag	NoPoint				NoBipolar		0	NoPlatCortex					YesLustre	0	No		NoBurning	BiOrUni		Flat	31-60	Feather	NotPrepared	NoDorsalPrep	NoPlatAbrasion	Lateral	RegCurve	None	None	NoLip	YesBulb	NarrowCurved	NoEdgeDamage
363291	363291	SimenOestmo	MIS4	Silcrete	BladeBladeFrag	NoPoint		Fragment			MainProductionPhase	0						YesLustre	0			NoBurning	BiOrUni															NoEdgeDamage
363277	363277	SimenOestmo	MIS4	Quartz	FlakeFlakeFrag	NoPoint		Fragment				0										NoBurning
363039	363039	JayneWilkins	MIS4	Quartzite	FlakeFlakeFrag	NoPoint		Fragment				0										NoBurning					HingeOrStep											YesEdgeDamage	None	Oblique
363038	363038	JayneWilkins	MIS4	Quartz	Shatter							0										NoBurning
363029	363029	JayneWilkins	MIS4	Quartzite	FlakeFlakeFrag	NoPoint				NoBipolar		0	NoPlatCortex									NoBurning	RadialOrSubradial		Curved		Feather	Faceted	NoDorsalPrep		Centered		None	None	NoLip	YesBulb	Punctiform	NoEdgeDamage		NoBandingVisible
363004	363004	JayneWilkins	MIS4	Quartz	Shatter							0										NoBurning
362978	362978	JayneWilkins	MIS4	Quartzite	FlakeFlakeFrag	NoPoint				NoBipolar		0	NoPlatCortex									NoBurning	RadialOrSubradial		Flat	61-90	HingeOrStep	NotPrepared	NoDorsalPrep	NoPlatAbrasion	Centered	OverhangCurveNoBreak	None	None	NoLip	NoBulb	NarrowLinear	NoEdgeDamage		Against
362967	362967	JayneWilkins	MIS4	ChertOrChal	Shatter							0										NoBurning
362957	362957	JayneWilkins	MIS4	Silcrete	FlakeFlakeFrag	NoPoint		Fragment				0	NoPlatCortex					YesLustre	0	No		NoBurning	BiOrUni	Parallel	Flat	61-90		NotPrepared	NoDorsalPrep	YesPlatAbrasion	Lateral		None	None	YesLip	YesBulb		NoEdgeDamage
362942	362942	JayneWilkins	MIS4	Quartz	Shatter							0										NoBurning
362691	362691	KathrynRanhorn	MIS4	Quartzite	FlakeFlakeFrag	NoPoint		Fragment				0										NoBurning					Feather											NoEdgeDamage		NoBandingVisible
362444	362444	BenSchoville	MIS5	Silcrete	FlakeFlakeFrag	NoPoint		Fragment				0						YesLustre	0			NoBurning
362259	362259	TelmoPereira	MIS4	Quartz	Shatter							0										NoBurning
362240	362240	TelmoPereira	MIS4	Quartz	Shatter							0										NoBurning
362232	362232	KathrynRanhorn	MIS4	Quartzite	FlakeFlakeFrag	NoPoint		Fragment				0										NoBurning
362224	362224	TelmoPereira	MIS4	ChertOrChal	FlakeFlakeFrag	NoPoint				NoBipolar		Partial	NoPlatCortex	NoChatterMarks			WholeDorsal					NoBurning	BiOrUni		Curved	61-90	Feather	NotPrepared	NoDorsalPrep	NoPlatAbrasion	Centered	RegCurve	CompleteFissure	RipplesUndulations	NoLip	YesBulb	OvularOrTriangular	NoEdgeDamage
362216	362216	TelmoPereira	MIS4	Silcrete	FlakeFlakeFrag	NoPoint		Fragment				0	NoPlatCortex					YesLustre	0	No		NoBurning	BiOrUni	Parallel	Flat	61-90		NotPrepared	NoDorsalPrep	NoPlatAbrasion	Lateral	OverhangCurveBreak	None	HertzianCone	NoLip	YesBulb	QuadrangularTrapezoid	NoEdgeDamage
362214	362214	JayneWilkins	MIS4	Quartz	FlakeFlakeFrag	NoPoint				NoBipolar		0	NoPlatCortex									NoBurning			Curved	61-90	Feather	NotPrepared	NoDorsalPrep	YesPlatAbrasion	Centered		None	None	NoLip	YesBulb	OvularOrTriangular	NoEdgeDamage
362201	362201	TelmoPereira	MIS4	Quartz	Shatter							0										NoBurning
362192	362192	KathrynRanhorn	MIS4	Silcrete	FlakeFlakeFrag	NoPoint		Fragment				0						YesLustre	0			NoBurning	RadialOrSubradial
362178	362178	KathrynRanhorn	MIS4	Quartz	FlakeFlakeFrag	NoPoint		Fragment				0										NoBurning
362160	362160	TelmoPereira	MIS4	Silcrete	FlakeFlakeFrag	NoPoint		Fragment				0						YesLustre	0			NoBurning	RadialOrSubradial				HingeOrStep											NoEdgeDamage
362153	362153	BenSchoville	MIS4	ChertOrChal	FlakeFlakeFrag	NoPoint				NoBipolar		0	NoPlatCortex									NoBurning			Flat		Feather	NotPrepared	NoDorsalPrep	NoPlatAbrasion	Centered	Rectillinear	None	None	NoLip	YesBulb	NarrowLinear	NoEdgeDamage
362134	362134	KathrynRanhorn	MIS4	Silcrete	FlakeFlakeFrag	NoPoint		Fragment				0						YesLustre	1		WholeDorsal	NoBurning
361911	361911	KathrynRanhorn	MIS5	Quartzite	BladeBladeFrag	NoPoint		Complete		NoBipolar	MainProductionPhase	0	NoPlatCortex									NoBurning	BiOrUni		Curved	61-90	Feather	Faceted	YesDorsalPrep	YesPlatAbrasion	Centered	OverhangCurveNoBreak	None	None	NoLip	YesBulb	QuadrangularTrapezoid	YesEdgeDamage	None	NoBandingVisible
361840	361840	KathrynRanhorn	MIS5	Quartzite	FlakeFlakeFrag	NoPoint		Fragment				0										NoBurning
361835	361835	KathrynRanhorn	MIS5	Quartzite	FlakeFlakeFrag	NoPoint		Fragment				0										NoBurning	BiOrUni				HingeOrStep											NoEdgeDamage		NoBandingVisible
361834	361834	KathrynRanhorn	MIS5	Quartzite	FlakeFlakeFrag	NoPoint		Fragment				0										NoBurning	BiOrUni															NoEdgeDamage
361833	361833	KathrynRanhorn	MIS5	Quartzite	FlakeFlakeFrag	NoPoint				NoBipolar		0	NoPlatCortex									NoBurning	RadialOrSubradial		Flat	61-90	HingeOrStep	NotPrepared	NoDorsalPrep	NoPlatAbrasion	Centered	OverhangCurveNoBreak	PartialFissure	None	YesLip	YesBulb	QuadrangularTrapezoid	NoEdgeDamage		NoBandingVisible
361783	361783	SimenOestmo	MIS4	ChertOrChal	FlakeFlakeFrag	NoPoint		Fragment				0										NoBurning
361777	361777	SimenOestmo	MIS4	Silcrete	Shatter							0						YesLustre	0			NoBurning
361761	361761	SimenOestmo	MIS4	Silcrete	FlakeFlakeFrag	NoPoint		Fragment				0						YesLustre	0			NoBurning					Feather											NoEdgeDamage
361752	361752	SimenOestmo	MIS4	Silcrete	BladeBladeFrag	NoPoint		Fragment			MainProductionPhase	0						YesLustre	0			NoBurning	BiOrUni	Convergent														NoEdgeDamage
361751	361751	SimenOestmo	MIS4	Quartz	Shatter							0										NoBurning
361750	361750	TelmoPereira	MIS4	Quartz	FlakeFlakeFrag	NoPoint		Fragment				0										NoBurning	BiOrUni				Feather											NoEdgeDamage
361749	361749	TelmoPereira	MIS4	Quartz	FlakeFlakeFrag	NoPoint		Fragment		NoBipolar		0	NoPlatCortex									NoBurning	BiOrUni		Flat	61-90		Faceted	NoDorsalPrep	NoPlatAbrasion		RegCurve	CompleteFissure	HertzianCone	NoLip	YesBulb		NoEdgeDamage
361747	361747	SimenOestmo	MIS4	ChertOrChal	FlakeFlakeFrag	NoPoint				NoBipolar		0	NoPlatCortex									NoBurning	BiOrUni	Parallel	Curved	61-90	HingeOrStep	Faceted	NoDorsalPrep	YesPlatAbrasion	NotExpressed		None	ShatteredBulb	YesLip	YesBulb	QuadrangularTrapezoid	NoEdgeDamage
361734	361734	SimenOestmo	MIS4	Silcrete	FlakeFlakeFrag	NoPoint		Fragment		NoBipolar		Partial		NoChatterMarks				YesLustre	0			NoBurning																NoEdgeDamage
361724	361724	TelmoPereira	MIS4	Quartz	FlakeFlakeFrag	NoPoint				NoBipolar		0	NoPlatCortex									NoBurning	RadialOrSubradial		Flat	61-90	HingeOrStep	NotPrepared	NoDorsalPrep	NoPlatAbrasion	Centered	RegCurve		Crushing	NoLip	YesBulb	OvularOrTriangular	NoEdgeDamage
361723	361723	TelmoPereira	MIS4	Quartz	FlakeFlakeFrag	NoPoint		Fragment				0										NoBurning	BiOrUni															NoEdgeDamage
361722	361722	TelmoPereira	MIS4	Quartz	FlakeFlakeFrag	NoPoint		Complete		NoBipolar		0	NoPlatCortex									NoBurning	BiOrUni	Convergent	Flat	61-90	HingeOrStep	NotPrepared	NoDorsalPrep	NoPlatAbrasion	Lateral	RegCurve	CompleteFissure	Crushing	NoLip	YesBulb	QuadrangularTrapezoid	NoEdgeDamage
361720	361720	TelmoPereira	MIS4	Quartz	FlakeFlakeFrag	NoPoint				NoBipolar		0	NoPlatCortex									NoBurning	BiOrUni	Parallel	Flat	61-90	HingeOrStep	NotPrepared	NoDorsalPrep	NoPlatAbrasion	Centered	OverhangCurveBreak	CompleteFissure	Crushing	NoLip	YesBulb	QuadrangularTrapezoid	NoEdgeDamage
361719	361719	TelmoPereira	MIS4	Quartz	FlakeFlakeFrag	NoPoint		Fragment				0										NoBurning	BiOrUni	Convergent			Overshoot											NoEdgeDamage
361718	361718	TelmoPereira	MIS4	Quartz	FlakeFlakeFrag	NoPoint				NoBipolar		0	NoPlatCortex									NoBurning	BiOrUni		Flat	61-90	Feather	Faceted	NoDorsalPrep	NoPlatAbrasion	Centered	RegCurve	CompleteFissure	ShatteredBulb	NoLip	YesBulb	QuadrangularTrapezoid	NoEdgeDamage
361716	361716	TelmoPereira	MIS4	Quartz	FlakeFlakeFrag	NoPoint		Fragment				0										NoBurning	BiOrUni															YesEdgeDamage	None
361710	361710	TelmoPereira	MIS4	Quartz	FlakeFlakeFrag	NoPoint		Fragment				0										NoBurning					Overshoot											NoEdgeDamage
361706	361706	SimenOestmo	MIS4	Silcrete	BladeBladeFrag	NoPoint		Fragment			MainProductionPhase	0						YesLustre	0			NoBurning	BiOrUni	Parallel			Overshoot											NoEdgeDamage
361702	361702	SimenOestmo	MIS4	Quartzite	FlakeFlakeFrag	NoPoint		Fragment				0	NoPlatCortex									NoBurning	RadialOrSubradial		Flat	31-60		NotPrepared	NoDorsalPrep	YesPlatAbrasion	NotExpressed	RegCurve	None	None	NoLip	YesBulb	NarrowLinear	NoEdgeDamage		NoBandingVisible
361688	361688	KathrynRanhorn	MIS4	ChertOrChal	FlakeFlakeFrag	NoPoint		Fragment				0										NoBurning					Feather											NoEdgeDamage
361681	361681	KathrynRanhorn	MIS4	Silcrete	FlakeFlakeFrag	NoPoint		Fragment				0						YesLustre	0			NoBurning	BiOrUni				HingeOrStep											NoEdgeDamage
361679	361679	BenSchoville	MIS4	Silcrete	FlakeFlakeFrag	NoPoint		Fragment				0	NoPlatCortex					YesLustre	0	No		YesBurning						NotPrepared	NoDorsalPrep	NoPlatAbrasion		OverhangCurveNoBreak	None		NoLip	YesBulb	NarrowLinear
361665	361665	BenSchoville	MIS4	Quartzite	Shatter							0										NoBurning
361633	361633	KathrynRanhorn	MIS4	Quartz	FlakeFlakeFrag	NoPoint		Fragment				0										NoBurning
361621	361621	KathrynRanhorn	MIS4	Quartzite	FlakeFlakeFrag	NoPoint		Fragment				0										NoBurning					Feather											NoEdgeDamage		NoBandingVisible
361533	361533	TelmoPereira	MIS5	Quartzite	BladeBladeFrag	NoPoint		Fragment			MainProductionPhase	Partial	NoPlatCortex	YesChatterMarks	Rounded	Cobble	Distal					NoBurning	BiOrUni	Convergent			HingeOrStep											YesEdgeDamage	None	NoBandingVisible
361526	361526	TelmoPereira	MIS5	Quartzite	FlakeFlakeFrag	NoPoint				NoBipolar		0	YesPlatCortex	YesChatterMarks	Rounded	Cobble						NoBurning	RadialOrSubradial		Flat	61-90	Feather	Faceted	NoDorsalPrep	NoPlatAbrasion	Centered	RegCurve	None	Crushing	NoLip	YesBulb	QuadrangularTrapezoid	YesEdgeDamage	None	NoBandingVisible
361476	361476	TelmoPereira	MIS5	Silcrete	FlakeFlakeFrag	NoPoint				NoBipolar		Partial	YesPlatCortex	NoChatterMarks	Angular	Outcrop	Mesial	YesLustre	Partial	Yes	Proximal	NoBurning			Curved	31-60	Feather	Faceted	NoDorsalPrep	NoPlatAbrasion	Centered	RegCurve	None	RipplesUndulations	NoLip	YesBulb	QuadrangularTrapezoid	NoEdgeDamage
361474	361474	TelmoPereira	MIS5	Silcrete	FlakeFlakeFrag	NoPoint		Fragment		NoBipolar		Partial	NoPlatCortex	NoChatterMarks	Angular	Outcrop	Distal	YesLustre	Partial	No	Lateral	NoBurning	BiOrUni		Flat		Feather											YesEdgeDamage	None
361464	361464	TelmoPereira	MIS5	Quartzite	FlakeFlakeFrag	NoPoint				NoBipolar		Partial	NoPlatCortex	YesChatterMarks	Rounded	Cobble	Distal					NoBurning			Flat	61-90	Feather	NotPrepared	NoDorsalPrep	NoPlatAbrasion	Centered		None	ShatteredBulb	NoLip	YesBulb	QuadrangularTrapezoid	NoEdgeDamage
361291	361291	BenSchoville	MIS5	Silcrete	FlakeFlakeFrag	NoPoint				NoBipolar		0	NoPlatCortex					YesLustre	Partial	Yes	Lateral	NoBurning	BiOrUni	Parallel	Flat	61-90	Feather	Faceted	NoDorsalPrep	NoPlatAbrasion	Lateral	RegCurve	None		NoLip	YesBulb	NarrowCurved	YesEdgeDamage	None
361013	361013	KathrynRanhorn	MIS4	Quartz	Shatter							0										NoBurning
360948	360948	TelmoPereira	MIS4	Quartzite	FlakeFlakeFrag	NoPoint		Fragment		NoBipolar		1	NoPlatCortex	YesChatterMarks	Rounded	Cobble	WholeDorsal					NoBurning			Flat	61-90		NotPrepared	NoDorsalPrep	NoPlatAbrasion				ShatteredBulb	NoLip	YesBulb				NoBandingVisible
360946	360946	TelmoPereira	MIS4	Silcrete	Shatter							0										YesBurning
360909	360909	TelmoPereira	MIS5	Quartzite	FlakeFlakeFrag	NoPoint				NoBipolar		Partial	YesPlatCortex	YesChatterMarks	Rounded	Cobble	Lateral					NoBurning			Flat	31-60	Feather	Faceted	NoDorsalPrep	NoPlatAbrasion	Centered	RegCurve	PartialFissure	Crushing	NoLip		QuadrangularTrapezoid	YesEdgeDamage	None	NoBandingVisible
360850	360850	TelmoPereira	MIS5	Silcrete	FlakeFlakeFrag	NoPoint				NoBipolar		1	YesPlatCortex	NoChatterMarks	SubangularSubrounded		WholeDorsal	YesLustre	0	No		NoBurning			Curved		Feather		NoDorsalPrep	NoPlatAbrasion	Centered	OverhangCurveBreak	None	None	NoLip	YesBulb	QuadrangularTrapezoid	NoEdgeDamage
360843	360843	BenSchoville	MIS5		FlakeFlakeFrag	NoPoint		Fragment				0										YesBurning																NoEdgeDamage
360754	360754	KathrynRanhorn	MIS4	Quartz	FlakeFlakeFrag	NoPoint		Fragment				0										NoBurning
360742	360742	BenSchoville	MIS4	Quartz	Shatter							0										NoBurning
360735	360735	TelmoPereira	MIS4	Silcrete	Shatter							0						YesLustre	Partial			NoBurning
360732	360732	BenSchoville	MIS4	Quartz	FlakeFlakeFrag	NoPoint		Fragment				0										NoBurning	RadialOrSubradial															NoEdgeDamage
360721	360721	BenSchoville	MIS4	ChertOrChal	FlakeFlakeFrag	NoPoint		Fragment				0										NoBurning
360696	360696	BenSchoville	MIS4	Silcrete	Shatter							0						YesLustre	0			NoBurning
360690	360690	BenSchoville	MIS4	Silcrete	BladeBladeFrag	NoPoint		Fragment			MainProductionPhase	0	NoPlatCortex					YesLustre	Partial	No	Proximal	NoBurning	BiOrUni		Flat	61-90		NotPrepared	NoDorsalPrep	NoPlatAbrasion	Centered	OverhangCurveNoBreak	None	None	NoLip	YesBulb	OvularOrTriangular	NoEdgeDamage
360689	360689	BenSchoville	MIS4	ChertOrChal	FlakeFlakeFrag	NoPoint		Fragment				0										NoBurning																NoEdgeDamage
360668	360668	KathrynRanhorn	MIS4	ChertOrChal	FlakeFlakeFrag	NoPoint		Fragment		NoBipolar		0	NoPlatCortex									NoBurning			Curved				YesDorsalPrep	YesPlatAbrasion		RegCurve	None	RipplesUndulations	NoLip	YesBulb	NarrowLinear	NoEdgeDamage
360648	360648	KathrynRanhorn	MIS4	Quartz	Shatter							0										NoBurning
360597	360597	KathrynRanhorn	MIS4	Quartz	Shatter							0										NoBurning
360555	360555	KathrynRanhorn	MIS4	Quartzite	FlakeFlakeFrag	NoPoint		Fragment				0										NoBurning					Feather											NoEdgeDamage		NoBandingVisible
360410	360410	KathrynRanhorn	MIS5	Quartzite	FlakeFlakeFrag	NoPoint		Fragment				0	NoPlatCortex									NoBurning			Flat	61-90		NotPrepared	NoDorsalPrep	NoPlatAbrasion	Centered	RegCurve	None	None	YesLip	NoBulb	QuadrangularTrapezoid	NoEdgeDamage		NoBandingVisible
360248	360248	SimenOestmo	MIS4	Quartz	Shatter							0										NoBurning
360233	360233	SimenOestmo	MIS4	Silcrete	Core				Complete	NoBipolar		Partial		NoChatterMarks	SubangularSubrounded			YesLustre	Partial			NoBurning																						Two	0	0	BiOrUni	Parallel
360228	360228	SimenOestmo	MIS4	Silcrete	FlakeFlakeFrag	NoPoint				NoBipolar		Partial	NoPlatCortex	NoChatterMarks	Rounded		Proximal	YesLustre	0	No		NoBurning	BiOrUni		Curved	61-90	Feather	Faceted	YesDorsalPrep	NoPlatAbrasion	NotExpressed	RegCurve	None	ShatteredBulb	NoLip	YesBulb	OvularOrTriangular	YesEdgeDamage	None
360214	360214	TelmoPereira	MIS4	Quartzite	FlakeFlakeFrag	NoPoint				NoBipolar		0	NoPlatCortex									NoBurning	RadialOrSubradial		Twisted	61-90	HingeOrStep	Faceted	YesDorsalPrep	NoPlatAbrasion	NotExpressed	RegCurve		ShatteredBulb	NoLip	YesBulb	NarrowCurved	YesEdgeDamage	None	With
360212	360212	TelmoPereira	MIS4	Silcrete	BladeBladeFrag	NoPoint		Fragment			MainProductionPhase	0	NoPlatCortex					YesLustre	0	No		NoBurning	BiOrUni		Twisted	61-90		NotPrepared	YesDorsalPrep	YesPlatAbrasion	Centered	OverhangCurveNoBreak	None	RipplesUndulations	NoLip	YesBulb	NarrowLinear	YesEdgeDamage	None
360208	360208	TelmoPereira	MIS4	Quartz	FlakeFlakeFrag	NoPoint		Fragment		NoBipolar		1	NoPlatCortex	YesChatterMarks	Rounded	Cobble	WholeDorsal					NoBurning			Flat	61-90		NotPrepared	NoDorsalPrep	NoPlatAbrasion			CompleteFissure	HertzianCone	NoLip	NoBulb		NoEdgeDamage
360206	360206	TelmoPereira	MIS4	ChertOrChal	BladeBladeFrag	NoPoint		Fragment			MainProductionPhase	Partial	NoPlatCortex	YesChatterMarks	Rounded	Cobble	Lateral					NoBurning	BiOrUni		Flat			Faceted	YesDorsalPrep	YesPlatAbrasion	Centered	OverhangCurveNoBreak		RipplesUndulations	NoLip	YesBulb	NarrowLinear	NoEdgeDamage
360203	360203	TelmoPereira	MIS4	Quartzite	FlakeFlakeFrag	NoPoint				NoBipolar		0	YesPlatCortex	YesChatterMarks	Rounded	Cobble						NoBurning	BiOrUni		Flat	61-90	HingeOrStep		NoDorsalPrep	NoPlatAbrasion	Lateral	OverhangCurveNoBreak	PartialFissure	Crushing	NoLip	NoBulb	NarrowLinear	NoEdgeDamage		NoBandingVisible
360198	360198	TelmoPereira	MIS4	ChertOrChal	BladeBladeFrag	NoPoint		Fragment			MainProductionPhase	0	NoPlatCortex									NoBurning	BiOrUni		Flat			Faceted	YesDorsalPrep	YesPlatAbrasion	Centered	OverhangCurveNoBreak		HertzianCone	NoLip	YesBulb	NarrowLinear	NoEdgeDamage
360192	360192	KathrynRanhorn	MIS4	ChertOrChal	FlakeFlakeFrag	NoPoint		Fragment				0										NoBurning
360188	360188	KathrynRanhorn	MIS4	Quartz	FlakeFlakeFrag	NoPoint		Fragment				1		YesChatterMarks	Rounded	Cobble	WholeDorsal					NoBurning					Overshoot											NoEdgeDamage
360187	360187	KathrynRanhorn	MIS4	ChertOrChal	Shatter							0										YesBurning
360184	360184	KathrynRanhorn	MIS4	Quartzite	FlakeFlakeFrag	NoPoint		Fragment				Partial		YesChatterMarks	SubangularSubrounded		Distal					NoBurning					Feather											NoEdgeDamage		NoBandingVisible
360156	360156	TelmoPereira	MIS4	Quartzite	FlakeFlakeFrag	NoPoint		Fragment				0	NoPlatCortex									NoBurning	BiOrUni		Twisted	61-90		Faceted	NoDorsalPrep	NoPlatAbrasion	Lateral	RegCurve	None	Crushing	NoLip	NoBulb	QuadrangularTrapezoid	YesEdgeDamage	None	NoBandingVisible
360116	360116	TelmoPereira	MIS4	Quartz	Shatter							0										NoBurning
360085	360085	TelmoPereira	MIS4	Quartzite	FlakeFlakeFrag	NoPoint				NoBipolar		0	NoPlatCortex									NoBurning	BiOrUni		Twisted	31-60	Feather	NotPrepared	NoDorsalPrep	NoPlatAbrasion	Lateral	RegCurve		Crushing	NoLip	YesBulb	QuadrangularTrapezoid	NoEdgeDamage		NoBandingVisible
359913	359913	SimenOestmo	MIS4	Silcrete	FlakeFlakeFrag	NoPoint		Fragment				0						YesLustre	0			NoBurning
359911	359911	SimenOestmo	MIS4	Silcrete	FlakeFlakeFrag	NoPoint		Fragment				0	NoPlatCortex					YesLustre	0	No		NoBurning			Flat	61-90												NoEdgeDamage
359909	359909	SimenOestmo	MIS4	Silcrete	FlakeFlakeFrag	NoPoint		Fragment				0	NoPlatCortex					YesLustre	0	No		NoBurning			Flat	31-60		NotPrepared	NoDorsalPrep	YesPlatAbrasion	NotExpressed	RegCurve	None	Crushing	NoLip	YesBulb	NarrowCurved	NoEdgeDamage
359806	359806	JayneWilkins	MIS4	Quartz	Shatter							Partial										NoBurning
359805	359805	KathrynRanhorn	MIS4	Silcrete	FlakeFlakeFrag	NoPoint		Fragment				0						YesLustre	Partial			NoBurning
359802	359802	JayneWilkins	MIS4	Silcrete	FlakeFlakeFrag	NoPoint		Fragment				1	NoPlatCortex	YesChatterMarks	Rounded	Cobble	WholeDorsal	YesLustre	0	No		NoBurning			Curved	31-60		NotPrepared	NoDorsalPrep	NoPlatAbrasion	NotExpressed	RegCurve	None	None	YesLip	NoBulb	QuadrangularTrapezoid	NoEdgeDamage
359788	359788	JayneWilkins	MIS4	Silcrete	FlakeFlakeFrag	NoPoint		Fragment		NoBipolar		0	NoPlatCortex					YesLustre	0			NoBurning	BiOrUni				Feather											NoEdgeDamage
359782	359782	TelmoPereira	MIS4	Quartz	BladeBladeFrag	NoPoint		Fragment			MainProductionPhase	0	NoPlatCortex									NoBurning	BiOrUni	Convergent	Twisted			NotPrepared	NoDorsalPrep	NoPlatAbrasion	Centered	RegCurve	None	Crushing	NoLip	YesBulb	Punctiform	NoEdgeDamage
359781	359781	TelmoPereira	MIS4	Quartz	Shatter							0										NoBurning
359780	359780	TelmoPereira	MIS4	Quartz	FlakeFlakeFrag	NoPoint		Fragment				0										NoBurning	BiOrUni
359776	359776	KathrynRanhorn	MIS4	Silcrete	Shatter							0						YesLustre	0			NoBurning
359768	359768	TelmoPereira	MIS4	Silcrete	BladeBladeFrag	NoPoint		Fragment			MainProductionPhase	0	NoPlatCortex					YesLustre	0	No		NoBurning	RadialOrSubradial		Flat	61-90			YesDorsalPrep	NoPlatAbrasion	Centered			ShatteredBulb	NoLip	YesBulb	NarrowLinear	NoEdgeDamage
359763	359763	TelmoPereira	MIS4	Quartz	FlakeFlakeFrag	NoPoint		Fragment				0										NoBurning	BiOrUni				Feather											NoEdgeDamage
359760	359760	TelmoPereira	MIS4	Quartz	FlakeFlakeFrag	NoPoint		Fragment		NoBipolar		0	NoPlatCortex									NoBurning	RadialOrSubradial		Curved	61-90			NoDorsalPrep	NoPlatAbrasion		RegCurve	None	RipplesUndulations	NoLip			NoEdgeDamage
359756	359756	TelmoPereira	MIS4	Quartz	FlakeFlakeFrag	NoPoint				NoBipolar		0	NoPlatCortex									NoBurning	RadialOrSubradial		Twisted	61-90	HingeOrStep	NotPrepared	NoDorsalPrep	NoPlatAbrasion	Lateral	RegCurve	CompleteFissure	Crushing	NoLip	YesBulb	OvularOrTriangular	NoEdgeDamage
359755	359755	JayneWilkins	MIS4	Quartz	Shatter									NoChatterMarks								NoBurning
359754	359754	TelmoPereira	MIS4	Quartz	FlakeFlakeFrag	NoPoint		Fragment				0										NoBurning	BiOrUni	Convergent			Feather											NoEdgeDamage
359753	359753	TelmoPereira	MIS4	Silcrete	BladeBladeFrag	NoPoint		Complete		NoBipolar	CrestingInitiation	0	NoPlatCortex					YesLustre	Partial	No	Distal	NoBurning	RadialOrSubradial		Twisted	61-90	Overshoot	NotPrepared	YesDorsalPrep	YesPlatAbrasion	Lateral	RegCurve	None	None	NoLip	YesBulb	QuadrangularTrapezoid	NoEdgeDamage
359691	359691	KathrynRanhorn	MIS5	Silcrete	BladeBladeFrag	NoPoint		Complete		NoBipolar	MainProductionPhase	0	NoPlatCortex					YesLustre	Partial	No	Lateral	NoBurning	BiOrUni	Parallel	Curved	61-90	HingeOrStep	NotPrepared	YesDorsalPrep	NoPlatAbrasion	Centered	OverhangCurveBreak	None	None	YesLip	NoBulb	QuadrangularTrapezoid	YesEdgeDamage	None
359678	359678	BenSchoville	MIS5	Quartz	FlakeFlakeFrag	NoPoint		Fragment				0										NoBurning
359675	359675	TelmoPereira	MIS5	Quartzite	FlakeFlakeFrag	NoPoint				NoBipolar		0	NoPlatCortex									NoBurning	BiOrUni		Flat	31-60	Feather	Faceted	NoDorsalPrep	NoPlatAbrasion	Centered	OverhangCurveNoBreak	None	None	NoLip		QuadrangularTrapezoid	NoEdgeDamage		NoBandingVisible
359670	359670	TelmoPereira	MIS5	Silcrete	BladeBladeFrag	NoPoint		Fragment			MainProductionPhase	0	NoPlatCortex					NoLustre				NoBurning	BiOrUni	Convergent	Twisted	61-90		Faceted	YesDorsalPrep	NoPlatAbrasion	Centered	OverhangCurveNoBreak	CompleteFissure	Crushing	NoLip	YesBulb	QuadrangularTrapezoid	YesEdgeDamage	None
359664	359664	KathrynRanhorn	MIS4	Quartz	FlakeFlakeFrag	NoPoint		Fragment				0										NoBurning
359646	359646	KathrynRanhorn	MIS4	ChertOrChal	FlakeFlakeFrag	NoPoint		Fragment				0										NoBurning
359586	359586	KathrynRanhorn	MIS4	Quartz	Shatter							0										NoBurning
359585	359585	KathrynRanhorn	MIS4	Silcrete	FlakeFlakeFrag	NoPoint		Fragment				0						YesLustre	0			NoBurning
359583	359583	KathrynRanhorn	MIS4	Quartz	FlakeFlakeFrag	NoPoint		Fragment				0										NoBurning
359242	359242	TelmoPereira	MIS4	Quartz	Shatter							0										NoBurning
359234	359234	TelmoPereira	MIS4	Quartzite	FlakeFlakeFrag	NoPoint				NoBipolar		Partial	YesPlatCortex	YesChatterMarks	Rounded	Cobble	Proximal					NoBurning	BiOrUni		Flat	31-60	Feather	Faceted	NoDorsalPrep	NoPlatAbrasion	Centered	RegCurve	PartialFissure	Crushing	NoLip	YesBulb	OvularOrTriangular	NoEdgeDamage		NoBandingVisible
359231	359231	KathrynRanhorn	MIS4	ChertOrChal	FlakeFlakeFrag	NoPoint				NoBipolar		0	NoPlatCortex					YesLustre				NoBurning			Flat	61-90	HingeOrStep	NotPrepared	NoDorsalPrep	NoPlatAbrasion	Centered	RegCurve	None	RipplesUndulations	YesLip	YesBulb	QuadrangularTrapezoid	NoEdgeDamage
359223	359223	KathrynRanhorn	MIS4	Quartz	FlakeFlakeFrag	NoPoint				NoBipolar		0	NoPlatCortex									NoBurning	BiOrUni		Flat		Feather		NoDorsalPrep	NoPlatAbrasion	Centered	RegCurve	None	None	NoLip	NoBulb	QuadrangularTrapezoid	NoEdgeDamage
359214	359214	KathrynRanhorn	MIS4	ChertOrChal	FlakeFlakeFrag	NoPoint				NoBipolar		0	NoPlatCortex									NoBurning	BiOrUni		Curved		Feather				Centered	RegCurve	None	RipplesUndulations	NoLip	NoBulb	Punctiform	NoEdgeDamage
359194	359194	TelmoPereira	MIS4	Silcrete	FlakeFlakeFrag	NoPoint		Fragment				0	NoPlatCortex					YesLustre	Partial	No	Proximal	NoBurning			Curved	61-90		NotPrepared	NoDorsalPrep	NoPlatAbrasion	Lateral	RegCurve	CompleteFissure	HertzianCone	NoLip	YesBulb	OvularOrTriangular	YesEdgeDamage	None
359193	359193	TelmoPereira	MIS4	Silcrete	FlakeFlakeFrag	NoPoint				NoBipolar		0	NoPlatCortex					YesLustre	0	No		NoBurning			Flat	61-90	Feather	Faceted	NoDorsalPrep	NoPlatAbrasion	Lateral	RegCurve	None	None	NoLip	YesBulb	NarrowCurved	NoEdgeDamage
359191	359191	TelmoPereira	MIS4	Silcrete	FlakeFlakeFrag	NoPoint		Fragment				0						YesLustre	0			NoBurning					HingeOrStep											NoEdgeDamage
358903	358903	BenSchoville	MIS5	Quartzite	Shatter							Partial		YesChatterMarks								NoBurning
358897	358897	KathrynRanhorn	MIS5	Quartzite	FlakeFlakeFrag	NoPoint		Fragment				0										NoBurning					Feather											NoEdgeDamage		NoBandingVisible
358891	358891	KathrynRanhorn	MIS5	Quartzite	FlakeFlakeFrag	NoPoint		Fragment				0										NoBurning
358859	358859	KathrynRanhorn	MIS5	Quartzite	FlakeFlakeFrag	NoPoint				NoBipolar		0	NoPlatCortex									NoBurning	BiOrUni		Flat	61-90	HingeOrStep	NotPrepared	NoDorsalPrep	NoPlatAbrasion	Centered	OverhangCurveBreak	PartialFissure	None	YesLip	YesBulb	QuadrangularTrapezoid	NoEdgeDamage		NoBandingVisible
358857	358857	BenSchoville	MIS5	Quartzite	FlakeFlakeFrag	NoPoint		Fragment				0										NoBurning	RadialOrSubradial				Feather											YesEdgeDamage	None	NoBandingVisible
358682	358682	KathrynRanhorn	MIS5	Silcrete	FlakeFlakeFrag	NoPoint		Fragment				0	NoPlatCortex					NoLustre				NoBurning			Curved	61-90		NotPrepared	NoDorsalPrep	NoPlatAbrasion	NotExpressed	RegCurve	None	None	YesLip	NoBulb	QuadrangularTrapezoid	NoEdgeDamage
358680	358680	KathrynRanhorn	MIS5	Quartzite	FlakeFlakeFrag	YesPoint				NoBipolar		0	YesPlatCortex	YesChatterMarks	Rounded	Cobble						NoBurning	BiOrUni		Flat	61-90	Feather		NoDorsalPrep	NoPlatAbrasion	Centered	RegCurve	PartialFissure	None	YesLip	NoBulb	QuadrangularTrapezoid	NoEdgeDamage		NoBandingVisible
352733	352733	KathrynRanhorn	MIS5	Quartzite	FlakeFlakeFrag	NoPoint				NoBipolar		Partial		YesChatterMarks	Rounded	Cobble	Lateral					NoBurning			Flat		Feather	NotPrepared	YesDorsalPrep	YesPlatAbrasion	Centered	Rectillinear	None	None	YesLip	NoBulb	QuadrangularTrapezoid	NoEdgeDamage		NoBandingVisible
352696	352696	TelmoPereira	MIS5	Quartzite	FlakeFlakeFrag	NoPoint				NoBipolar		0	NoPlatCortex									NoBurning	RadialOrSubradial		Twisted		HingeOrStep				Centered	RegCurve	None	None	NoLip	YesBulb	NarrowCurved	NoEdgeDamage		NoBandingVisible
352694	352694	TelmoPereira	MIS5	Quartzite	FlakeFlakeFrag	YesPoint				NoBipolar		Partial	NoPlatCortex	YesChatterMarks	Rounded	Cobble	Lateral					NoBurning	BiOrUni	Convergent	Flat	61-90	HingeOrStep	Faceted	YesDorsalPrep	NoPlatAbrasion	Centered	OverhangCurveBreak	None	Crushing	NoLip	YesBulb	QuadrangularTrapezoid	NoEdgeDamage		Oblique
352693	352693	TelmoPereira	MIS5	Quartzite	BladeBladeFrag	NoPoint		Fragment			CrestingInitiation	0										NoBurning	RadialOrSubradial				Feather											NoEdgeDamage		NoBandingVisible
352692	352692	TelmoPereira	MIS5	Quartzite	FlakeFlakeFrag	NoPoint		Fragment		NoBipolar		0	NoPlatCortex									NoBurning			Curved	61-90		NotPrepared	NoDorsalPrep	NoPlatAbrasion		RegCurve	PartialFissure	None	NoLip	YesBulb		NoEdgeDamage		Against
352664	352664	TelmoPereira	MIS5	Quartzite	Core				SplitFragment	NoBipolar		Partial		YesChatterMarks	SubangularSubrounded							NoBurning																						Two	0		BiOrUni	Parallel	Recurrent
352622	352622	JayneWilkins	MIS5	Quartzite	FlakeFlakeFrag	NoPoint		Fragment				Partial		YesChatterMarks								NoBurning
352594	352594	JayneWilkins	MIS5	Quartzite	BladeBladeFrag	NoPoint		Fragment			CentripetalPreparationMaintenance	Partial		YesChatterMarks	Rounded	Cobble	Lateral					NoBurning					Overshoot											YesEdgeDamage	None	NoBandingVisible
352583	352583	JayneWilkins	MIS5	Quartzite	FlakeFlakeFrag	NoPoint				NoBipolar		0	NoPlatCortex									NoBurning	RadialOrSubradial		Twisted		Overshoot	NotPrepared	NoDorsalPrep	NoPlatAbrasion	Lateral	OverhangCurveNoBreak	None	None	YesLip	YesBulb	OvularOrTriangular	NoEdgeDamage		Against
352577	352577	JayneWilkins	MIS5	Quartzite	BladeBladeFrag	NoPoint		Fragment			MainProductionPhase	Partial	NoPlatCortex	YesChatterMarks			Lateral					NoBurning	BiOrUni	Parallel	Flat	61-90		NotPrepared	YesDorsalPrep	NoPlatAbrasion	Lateral	OverhangCurveNoBreak	None	None	NoLip	YesBulb	OvularOrTriangular	NoEdgeDamage		NoBandingVisible
352550	352550	TelmoPereira	MIS5	Quartzite	FlakeFlakeFrag	NoPoint				NoBipolar		Partial	NoPlatCortex	YesChatterMarks	Rounded	Cobble	Distal					NoBurning	RadialOrSubradial		Twisted	31-60	Feather	Faceted	NoDorsalPrep	NoPlatAbrasion	Lateral	RegCurve	None	Crushing	NoLip	YesBulb	OvularOrTriangular	NoEdgeDamage		NoBandingVisible
352523	352523	TelmoPereira	MIS5	Quartzite	FlakeFlakeFrag	NoPoint				NoBipolar		0	NoPlatCortex									NoBurning	BiOrUni		Flat	61-90	Feather	NotPrepared	NoDorsalPrep	NoPlatAbrasion	Centered	OverhangCurveBreak	None	Crushing	NoLip	YesBulb	QuadrangularTrapezoid	NoEdgeDamage		NoBandingVisible
352504	352504	TelmoPereira	MIS5	Quartzite	FlakeFlakeFrag	NoPoint				NoBipolar		Partial	NoPlatCortex	YesChatterMarks	Rounded	Cobble	Lateral					NoBurning	RadialOrSubradial		Flat	61-90	Feather	Faceted	NoDorsalPrep	NoPlatAbrasion	Centered	OverhangCurveBreak	None	Crushing	YesLip	YesBulb	QuadrangularTrapezoid	NoEdgeDamage		NoBandingVisible
352503	352503	JayneWilkins	MIS5	Quartzite	FlakeFlakeFrag	NoPoint				NoBipolar		0	NoPlatCortex									NoBurning	BiOrUni	Parallel	Twisted	61-90	HingeOrStep	NotPrepared	YesDorsalPrep	NoPlatAbrasion	Lateral			ShatteredBulb	YesLip	YesBulb	OvularOrTriangular	NoEdgeDamage		NoBandingVisible
352502	352502	JayneWilkins	MIS5	Quartzite	FlakeFlakeFrag	NoPoint		Fragment				0	NoPlatCortex									NoBurning			Flat	61-90		NotPrepared	NoDorsalPrep	NoPlatAbrasion		OverhangCurveNoBreak	None	None	NoLip	YesBulb	OvularOrTriangular	NoEdgeDamage		NoBandingVisible
352322	352322	JayneWilkins	MIS5	Quartzite	BladeBladeFrag	NoPoint		Complete		NoBipolar	MainProductionPhase	Partial	NoPlatCortex	YesChatterMarks			Distal					NoBurning	BiOrUni		Flat	61-90	Feather	NotPrepared	NoDorsalPrep	NoPlatAbrasion	Lateral		None	None	NoLip	YesBulb		NoEdgeDamage		NoBandingVisible
352289	352289	KathrynRanhorn	MIS5	Quartzite	FlakeFlakeFrag	NoPoint				NoBipolar		0	NoPlatCortex									NoBurning	BiOrUni		Flat	61-90	HingeOrStep	Faceted	NoDorsalPrep	NoPlatAbrasion	Centered	OverhangCurveBreak	CompleteFissure	None	YesLip	NoBulb	QuadrangularTrapezoid	NoEdgeDamage		NoBandingVisible
352173	352173	TelmoPereira	MIS5	Quartzite	BladeBladeFrag	NoPoint		Fragment			MainProductionPhase	Partial	NoPlatCortex	YesChatterMarks	Rounded	Cobble	Lateral					NoBurning			Flat	61-90		NotPrepared	NoDorsalPrep	NoPlatAbrasion	Centered	OverhangCurveNoBreak	None	None	NoLip	YesBulb	QuadrangularTrapezoid	NoEdgeDamage		NoBandingVisible
352159	352159	TelmoPereira	MIS5	Quartzite	FlakeFlakeFrag	NoPoint		Fragment				0										NoBurning	BiOrUni				HingeOrStep											NoEdgeDamage		NoBandingVisible
352120	352120	TelmoPereira	MIS5	Quartz	FlakeFlakeFrag	NoPoint		Fragment				0	NoPlatCortex									NoBurning	BiOrUni		Flat	61-90		NotPrepared	NoDorsalPrep	NoPlatAbrasion		RegCurve	None	Crushing	NoLip	YesBulb		NoEdgeDamage
352120	352120	TelmoPereira	MIS5	Quartz	Shatter							Partial		YesChatterMarks	Rounded	Cobble						NoBurning
352108	352108	TelmoPereira	MIS5	Quartz	FlakeFlakeFrag	NoPoint		Fragment				0										NoBurning	BiOrUni	Convergent			Feather											NoEdgeDamage
351904	351904	KathrynRanhorn	MIS5	Quartzite	FlakeFlakeFrag	NoPoint		Fragment				Partial		YesChatterMarks	Rounded	Cobble	Lateral					NoBurning
351892	351892	KathrynRanhorn	MIS5	Quartzite	FlakeFlakeFrag	NoPoint		Fragment				Partial		YesChatterMarks	Rounded	Cobble	Distal					NoBurning					Feather											NoEdgeDamage		NoBandingVisible
351890	351890	KathrynRanhorn	MIS5	Quartzite	FlakeFlakeFrag	NoPoint		Fragment				0										NoBurning
351869	351869	KathrynRanhorn	MIS5	Quartzite	FlakeFlakeFrag	NoPoint				NoBipolar		0	NoPlatCortex									NoBurning	BiOrUni		Curved	61-90	HingeOrStep	NotPrepared	NoDorsalPrep	NoPlatAbrasion	Lateral	RegCurve	PartialFissure	None	YesLip	NoBulb	QuadrangularTrapezoid	NoEdgeDamage		NoBandingVisible
351855	351855	KathrynRanhorn	MIS5	Quartzite	BladeBladeFrag	NoPoint		Complete		NoBipolar	MainProductionPhase	0	NoPlatCortex									NoBurning	BiOrUni	Parallel	Flat	61-90	Feather	NotPrepared	NoDorsalPrep	NoPlatAbrasion	Centered	RegCurve	None	None	YesLip	YesBulb	QuadrangularTrapezoid	NoEdgeDamage		Against
351840	351840	TelmoPereira	MIS5	Quartzite	FlakeFlakeFrag	NoPoint				NoBipolar		Partial	NoPlatCortex	NoChatterMarks	Angular	Outcrop	Lateral					YesBurning	RadialOrSubradial		Twisted	61-90	Feather	NotPrepared	YesDorsalPrep	NoPlatAbrasion	Centered	OverhangCurveNoBreak	None	Crushing	NoLip	YesBulb	OvularOrTriangular	NoEdgeDamage		NoBandingVisible
351812	351812	JayneWilkins	MIS4	Silcrete	BladeBladeFrag	NoPoint		Fragment			MainProductionPhase	0						YesLustre	0			NoBurning	BiOrUni	Parallel														YesEdgeDamage	None
351799	351799	TelmoPereira	MIS4	Silcrete	BladeBladeFrag	NoPoint		Fragment			NaturalRidgeInitiation	Partial	NoPlatCortex	NoChatterMarks	Rounded		Lateral	YesLustre	0	No		NoBurning	BiOrUni		Twisted	61-90		NotPrepared	YesDorsalPrep	NoPlatAbrasion	Lateral	OverhangCurveNoBreak	None	HertzianCone	NoLip	YesBulb	OvularOrTriangular	NoEdgeDamage
351498	351498	JayneWilkins	MIS4	ChertOrChal	FlakeFlakeFrag	NoPoint		Fragment				0										NoBurning
351495	351495	JayneWilkins	MIS4	Quartz	Shatter							0										NoBurning
351471	351471	JayneWilkins	MIS4	Silcrete	BladeBladeFrag	NoPoint		Fragment			MainProductionPhase	0						YesLustre	0			NoBurning	BiOrUni	Convergent														YesEdgeDamage	None
351466	351466	JayneWilkins	MIS4		Shatter							Partial		NoChatterMarks	Rounded							NoBurning
351414	351414	TelmoPereira	MIS5	Quartzite	FlakeFlakeFrag	NoPoint		Fragment				0	NoPlatCortex									NoBurning	RadialOrSubradial		Flat	61-90		Faceted	NoDorsalPrep	NoPlatAbrasion	Centered	OverhangCurveNoBreak	None	Crushing	YesLip	YesBulb	QuadrangularTrapezoid	NoEdgeDamage		NoBandingVisible
351413	351413	TelmoPereira	MIS5	Quartz	FlakeFlakeFrag	NoPoint		Fragment				0										NoBurning	RadialOrSubradial				HingeOrStep											NoEdgeDamage
351410	351410	TelmoPereira	MIS5	Quartzite	FlakeFlakeFrag	NoPoint		Fragment				0										NoBurning	BiOrUni															NoEdgeDamage
351408	351408	TelmoPereira	MIS5	Quartz	FlakeFlakeFrag	NoPoint		Fragment		NoBipolar		0	NoPlatCortex									NoBurning			Flat	61-90		Faceted	NoDorsalPrep	NoPlatAbrasion		Rectillinear	PartialFissure	Crushing	NoLip	YesBulb		NoEdgeDamage
351405	351405	TelmoPereira	MIS5	Quartzite	FlakeFlakeFrag	NoPoint				NoBipolar		0	NoPlatCortex									NoBurning			Curved	61-90	HingeOrStep	Faceted	NoDorsalPrep	NoPlatAbrasion	Centered	RegCurve	PartialFissure	Crushing	NoLip	YesBulb		NoEdgeDamage		NoBandingVisible
351404	351404	TelmoPereira	MIS5	Quartzite	BladeBladeFrag	YesPoint		Complete		NoBipolar	MainProductionPhase	0	NoPlatCortex									NoBurning	BiOrUni	Convergent	Flat	31-60	HingeOrStep	NotPrepared	YesDorsalPrep	NoPlatAbrasion	Lateral	OverhangCurveNoBreak	None	None	NoLip	YesBulb	QuadrangularTrapezoid	NoEdgeDamage		NoBandingVisible
351397	351397	KathrynRanhorn	MIS5	Quartzite	FlakeFlakeFrag	NoPoint				NoBipolar		0	YesPlatCortex	YesChatterMarks	Rounded	Cobble						NoBurning	BiOrUni		Curved	61-90	Feather		NoDorsalPrep	NoPlatAbrasion	NotExpressed	Rectillinear	None	None	YesLip	NoBulb	QuadrangularTrapezoid	NoEdgeDamage		NoBandingVisible
351384	351384	KathrynRanhorn	MIS5	Quartzite	FlakeFlakeFrag	NoPoint				NoBipolar		Partial	NoPlatCortex	YesChatterMarks	Rounded	Cobble	Lateral					NoBurning			Flat	61-90	HingeOrStep	NotPrepared	NoDorsalPrep	NoPlatAbrasion	Centered			None	YesLip		QuadrangularTrapezoid	YesEdgeDamage	None	NoBandingVisible
351375	351375	KathrynRanhorn	MIS5	Quartzite	FlakeFlakeFrag	NoPoint				NoBipolar		Partial	NoPlatCortex	YesChatterMarks	Rounded	Cobble	Lateral					NoBurning			Flat	61-90	HingeOrStep	NotPrepared	NoDorsalPrep	NoPlatAbrasion	Centered	RegCurve	PartialFissure	None	NoLip	YesBulb	QuadrangularTrapezoid	NoEdgeDamage		NoBandingVisible
351372	351372	KathrynRanhorn	MIS5	ChertOrChal	FlakeFlakeFrag	NoPoint		Fragment				Partial		NoChatterMarks	SubangularSubrounded							NoBurning
351366	351366	KathrynRanhorn	MIS5	Quartzite	FlakeFlakeFrag	YesPoint				NoBipolar		Partial	NoPlatCortex	NoChatterMarks	Rounded		Lateral					NoBurning	BiOrUni	Convergent	Flat	61-90		NotPrepared	NoDorsalPrep	NoPlatAbrasion	Centered	OverhangCurveBreak	None	None	YesLip	NoBulb	QuadrangularTrapezoid	NoEdgeDamage		Oblique
351362	351362	KathrynRanhorn	MIS5	Quartzite	FlakeFlakeFrag	NoPoint		Fragment				0										NoBurning	BiOrUni	Convergent			Feather											NoEdgeDamage		NoBandingVisible
351345	351345	KathrynRanhorn	MIS5	Quartzite	FlakeFlakeFrag	NoPoint		Fragment				0										NoBurning	RadialOrSubradial				Feather											NoEdgeDamage		NoBandingVisible
351313	351313	KathrynRanhorn	MIS5	Quartz	FlakeFlakeFrag	NoPoint		Fragment				0										NoBurning					Feather											NoEdgeDamage
351304	351304	TelmoPereira	MIS5	Quartz	FlakeFlakeFrag	NoPoint		Fragment				0	NoPlatCortex									NoBurning	BiOrUni	Convergent	Flat	61-90		Faceted	NoDorsalPrep	NoPlatAbrasion	Centered	OverhangCurveNoBreak	PartialFissure	Crushing	NoLip	YesBulb	QuadrangularTrapezoid	YesEdgeDamage	None
351284	351284	SimenOestmo	MIS5	Quartzite	RetouchedPiece		Flake	Fragment				0										NoBurning	BiOrUni															NoEdgeDamage			NotchDenticulate	31-60	NotchedPiece
351277	351277	SimenOestmo	MIS5	Quartzite	FlakeFlakeFrag	NoPoint		Fragment				0										NoBurning					Feather											NoEdgeDamage		Indeterminate
351116	351116	KathrynRanhorn	MIS5	Quartzite	FlakeFlakeFrag	NoPoint		Fragment				Partial		NoChatterMarks	Rounded		Lateral					NoBurning	BiOrUni				Feather											NoEdgeDamage		NoBandingVisible
351093	351093	TelmoPereira	MIS5	Quartzite	FlakeFlakeFrag	NoPoint		Fragment				0										NoBurning
351091	351091	TelmoPereira	MIS5	Silcrete	FlakeFlakeFrag	NoPoint				NoBipolar		Partial	NoPlatCortex	NoChatterMarks	Rounded		Lateral	NoLustre				NoBurning			Curved	61-90	Feather	Faceted	NoDorsalPrep	NoPlatAbrasion	Centered	RegCurve	None	None	NoLip	YesBulb	OvularOrTriangular	NoEdgeDamage	None	NoBandingVisible
351081	351081	JayneWilkins	MIS5	Quartz	BladeBladeFrag	NoPoint		Fragment			MainProductionPhase	0										NoBurning	BiOrUni	Parallel														NoEdgeDamage
351052	351052	TelmoPereira	MIS5	Quartzite	FlakeFlakeFrag	NoPoint		Complete		NoBipolar		0	NoPlatCortex									NoBurning	BiOrUni		Flat	61-90	Feather	NotPrepared	NoDorsalPrep	NoPlatAbrasion	Centered	OverhangCurveNoBreak	None	HertzianCone	NoLip	YesBulb	QuadrangularTrapezoid	YesEdgeDamage	None	NoBandingVisible
351011	351011	TelmoPereira	MIS5	ChertOrChal	FlakeFlakeFrag	NoPoint				NoBipolar		0	NoPlatCortex									NoBurning	BiOrUni	Parallel	Curved	61-90	Feather	Faceted	NoDorsalPrep	NoPlatAbrasion	Centered	RegCurve	CompleteFissure	Crushing	NoLip	YesBulb	QuadrangularTrapezoid	NoEdgeDamage
350999	350999	TelmoPereira	MIS5	Quartz	Shatter							0										NoBurning
350998	350998	TelmoPereira	MIS5	Quartzite	FlakeFlakeFrag	NoPoint				NoBipolar		Partial	YesPlatCortex	YesChatterMarks	Rounded	Cobble	Lateral					NoBurning	RadialOrSubradial		Curved	31-60	Feather	Faceted	YesDorsalPrep	NoPlatAbrasion	Centered	RegCurve	CompleteFissure	None	NoLip	YesBulb	OvularOrTriangular	NoEdgeDamage		NoBandingVisible
350996	350996	TelmoPereira	MIS5	Quartz	Shatter							0										NoBurning
350975	350975	TelmoPereira	MIS5	Quartzite	FlakeFlakeFrag	NoPoint		Fragment		NoBipolar		Partial	NoPlatCortex	YesChatterMarks	Rounded	Cobble	Distal					NoBurning	BiOrUni		Flat	61-90		Faceted	NoDorsalPrep	NoPlatAbrasion		Double		Crushing	NoLip	YesBulb		NoEdgeDamage		NoBandingVisible
350974	350974	TelmoPereira	MIS5	Quartz	Shatter							0										NoBurning
350949	350949	TelmoPereira	MIS5	Quartzite	FlakeFlakeFrag	NoPoint				NoBipolar		0	NoPlatCortex									NoBurning	RadialOrSubradial		Flat	61-90	Overshoot	NotPrepared	NoDorsalPrep	NoPlatAbrasion	Lateral	RegCurve	None	Crushing	NoLip	YesBulb	OvularOrTriangular	NoEdgeDamage		NoBandingVisible
350946	350946	TelmoPereira	MIS5	ChertOrChal	FlakeFlakeFrag	NoPoint		Fragment				0	YesPlatCortex		SubangularSubrounded							NoBurning	BiOrUni		Twisted	61-90		Faceted	NoDorsalPrep	NoPlatAbrasion	Centered	OverhangCurveNoBreak	CompleteFissure	Crushing	NoLip	YesBulb	OvularOrTriangular	NoEdgeDamage
350929	350929	JayneWilkins	MIS5	ChertOrChal	BladeBladeFrag	NoPoint		Fragment			MainProductionPhase	0	NoPlatCortex									NoBurning	BiOrUni		Twisted			Faceted	NoDorsalPrep	NoPlatAbrasion	Lateral		CompleteFissure	RipplesUndulations	NoLip	YesBulb	QuadrangularTrapezoid	NoEdgeDamage
350922	350922	TelmoPereira	MIS5	Quartzite	FlakeFlakeFrag	NoPoint				NoBipolar		Partial	NoPlatCortex	YesChatterMarks	Rounded	Cobble	Distal					NoBurning	BiOrUni		Flat	61-90	Feather	NotPrepared	NoDorsalPrep	NoPlatAbrasion	Centered	OverhangCurveNoBreak	None	None	NoLip	YesBulb	OvularOrTriangular	YesEdgeDamage	None	NoBandingVisible
350677	350677	TelmoPereira	MIS5	Quartzite	FlakeFlakeFrag	NoPoint				NoBipolar		Partial	NoPlatCortex	YesChatterMarks	Rounded	Cobble	Lateral					NoBurning			Flat	31-60	HingeOrStep	Faceted	NoDorsalPrep	NoPlatAbrasion	Centered	RegCurve	None	Crushing	NoLip	YesBulb	QuadrangularTrapezoid	YesEdgeDamage	None	NoBandingVisible
350655	350655	JayneWilkins	MIS5	Quartz	FlakeFlakeFrag	NoPoint		Fragment				0	NoPlatCortex									NoBurning	RadialOrSubradial		Flat	61-90		NotPrepared	NoDorsalPrep	YesPlatAbrasion	NotExpressed	Rectillinear		None	NoLip	YesBulb	QuadrangularTrapezoid	NoEdgeDamage
350654	350654	TelmoPereira	MIS5	Quartz	FlakeFlakeFrag	NoPoint		Fragment				0										NoBurning
350653	350653	TelmoPereira	MIS5	Quartz	FlakeFlakeFrag	NoPoint		Fragment		NoBipolar		0	NoPlatCortex									NoBurning	BiOrUni		Flat	61-90		NotPrepared	NoDorsalPrep	NoPlatAbrasion		RegCurve	None	Crushing	NoLip	YesBulb		NoEdgeDamage
350630	350630	TelmoPereira	MIS5	Quartz	RetouchedPiece		Flake	Fragment		NoBipolar		0	NoPlatCortex									NoBurning	BiOrUni	Convergent	Flat	31-60		Faceted	YesDorsalPrep	NoPlatAbrasion		OverhangCurveNoBreak	None	Crushing	NoLip	YesBulb		NoEdgeDamage			NotchDenticulate	61-90	NotchedPiece
350625	350625	TelmoPereira	MIS5	Quartzite	FlakeFlakeFrag	NoPoint				NoBipolar		Partial	YesPlatCortex	YesChatterMarks	SubangularSubrounded		Lateral					NoBurning			Flat	61-90	Overshoot		NoDorsalPrep	NoPlatAbrasion	Centered	OverhangCurveNoBreak	PartialFissure	Crushing	NoLip	YesBulb	QuadrangularTrapezoid	NoEdgeDamage		NoBandingVisible
350616	350616	TelmoPereira	MIS5		FlakeFlakeFrag	NoPoint		Fragment		NoBipolar		Partial	YesPlatCortex	NoChatterMarks	Rounded		Lateral					NoBurning			Flat	61-90		Faceted	NoDorsalPrep	NoPlatAbrasion		OverhangCurveNoBreak	PartialFissure	Crushing	NoLip	YesBulb		NoEdgeDamage
350614	350614	TelmoPereira	MIS5	Quartzite	FlakeFlakeFrag	NoPoint		Fragment		NoBipolar		Partial	NoPlatCortex	NoChatterMarks	Angular	Outcrop	Distal					NoBurning					Feather											YesEdgeDamage	None	With
350611	350611	KathrynRanhorn	MIS5	Quartzite	RetouchedPiece		Flake	Complete		NoBipolar		0	NoPlatCortex									NoBurning			Curved	61-90	Feather	Faceted	NoDorsalPrep	NoPlatAbrasion	Centered	OverhangCurveNoBreak	PartialFissure	None	YesLip	YesBulb	QuadrangularTrapezoid	YesEdgeDamage	None	Against	NotchDenticulate	31-60	NotchedPiece
350427	350427	BenSchoville	MIS5	Quartzite	FlakeFlakeFrag	NoPoint				NoBipolar		0	NoPlatCortex									NoBurning	RadialOrSubradial		Flat	61-90	Feather	Faceted	NoDorsalPrep	NoPlatAbrasion	Centered	OverhangCurveBreak	None	None	YesLip	YesBulb	QuadrangularTrapezoid	NoEdgeDamage		NoBandingVisible
350414	350414	BenSchoville	MIS5	Quartz	FlakeFlakeFrag	NoPoint		Fragment				0										NoBurning
350413	350413	BenSchoville	MIS5	Quartz	FlakeFlakeFrag	NoPoint		Fragment				0	NoPlatCortex									NoBurning	BiOrUni	Parallel	Flat	61-90		Faceted	NoDorsalPrep	NoPlatAbrasion	Lateral	OverhangCurveNoBreak	None	None	NoLip	YesBulb	QuadrangularTrapezoid	YesEdgeDamage	None
350406	350406	BenSchoville	MIS5	Quartzite	FlakeFlakeFrag	NoPoint				NoBipolar		0	NoPlatCortex									NoBurning	RadialOrSubradial		Curved	61-90	Overshoot	NotPrepared	NoDorsalPrep	NoPlatAbrasion	Centered	OverhangCurveNoBreak	None	None	NoLip	YesBulb	NarrowCurved	NoEdgeDamage		NoBandingVisible
350402	350402	TelmoPereira	MIS5	Quartz	FlakeFlakeFrag	NoPoint				NoBipolar		Partial	NoPlatCortex	NoChatterMarks	Rounded		Lateral					NoBurning	RadialOrSubradial		Flat	61-90	HingeOrStep	Faceted	YesDorsalPrep	NoPlatAbrasion	Lateral	RegCurve	CompleteFissure	None	NoLip	YesBulb	QuadrangularTrapezoid	YesEdgeDamage	None
350397	350397	TelmoPereira	MIS5	Quartz	FlakeFlakeFrag	NoPoint		Fragment		NoBipolar		0	NoPlatCortex									NoBurning	BiOrUni		Curved	61-90		NotPrepared	NoDorsalPrep	NoPlatAbrasion		OverhangCurveNoBreak	None	None	NoLip	YesBulb		NoEdgeDamage
350388	350388	TelmoPereira	MIS5	Quartz	FlakeFlakeFrag	NoPoint				NoBipolar		Partial	YesPlatCortex	NoChatterMarks	Angular	Outcrop	Distal					NoBurning	BiOrUni	Parallel	Flat	61-90	Feather		NoDorsalPrep	NoPlatAbrasion	Centered	OverhangCurveBreak	CompleteFissure	Crushing	NoLip	YesBulb	QuadrangularTrapezoid	NoEdgeDamage
350387	350387	TelmoPereira	MIS5	ChertOrChal	BladeBladeFrag	NoPoint		Fragment			MainProductionPhase	0	NoPlatCortex									NoBurning	BiOrUni	Convergent	Curved	61-90		Faceted	YesDorsalPrep	NoPlatAbrasion	Centered	OverhangCurveNoBreak	None	Crushing	NoLip	YesBulb	QuadrangularTrapezoid	NoEdgeDamage
350384	350384	TelmoPereira	MIS5	Quartz	FlakeFlakeFrag	NoPoint				NoBipolar		0	YesPlatCortex	NoChatterMarks	Rounded							NoBurning	RadialOrSubradial		Flat	61-90	HingeOrStep	Faceted	NoDorsalPrep	NoPlatAbrasion	Lateral	OverhangCurveNoBreak	CompleteFissure	HertzianCone	NoLip	YesBulb	QuadrangularTrapezoid	NoEdgeDamage
350383	350383	TelmoPereira	MIS5	Quartzite	FlakeFlakeFrag	NoPoint				NoBipolar		0	NoPlatCortex									NoBurning	RadialOrSubradial		Flat	61-90	HingeOrStep	Faceted	NoDorsalPrep	NoPlatAbrasion	Lateral	RegCurve	CompleteFissure	Crushing	NoLip		OvularOrTriangular	NoEdgeDamage		NoBandingVisible
350382	350382	SimenOestmo	MIS5	Quartzite	FlakeFlakeFrag	NoPoint				NoBipolar		Partial	NoPlatCortex	YesChatterMarks	Rounded	Cobble	Distal					NoBurning	BiOrUni		Twisted	61-90	Overshoot	NotPrepared	YesDorsalPrep	YesPlatAbrasion	Lateral	OverhangCurveNoBreak	None	ShatteredBulb	YesLip	YesBulb	NarrowCurved	NoEdgeDamage		NoBandingVisible
350137	350137	SimenOestmo	MIS5	Silcrete	BladeBladeFrag	NoPoint		Fragment			MainProductionPhase	0						YesLustre	0			NoBurning	BiOrUni	Parallel			Feather											NoEdgeDamage
350135	350135	SimenOestmo	MIS5	ChertOrChal	FlakeFlakeFrag	NoPoint		Fragment				0	NoPlatCortex									NoBurning	BiOrUni	Parallel		61-90		NotPrepared	NoDorsalPrep	YesPlatAbrasion		RegCurve	None	None	YesLip	YesBulb	NarrowLinear	NoEdgeDamage
350133	350133	SimenOestmo	MIS5	Silcrete	FlakeFlakeFrag	NoPoint				NoBipolar		0	NoPlatCortex					YesLustre	Partial	No	Distal	NoBurning	BiOrUni	Parallel	Curved	61-90	Feather	NotPrepared	YesDorsalPrep	NoPlatAbrasion	Centered	OverhangCurveNoBreak	None	None	NoLip	YesBulb	OvularOrTriangular	YesEdgeDamage	None
350132	350132	SimenOestmo	MIS5	Quartz	Shatter							0										NoBurning
350119	350119	KathrynRanhorn	MIS5	Quartz	FlakeFlakeFrag	NoPoint		Fragment				0										NoBurning
350117	350117	KathrynRanhorn	MIS5	Quartzite	FlakeFlakeFrag	NoPoint				NoBipolar		0	NoPlatCortex									NoBurning	RadialOrSubradial		Flat	61-90	Feather	NotPrepared	NoDorsalPrep	YesPlatAbrasion	Centered	OverhangCurveBreak	CompleteFissure	None	NoLip	YesBulb	QuadrangularTrapezoid	NoEdgeDamage		NoBandingVisible
350116	350116	KathrynRanhorn	MIS5	Quartz	Core				Complete	YesBipolar		Partial		NoChatterMarks	Rounded							NoBurning																						Two	0		RadialOrSubradial		Recurrent
350115	350115	KathrynRanhorn	MIS5	Silcrete	FlakeFlakeFrag	NoPoint				NoBipolar		0	NoPlatCortex					YesLustre	0	Yes		NoBurning			Flat	61-90	Feather	NotPrepared	YesDorsalPrep	NoPlatAbrasion	Centered	OverhangCurveBreak	PartialFissure	None	YesLip	YesBulb	QuadrangularTrapezoid	YesEdgeDamage	None
350114	350114	KathrynRanhorn	MIS5	Quartz	Shatter							0										NoBurning
350113	350113	KathrynRanhorn	MIS5	Quartzite	FlakeFlakeFrag	NoPoint				NoBipolar		0	NoPlatCortex									NoBurning	RadialOrSubradial		Flat	61-90	Feather	NotPrepared	NoDorsalPrep	NoPlatAbrasion	Centered	OverhangCurveNoBreak	None	None	NoLip	NoBulb	QuadrangularTrapezoid	YesEdgeDamage	None	NoBandingVisible
350088	350088	KathrynRanhorn	MIS5	Silcrete	FlakeFlakeFrag			Fragment		NoBipolar		Partial	YesPlatCortex	NoChatterMarks	Rounded		Proximal	YesLustre	Partial	Yes	Lateral	NoBurning	BiOrUni		Flat	61-90			YesDorsalPrep	NoPlatAbrasion		OverhangCurveNoBreak	None	None	NoLip	NoBulb	QuadrangularTrapezoid	NoEdgeDamage
350075	350075	KathrynRanhorn	MIS5	Quartzite	RetouchedPiece		Flake	Complete		NoBipolar		0	NoPlatCortex									NoBurning	RadialOrSubradial		Flat	61-90	Feather	NotPrepared	NoDorsalPrep	NoPlatAbrasion	Centered			ShatteredBulb	NoLip	NoBulb	QuadrangularTrapezoid	NoEdgeDamage		Against	NotchDenticulate	61-90	NotchedPiece
350072	350072	KathrynRanhorn	MIS5	Quartzite	FlakeFlakeFrag	NoPoint				NoBipolar		Partial	NoPlatCortex	YesChatterMarks	Rounded	Cobble	Distal					NoBurning			Flat	61-90	HingeOrStep	NotPrepared	NoDorsalPrep	NoPlatAbrasion	Centered	RegCurve	CompleteFissure	None	YesLip	YesBulb	QuadrangularTrapezoid	NoEdgeDamage		NoBandingVisible
350051	350051	KathrynRanhorn	MIS5	Quartzite	FlakeFlakeFrag	NoPoint		Fragment				0										NoBurning
350051	350051	KathrynRanhorn	MIS5	Quartzite	FlakeFlakeFrag	NoPoint		Fragment				0										NoBurning	RadialOrSubradial
350007	350007	TelmoPereira	MIS5	Quartz	FlakeFlakeFrag	NoPoint		Fragment				0	NoPlatCortex									NoBurning	BiOrUni	Parallel	Flat	61-90		Faceted	NoDorsalPrep	NoPlatAbrasion	Lateral	Rectillinear	CompleteFissure	Crushing	NoLip		QuadrangularTrapezoid	YesEdgeDamage	None
350006	350006	TelmoPereira	MIS5	Quartz	Shatter							0										NoBurning
349996	349996	SimenOestmo	MIS5	Quartzite	FlakeFlakeFrag	NoPoint				NoBipolar		0	NoPlatCortex									NoBurning	RadialOrSubradial		Flat	61-90	Feather	NotPrepared	YesDorsalPrep	YesPlatAbrasion	Centered	OverhangCurveNoBreak	CompleteFissure	None	YesLip	YesBulb	NarrowCurved	NoEdgeDamage		NoBandingVisible
349985	349985	TelmoPereira	MIS5	Quartzite	FlakeFlakeFrag	NoPoint				NoBipolar		0	NoPlatCortex									NoBurning	RadialOrSubradial		Flat	61-90	HingeOrStep	NotPrepared	NoDorsalPrep	NoPlatAbrasion	Centered	OverhangCurveNoBreak	CompleteFissure	Crushing	NoLip	YesBulb	OvularOrTriangular	NoEdgeDamage		NoBandingVisible
349971	349971	TelmoPereira	MIS5	Quartzite	BladeBladeFrag	NoPoint		Fragment			MainProductionPhase	0										NoBurning	BiOrUni				Feather											YesEdgeDamage	None	NoBandingVisible
349965	349965	TelmoPereira	MIS5	Quartzite	Core				Complete	NoBipolar		0										NoBurning																						Two			RadialOrSubradial		Recurrent
349959	349959	TelmoPereira	MIS5	Quartz	FlakeFlakeFrag	NoPoint				NoBipolar		Partial	NoPlatCortex	YesChatterMarks	Rounded	Cobble	Distal					NoBurning	BiOrUni		Flat	61-90	Feather	Faceted	NoDorsalPrep	NoPlatAbrasion	Centered	RegCurve	CompleteFissure	None	NoLip	YesBulb	NarrowCurved	NoEdgeDamage
349952	349952	BenSchoville	MIS5	Quartzite	FlakeFlakeFrag	YesPoint				NoBipolar		0	NoPlatCortex									NoBurning	BiOrUni		Flat	61-90	Feather	NotPrepared	NoDorsalPrep	NoPlatAbrasion	Centered	RegCurve	PartialFissure	RipplesUndulations	NoLip	YesBulb	QuadrangularTrapezoid	YesEdgeDamage	None	NoBandingVisible
349951	349951	BenSchoville	MIS5	Silcrete	FlakeFlakeFrag	NoPoint		Fragment				0	NoPlatCortex					YesLustre	Partial	No	Lateral	NoBurning	RadialOrSubradial		Flat	61-90		Faceted	NoDorsalPrep	NoPlatAbrasion	NotExpressed	OverhangCurveBreak	None	None	YesLip	YesBulb	NarrowLinear	YesEdgeDamage	None
349950	349950	BenSchoville	MIS5	Silcrete	RetouchedPiece		Flake	Fragment				Partial					Proximal	YesLustre	Partial		Mesial	NoBurning																YesEdgeDamage	None		NotchDenticulate	61-90	NotchedPiece
349948	349948	BenSchoville	MIS5	Silcrete	Shatter							0						YesLustre	1			YesBurning
349947	349947	BenSchoville	MIS5	Silcrete	RetouchedPiece		Blade	Fragment				0						YesLustre	Partial		WholeDorsal	NoBurning	BiOrUni				Feather											YesEdgeDamage	None		NotchDenticulate	61-90	NotchedPiece
349945	349945	BenSchoville	MIS5	Silcrete	FlakeFlakeFrag	NoPoint				NoBipolar		0	NoPlatCortex					YesLustre	0	No		NoBurning			Curved	61-90	Feather	NotPrepared	YesDorsalPrep	NoPlatAbrasion	Centered	OverhangCurveBreak	None	None	NoLip	YesBulb	QuadrangularTrapezoid	NoEdgeDamage
349941	349941	BenSchoville	MIS5	Silcrete	BladeBladeFrag	NoPoint		Complete		NoBipolar	MainProductionPhase	0	NoPlatCortex					YesLustre	0	No		NoBurning	BiOrUni	Convergent	Curved	61-90	Feather	NotPrepared	NoDorsalPrep	NoPlatAbrasion	Centered		None	HertzianCone	NoLip	YesBulb	Punctiform	NoEdgeDamage
349940	349940	BenSchoville	MIS5	Silcrete	Shatter							0						NoLustre				YesBurning
349939	349939	BenSchoville	MIS5	Silcrete	FlakeFlakeFrag	NoPoint		Fragment				0						YesLustre	Partial			NoBurning
349934	349934	BenSchoville	MIS5	Silcrete	BladeBladeFrag	NoPoint		Fragment			MainProductionPhase	0						NoLustre				NoBurning																YesEdgeDamage	StepTerminatingBendingFracture
349932	349932	BenSchoville	MIS5	Silcrete	BladeBladeFrag	NoPoint		Fragment			MainProductionPhase	Partial	NoPlatCortex	YesChatterMarks	Rounded	Cobble	Lateral	YesLustre	0	No		NoBurning			Flat	61-90		NotPrepared	YesDorsalPrep	NoPlatAbrasion	Centered		None	None	NoLip	YesBulb	Punctiform	NoEdgeDamage
349931	349931	BenSchoville	MIS5	Silcrete	FlakeFlakeFrag	NoPoint		Fragment				Partial		NoChatterMarks			Distal	YesLustre	Partial		Lateral	NoBurning	BiOrUni	Parallel														NoEdgeDamage
349930	349930	BenSchoville	MIS5	Silcrete	Shatter							0						NoLustre				NoBurning
349929	349929	BenSchoville	MIS5	Silcrete	FlakeFlakeFrag	NoPoint		Fragment				0						NoLustre				NoBurning
349927	349927	BenSchoville	MIS5	Silcrete	Shatter	NoPoint						0						NoLustre				YesBurning
349926	349926	BenSchoville	MIS5	Silcrete	FlakeFlakeFrag	NoPoint		Complete		NoBipolar		0	YesPlatCortex					YesLustre	Partial	No	Lateral	NoBurning			Twisted	61-90	Feather	Faceted	NoDorsalPrep	NoPlatAbrasion	Centered	RegCurve	None	None	YesLip	NoBulb	QuadrangularTrapezoid	NoEdgeDamage
349925	349925	BenSchoville	MIS5	Silcrete	Shatter							Partial		NoChatterMarks	Angular	Outcrop		NoLustre				NoBurning
349924	349924	BenSchoville	MIS5	Silcrete	FlakeFlakeFrag	NoPoint		Fragment				0						NoLustre				NoBurning
349923	349923	BenSchoville	MIS5	Silcrete	BladeBladeFrag	NoPoint		Complete		NoBipolar	MainProductionPhase	0	NoPlatCortex					NoLustre				NoBurning			Flat	61-90	Feather	NotPrepared	NoDorsalPrep	NoPlatAbrasion	Centered	OverhangCurveNoBreak	None	None	NoLip	YesBulb	OvularOrTriangular	NoEdgeDamage
349922	349922	BenSchoville	MIS5	Silcrete	FlakeFlakeFrag	NoPoint				NoBipolar		Partial	NoPlatCortex	NoChatterMarks			Lateral	YesLustre	0	No		NoBurning			Curved	61-90	Feather	NotPrepared	NoDorsalPrep	NoPlatAbrasion	NotExpressed	OverhangCurveNoBreak	None	None	YesLip	YesBulb	Punctiform	NoEdgeDamage
349921	349921	BenSchoville	MIS5	Silcrete	FlakeFlakeFrag	NoPoint		Fragment				0						YesLustre			WholeDorsal	YesBurning					Feather											YesEdgeDamage	None
349919	349919	JayneWilkins	MIS5	Silcrete	FlakeFlakeFrag	YesPoint				NoBipolar		0	NoPlatCortex					YesLustre	Partial	Yes	Lateral	NoBurning			Curved	61-90	Feather	NotPrepared	NoDorsalPrep	NoPlatAbrasion	Lateral	OverhangCurveNoBreak	None	None	YesLip	YesBulb	QuadrangularTrapezoid	NoEdgeDamage
349916	349916	JayneWilkins	MIS5	Silcrete	FlakeFlakeFrag	NoPoint				NoBipolar		0	NoPlatCortex					YesLustre	0	No		NoBurning	BiOrUni	Parallel	Flat	61-90	HingeOrStep	Faceted	NoDorsalPrep	NoPlatAbrasion	Centered	OverhangCurveBreak	PartialFissure	RipplesUndulations	YesLip	YesBulb	QuadrangularTrapezoid	NoEdgeDamage
349915	349915	BenSchoville	MIS5	Silcrete	FlakeFlakeFrag	NoPoint		Fragment				0	NoPlatCortex					NoLustre				NoBurning	BiOrUni	Parallel	Flat	61-90		NotPrepared	YesDorsalPrep	NoPlatAbrasion		Double	None	None	NoLip	YesBulb	NarrowCurved	NoEdgeDamage
349914	349914	JayneWilkins	MIS5	Silcrete	FlakeFlakeFrag	NoPoint		Fragment		NoBipolar		0	NoPlatCortex					YesLustre	0	No		NoBurning	RadialOrSubradial		Flat			NotPrepared	NoDorsalPrep	NoPlatAbrasion		RegCurve	None	None	NoLip	NoBulb	QuadrangularTrapezoid	YesEdgeDamage	None
349912	349912	BenSchoville	MIS5	Silcrete	BladeBladeFrag	NoPoint		Complete		NoBipolar	MainProductionPhase	0	NoPlatCortex					YesLustre	0	No		NoBurning	BiOrUni	Parallel	Curved		Feather							ShatteredBulb		NoBulb		NoEdgeDamage
349910	349910	BenSchoville	MIS5	Silcrete	FlakeFlakeFrag	NoPoint		Fragment				0	NoPlatCortex					YesLustre	Partial	Yes	Lateral	NoBurning			Flat	61-90		NotPrepared	NoDorsalPrep	NoPlatAbrasion	Lateral	OverhangCurveNoBreak	None	None	NoLip	YesBulb	QuadrangularTrapezoid	YesEdgeDamage	StepTerminatingBendingFracture
349909	349909	KathrynRanhorn	MIS5	Silcrete	FlakeFlakeFrag					NoBipolar		0	NoPlatCortex					YesLustre	0	No		NoBurning			Flat	61-90	Feather	Faceted	NoDorsalPrep	NoPlatAbrasion	Centered	RegCurve	PartialFissure	None	YesLip	YesBulb	QuadrangularTrapezoid	NoEdgeDamage
349908	349908	BenSchoville	MIS5	Silcrete	BladeBladeFrag	NoPoint		Fragment			MainProductionPhase	0	NoPlatCortex					NoLustre				NoBurning	BiOrUni		Flat	31-60		NotPrepared	YesDorsalPrep	YesPlatAbrasion	Centered	OverhangCurveNoBreak	None	None	YesLip	YesBulb	OvularOrTriangular	NoEdgeDamage
349906	349906	BenSchoville	MIS5	Silcrete	FlakeFlakeFrag	NoPoint		Fragment				0						YesLustre	Partial		Lateral	NoBurning					Feather											NoEdgeDamage
349905	349905	KathrynRanhorn	MIS5	Silcrete	FlakeFlakeFrag	NoPoint				NoBipolar		0	NoPlatCortex					NoLustre				NoBurning			Flat	61-90	Feather	NotPrepared	NoDorsalPrep	NoPlatAbrasion	Centered	OverhangCurveNoBreak	CompleteFissure	ShatteredBulb	NoLip	YesBulb	QuadrangularTrapezoid	NoEdgeDamage
349904	349904	KathrynRanhorn	MIS5	Silcrete	FlakeFlakeFrag	NoPoint		Fragment				0	NoPlatCortex					YesLustre	Partial	Yes	Lateral	NoBurning			Flat	61-90		NotPrepared	NoDorsalPrep	NoPlatAbrasion	Centered	OverhangCurveNoBreak	None	None	YesLip	NoBulb	QuadrangularTrapezoid	NoEdgeDamage
349903	349903	KathrynRanhorn	MIS5	Silcrete	BladeBladeFrag	NoPoint		Fragment			MainProductionPhase	0	YesPlatCortex	NoChatterMarks	Rounded			YesLustre	0	No		NoBurning	BiOrUni	Parallel	Flat				NoDorsalPrep	NoPlatAbrasion	Lateral	RegCurve	None	None	NoLip	NoBulb	NarrowLinear	NoEdgeDamage
349902	349902	KathrynRanhorn	MIS5	Silcrete	FlakeFlakeFrag	NoPoint		Fragment				0						YesLustre	0			NoBurning	RadialOrSubradial
349901	349901	KathrynRanhorn	MIS5	Silcrete	FlakeFlakeFrag	NoPoint		Fragment				0						YesLustre	0			NoBurning
349899	349899	KathrynRanhorn	MIS5	Silcrete	FlakeFlakeFrag	NoPoint		Fragment				0						YesLustre	1		WholeDorsal	NoBurning					Feather											NoEdgeDamage
349898	349898	TelmoPereira	MIS5	Silcrete	FlakeFlakeFrag	NoPoint		Fragment				0	NoPlatCortex					YesLustre	1	Yes	WholeDorsal	NoBurning			Flat	61-90		Faceted	NoDorsalPrep	NoPlatAbrasion		OverhangCurveNoBreak	None	None	NoLip	YesBulb		NoEdgeDamage
349897	349897	TelmoPereira	MIS5	Silcrete	BladeBladeFrag	NoPoint		Fragment			MainProductionPhase	Partial	YesPlatCortex	YesChatterMarks	Rounded	Cobble	Lateral	YesLustre	0	No		NoBurning	BiOrUni		Curved	31-60			YesDorsalPrep	NoPlatAbrasion	Lateral	OverhangCurveBreak	None	HertzianCone	NoLip	YesBulb	QuadrangularTrapezoid	NoEdgeDamage
349895	349895	TelmoPereira	MIS5	Silcrete	FlakeFlakeFrag	NoPoint				NoBipolar		0	NoPlatCortex					YesLustre	Partial	No	Proximal	NoBurning	BiOrUni		Flat	31-60	HingeOrStep	NotPrepared	NoDorsalPrep	NoPlatAbrasion	Centered	OverhangCurveNoBreak	None	None	NoLip	YesBulb		NoEdgeDamage
349894	349894	TelmoPereira	MIS5	Silcrete	FlakeFlakeFrag	NoPoint		Fragment				0						YesLustre	0			NoBurning	BiOrUni
349893	349893	TelmoPereira	MIS5	Silcrete	Shatter							0						YesLustre	0			NoBurning
349892	349892	TelmoPereira	MIS5	Silcrete	FlakeFlakeFrag	NoPoint				NoBipolar		0	NoPlatCortex					YesLustre	Partial	No	Distal	NoBurning	RadialOrSubradial		Curved	61-90	Feather	Faceted	YesDorsalPrep	YesPlatAbrasion	Lateral	RegCurve	None	None	NoLip	YesBulb	NarrowCurved	NoEdgeDamage
349891	349891	TelmoPereira	MIS5	Silcrete	Shatter							0						YesLustre	Partial			NoBurning
349890	349890	TelmoPereira	MIS5	Silcrete	FlakeFlakeFrag	NoPoint				NoBipolar		Partial	NoPlatCortex	YesChatterMarks	SubangularSubrounded		Lateral	YesLustre	1	Yes	WholeDorsal	YesBurning			Flat	61-90	Overshoot	NotPrepared	NoDorsalPrep	NoPlatAbrasion	Centered	RegCurve	None	None	YesLip		QuadrangularTrapezoid	NoEdgeDamage
349889	349889	TelmoPereira	MIS5	Silcrete	BladeBladeFrag	NoPoint		Complete		NoBipolar	NaturalRidgeInitiation	Partial	NoPlatCortex	NoChatterMarks	Angular	Outcrop	Distal	YesLustre	Partial	No	Proximal	NoBurning	BiOrUni	Convergent	Flat	31-60	Feather	NotPrepared	YesDorsalPrep	NoPlatAbrasion	Lateral	OverhangCurveBreak	None	None	NoLip	YesBulb	OvularOrTriangular	YesEdgeDamage	None
349887	349887	TelmoPereira	MIS5	Silcrete	FlakeFlakeFrag	NoPoint				NoBipolar		0	NoPlatCortex					YesLustre	0	No		NoBurning	RadialOrSubradial		Twisted		Feather	NotPrepared	YesDorsalPrep	NoPlatAbrasion	Centered	OverhangCurveNoBreak	None	None	NoLip	YesBulb	NarrowCurved	NoEdgeDamage
349886	349886	TelmoPereira	MIS5	Silcrete	FlakeFlakeFrag	NoPoint				NoBipolar		0	NoPlatCortex					YesLustre	0	No		NoBurning	BiOrUni	Convergent	Twisted	61-90	HingeOrStep	Faceted	NoDorsalPrep	NoPlatAbrasion	Lateral	OverhangCurveNoBreak	None	None	NoLip	YesBulb	NarrowCurved	NoEdgeDamage
349885	349885	TelmoPereira	MIS5	Quartz	Shatter							0										NoBurning
349730	349730	BenSchoville	MIS5	Quartzite	FlakeFlakeFrag	NoPoint		Fragment				0										NoBurning					Feather											NoEdgeDamage		NoBandingVisible
349728	349728	BenSchoville	MIS5		FlakeFlakeFrag	NoPoint		Fragment				1		YesChatterMarks			WholeDorsal					NoBurning
349723	349723	TelmoPereira	MIS5	Quartz	FlakeFlakeFrag	NoPoint		Fragment		NoBipolar		0	NoPlatCortex									NoBurning	BiOrUni	Parallel	Twisted	61-90		NotPrepared	NoDorsalPrep	NoPlatAbrasion		OverhangCurveBreak	CompleteFissure	None	NoLip	YesBulb		YesEdgeDamage	None
349707	349707	TelmoPereira	MIS5	Quartzite	BladeBladeFrag	YesPoint		Complete		NoBipolar	MainProductionPhase	0	NoPlatCortex									NoBurning	BiOrUni		Flat	61-90	Feather	NotPrepared	YesDorsalPrep	NoPlatAbrasion	Centered	OverhangCurveNoBreak	PartialFissure	None	NoLip	NoBulb	QuadrangularTrapezoid	NoEdgeDamage		NoBandingVisible
349462	349462	TelmoPereira	MIS5	Silcrete	BladeBladeFrag	NoPoint		Fragment			CrestingInitiation	Partial		NoChatterMarks	Rounded		Lateral	YesLustre	0			NoBurning	RadialOrSubradial				Overshoot											NoEdgeDamage
349461	349461	TelmoPereira	MIS5	Silcrete	BladeBladeFrag	NoPoint		Complete		NoBipolar	NaturalRidgeInitiation	Partial	NoPlatCortex	NoChatterMarks	Rounded		Lateral	YesLustre	Partial	No	Distal	NoBurning	BiOrUni		Twisted	61-90	Feather	NotPrepared	YesDorsalPrep	NoPlatAbrasion	Centered	OverhangCurveNoBreak	None	None	NoLip	YesBulb	OvularOrTriangular	NoEdgeDamage
349460	349460	TelmoPereira	MIS5	Silcrete	FlakeFlakeFrag	NoPoint		Fragment				0	NoPlatCortex					NoLustre				NoBurning	BiOrUni			61-90		NotPrepared	NoDorsalPrep	NoPlatAbrasion		RegCurve	None	None	NoLip	YesBulb		NoEdgeDamage
349458	349458	TelmoPereira	MIS5	Silcrete	BladeBladeFrag	NoPoint		Complete		NoBipolar	NaturalRidgeInitiation	0	YesPlatCortex	NoChatterMarks	Rounded			YesLustre	1	No	WholeDorsal	NoBurning			Flat	61-90	HingeOrStep	Faceted	NoDorsalPrep	NoPlatAbrasion	Centered	RegCurve	None	None	NoLip	YesBulb	QuadrangularTrapezoid	NoEdgeDamage
349457	349457	TelmoPereira	MIS5	Silcrete	Shatter							1		NoChatterMarks	SubangularSubrounded			YesLustre	0			NoBurning
349456	349456	TelmoPereira	MIS5	Silcrete	FlakeFlakeFrag	NoPoint				NoBipolar		0	NoPlatCortex					YesLustre	Partial	No	Lateral	NoBurning	BiOrUni		Flat	61-90	HingeOrStep	Faceted	NoDorsalPrep	NoPlatAbrasion	Centered	OverhangCurveNoBreak	PartialFissure	HertzianCone	NoLip	YesBulb	NarrowCurved	NoEdgeDamage
349455	349455	TelmoPereira	MIS5	Silcrete	FlakeFlakeFrag	NoPoint		Fragment		NoBipolar		0	NoPlatCortex	NoChatterMarks				YesLustre	Partial	Yes	Distal	NoBurning	BiOrUni		Flat	61-90			NoDorsalPrep	NoPlatAbrasion		OverhangCurveNoBreak	None	Crushing	YesLip	YesBulb	NarrowLinear	NoEdgeDamage
349454	349454	TelmoPereira	MIS5	Silcrete	BladeBladeFrag	NoPoint		Fragment			NaturalRidgeInitiation	1		NoChatterMarks	SubangularSubrounded		WholeDorsal	YesLustre	0			NoBurning					Overshoot											YesEdgeDamage	None
349451	349451	TelmoPereira	MIS5	Silcrete	FlakeFlakeFrag	NoPoint				NoBipolar		Partial	NoPlatCortex	NoChatterMarks	Rounded		Distal	YesLustre	0	No		NoBurning	RadialOrSubradial		Flat	61-90	Feather	NotPrepared	YesDorsalPrep	NoPlatAbrasion	Centered	OverhangCurveBreak	None	None	NoLip	YesBulb	OvularOrTriangular	NoEdgeDamage
349450	349450	TelmoPereira	MIS5	Silcrete	Shatter							0						YesLustre	0			YesBurning
349448	349448	TelmoPereira	MIS5	Silcrete	FlakeFlakeFrag	NoPoint		Fragment		NoBipolar		0	NoPlatCortex									NoBurning	RadialOrSubradial		Flat	0-30		Faceted	NoDorsalPrep	NoPlatAbrasion		OverhangCurveNoBreak	None	None	NoLip	YesBulb		YesEdgeDamage	None
349447	349447	TelmoPereira	MIS5	Silcrete	FlakeFlakeFrag	NoPoint				NoBipolar		0	NoPlatCortex					YesLustre	0	No		NoBurning	RadialOrSubradial		Curved	61-90	Feather	NotPrepared	YesDorsalPrep	NoPlatAbrasion	Centered	Double	None	None	NoLip	YesBulb	NarrowCurved	NoEdgeDamage
349446	349446	TelmoPereira	MIS5	Silcrete	FlakeFlakeFrag	NoPoint		Fragment		NoBipolar		Partial	YesPlatCortex	YesChatterMarks	Rounded	Cobble	Distal	YesLustre	0	No		NoBurning	BiOrUni		Curved	61-90			NoDorsalPrep	NoPlatAbrasion		RegCurve	None	None	NoLip	YesBulb		NoEdgeDamage
349444	349444	TelmoPereira	MIS5	Silcrete	FlakeFlakeFrag	NoPoint		Fragment		NoBipolar		Partial	YesPlatCortex	NoChatterMarks	Rounded		Distal	YesLustre	0	No		NoBurning	BiOrUni		Curved	61-90			NoDorsalPrep	NoPlatAbrasion		RegCurve	None	None	NoLip	YesBulb		NoEdgeDamage
349443	349443	TelmoPereira	MIS5	Silcrete	FlakeFlakeFrag	NoPoint		Fragment				Partial		YesChatterMarks	Rounded	Cobble	Lateral	YesLustre	0			NoBurning	RadialOrSubradial				Overshoot											NoEdgeDamage
349442	349442	TelmoPereira	MIS5	Silcrete	FlakeFlakeFrag	NoPoint		Fragment				Partial		NoChatterMarks	Rounded		Lateral	YesLustre	0			NoBurning
349440	349440	TelmoPereira	MIS5	Quartzite	FlakeFlakeFrag	NoPoint		Fragment				Partial		NoChatterMarks	Rounded							YesBurning
349437	349437	KathrynRanhorn	MIS5	Silcrete	FlakeFlakeFrag	NoPoint		Fragment				Partial		NoChatterMarks	Rounded		WholeDorsal	NoLustre				NoBurning
349436	349436	KathrynRanhorn	MIS5	Silcrete	FlakeFlakeFrag	NoPoint		Fragment				0						YesLustre	Partial			NoBurning
349435	349435	KathrynRanhorn	MIS5	Silcrete	FlakeFlakeFrag	NoPoint		Fragment				Partial		NoChatterMarks	Rounded			YesLustre	0			NoBurning
349434	349434	KathrynRanhorn	MIS5	Silcrete	FlakeFlakeFrag	NoPoint		Fragment				0						YesLustre	Partial			YesBurning
349433	349433	KathrynRanhorn	MIS5	Silcrete	FlakeFlakeFrag	NoPoint				NoBipolar		0	NoPlatCortex					YesLustre	Partial	No	Distal	NoBurning	RadialOrSubradial		Curved	61-90	HingeOrStep	NotPrepared	NoDorsalPrep	NoPlatAbrasion	Centered	RegCurve	CompleteFissure	RipplesUndulations	YesLip	YesBulb	QuadrangularTrapezoid	NoEdgeDamage
349432	349432	KathrynRanhorn	MIS5	Silcrete	FlakeFlakeFrag	NoPoint		Fragment				Partial		YesChatterMarks	Rounded	Cobble		YesLustre	0			NoBurning
349431	349431	KathrynRanhorn	MIS5	Silcrete	FlakeFlakeFrag	NoPoint				NoBipolar		Partial	NoPlatCortex	YesChatterMarks	Rounded	Cobble	Lateral	YesLustre	0	No		NoBurning	RadialOrSubradial		Curved	61-90	Feather	Faceted		NoPlatAbrasion	Centered	RegCurve	None	None	NoLip	YesBulb	QuadrangularTrapezoid	NoEdgeDamage
349430	349430	KathrynRanhorn	MIS5	Silcrete	FlakeFlakeFrag	NoPoint		Fragment				0						YesLustre	0			NoBurning	BiOrUni
349429	349429	KathrynRanhorn	MIS5	Silcrete	FlakeFlakeFrag	NoPoint		Complete		NoBipolar		0	NoPlatCortex					YesLustre	0	No		NoBurning	BiOrUni	Convergent	Flat	61-90	Feather	NotPrepared	NoDorsalPrep	NoPlatAbrasion	Lateral	OverhangCurveBreak	CompleteFissure	None	NoLip	YesBulb	QuadrangularTrapezoid	NoEdgeDamage
349428	349428	KathrynRanhorn	MIS5	Silcrete	FlakeFlakeFrag	NoPoint		Fragment				0						YesLustre	0			NoBurning
349427	349427	KathrynRanhorn	MIS5	Silcrete	FlakeFlakeFrag	NoPoint		Fragment				0						YesLustre	0			NoBurning
349423	349423	KathrynRanhorn	MIS5	Silcrete	FlakeFlakeFrag	NoPoint				NoBipolar		0	NoPlatCortex					YesLustre	Partial	Yes	Distal	NoBurning	RadialOrSubradial		Curved	61-90	Feather	Faceted	NoDorsalPrep	NoPlatAbrasion	Lateral	Double	CompleteFissure	None	YesLip	YesBulb	QuadrangularTrapezoid	YesEdgeDamage	None
349422	349422	KathrynRanhorn	MIS5	Silcrete	FlakeFlakeFrag	NoPoint				NoBipolar		0	NoPlatCortex					YesLustre	0	No		NoBurning	RadialOrSubradial		Curved	61-90	Feather	NotPrepared	NoDorsalPrep	NoPlatAbrasion	Lateral	OverhangCurveBreak	PartialFissure	None	YesLip	YesBulb	QuadrangularTrapezoid	NoEdgeDamage
349420	349420	KathrynRanhorn	MIS5	Silcrete	FlakeFlakeFrag	NoPoint		Fragment				Partial		NoChatterMarks	Rounded			YesLustre	Partial			YesBurning	RadialOrSubradial				Feather											NoEdgeDamage
349418	349418	KathrynRanhorn	MIS5	Silcrete	FlakeFlakeFrag	NoPoint		Fragment				0						NoLustre				NoBurning	RadialOrSubradial
349417	349417	KathrynRanhorn	MIS5	Silcrete	FlakeFlakeFrag	NoPoint		Fragment				0						YesLustre	0			YesBurning
349416	349416	KathrynRanhorn	MIS5	Silcrete	FlakeFlakeFrag	NoPoint		Fragment				0						YesLustre	0			NoBurning
349415	349415	KathrynRanhorn	MIS5	Silcrete	FlakeFlakeFrag	NoPoint		Fragment				0						NoLustre				NoBurning
349414	349414	JayneWilkins	MIS5	Quartzite	FlakeFlakeFrag	NoPoint				NoBipolar		0	NoPlatCortex									NoBurning	BiOrUni		Curved	31-60	HingeOrStep	NotPrepared	YesDorsalPrep	YesPlatAbrasion	Centered	RegCurve	None	Crushing	NoLip	YesBulb	QuadrangularTrapezoid	YesEdgeDamage	None	NoBandingVisible
349410	349410	JayneWilkins	MIS5	Silcrete	BladeBladeFrag	NoPoint		Complete		NoBipolar	NaturalRidgeInitiation	Partial	YesPlatCortex	NoChatterMarks	SubangularSubrounded		WholeDorsal	YesLustre	0	No		NoBurning			Flat	61-90	Feather		NoDorsalPrep	NoPlatAbrasion	Lateral	OverhangCurveBreak	None	None	NoLip	YesBulb	OvularOrTriangular	NoEdgeDamage
349408	349408	JayneWilkins	MIS5	Quartzite	FlakeFlakeFrag	NoPoint				NoBipolar		0	NoPlatCortex									NoBurning	RadialOrSubradial		Flat	31-60	Feather	NotPrepared	NoDorsalPrep	NoPlatAbrasion	Lateral		CompleteFissure	ShatteredBulb	YesLip	YesBulb	QuadrangularTrapezoid	NoEdgeDamage		NoBandingVisible
349407	349407	JayneWilkins	MIS5	Quartzite	FlakeFlakeFrag	NoPoint				NoBipolar		0	NoPlatCortex									NoBurning	RadialOrSubradial		Curved	31-60	Feather	NotPrepared	NoDorsalPrep	YesPlatAbrasion	Centered	OverhangCurveBreak	None	None	YesLip	YesBulb	OvularOrTriangular	YesEdgeDamage	None	NoBandingVisible
349404	349404	TelmoPereira	MIS5	Quartzite	RetouchedPiece		Flake	Fragment				0										NoBurning	BiOrUni	Parallel														NoEdgeDamage		NoBandingVisible	NotchDenticulate	61-90	NotchedPiece
349390	349390	KathrynRanhorn	MIS5	Quartz	Shatter	NoPoint		Fragment				0										NoBurning
349389	349389	KathrynRanhorn	MIS5	Silcrete	FlakeFlakeFrag	NoPoint		Fragment				0						YesLustre	0			NoBurning	RadialOrSubradial				Feather											YesEdgeDamage	None
349387	349387	KathrynRanhorn	MIS5	Silcrete	BladeBladeFrag	NoPoint		Complete		NoBipolar	MainProductionPhase	0	NoPlatCortex					YesLustre	0	No		NoBurning	BiOrUni	Convergent	Flat	61-90	Feather	NotPrepared	YesDorsalPrep	YesPlatAbrasion	Lateral	OverhangCurveBreak	CompleteFissure	RipplesUndulations	YesLip	YesBulb	QuadrangularTrapezoid	YesEdgeDamage	None
349383	349383	KathrynRanhorn	MIS5	Quartz	FlakeFlakeFrag	NoPoint		Fragment				0										NoBurning
349382	349382	KathrynRanhorn	MIS5	Silcrete	FlakeFlakeFrag	NoPoint		Fragment				0						YesLustre	0			NoBurning
349380	349380	KathrynRanhorn	MIS5	Silcrete	Shatter							Partial		YesChatterMarks	Rounded	Cobble		NoLustre				NoBurning
349378	349378	KathrynRanhorn	MIS5	Silcrete	RetouchedPiece		Flake	Fragment				0	YesPlatCortex	NoChatterMarks	SubangularSubrounded			YesLustre	Partial	No	Proximal	NoBurning			Curved	61-90			NoDorsalPrep	NoPlatAbrasion	Centered	OverhangCurveBreak	PartialFissure	None	YesLip	YesBulb	QuadrangularTrapezoid	NoEdgeDamage			NotchDenticulate	31-60	NotchedPiece
349376	349376	SimenOestmo	MIS5	Silcrete	FlakeFlakeFrag	NoPoint				NoBipolar		1	YesPlatCortex	NoChatterMarks	SubangularSubrounded		WholeDorsal	YesLustre	0	No		NoBurning			Flat	61-90	Overshoot		NoDorsalPrep	YesPlatAbrasion	Lateral	OverhangCurveNoBreak	None	ShatteredBulb	YesLip	YesBulb	NarrowLinear	NoEdgeDamage
349375	349375	SimenOestmo	MIS5	Silcrete	FlakeFlakeFrag	NoPoint				NoBipolar		Partial	NoPlatCortex	NoChatterMarks	SubangularSubrounded		Proximal	YesLustre	Partial	No	Lateral	NoBurning	RadialOrSubradial		Curved	61-90	Overshoot	NotPrepared	NoDorsalPrep	NoPlatAbrasion				ShatteredBulb		NoBulb	Punctiform	NoEdgeDamage
349374	349374	SimenOestmo	MIS5	Silcrete	FlakeFlakeFrag					NoBipolar		0	NoPlatCortex					YesLustre	0	No		NoBurning	BiOrUni	Parallel	Curved	61-90	Overshoot	NotPrepared	YesDorsalPrep	YesPlatAbrasion	Centered	OverhangCurveNoBreak	None	ShatteredBulb	NoLip	YesBulb	NarrowCurved	NoEdgeDamage
349369	349369	JayneWilkins	MIS5	Silcrete	BladeBladeFrag	NoPoint		Complete		NoBipolar	MainProductionPhase	0	NoPlatCortex					YesLustre	Partial		Lateral	NoBurning	BiOrUni	Convergent	Curved	61-90	Feather	Faceted	NoDorsalPrep	YesPlatAbrasion	Centered		None	None	YesLip	YesBulb	OvularOrTriangular	YesEdgeDamage	None
349368	349368	JayneWilkins	MIS5	Silcrete	BladeBladeFrag	NoPoint		Complete		NoBipolar	MainProductionPhase	0	NoPlatCortex					YesLustre	0	No		NoBurning	BiOrUni	Convergent	Flat	61-90	Feather	Faceted	YesDorsalPrep	YesPlatAbrasion	Centered			RipplesUndulations	NoLip	YesBulb	QuadrangularTrapezoid	YesEdgeDamage	None
349362	349362	JayneWilkins	MIS5	ChertOrChal	RetouchedPiece		Blade	Complete		NoBipolar		0	NoPlatCortex									NoBurning			Twisted	61-90	Feather	Faceted	NoDorsalPrep	YesPlatAbrasion	Centered		None	RipplesUndulations	NoLip	YesBulb	QuadrangularTrapezoid	YesEdgeDamage	None		MarginalEdgeShaping	31-60	MinimallyRetouched
349355	349355	JayneWilkins	MIS5	Quartz	FlakeFlakeFrag	NoPoint				NoBipolar		0	NoPlatCortex									NoBurning	RadialOrSubradial		Flat	61-90	Feather	Faceted	NoDorsalPrep		Lateral	OverhangCurveNoBreak	None	None	NoLip	YesBulb	QuadrangularTrapezoid
349353	349353	KathrynRanhorn	MIS5	Quartzite	FlakeFlakeFrag	NoPoint		Fragment				0										NoBurning
349352	349352	KathrynRanhorn	MIS5	Quartzite	FlakeFlakeFrag	NoPoint				NoBipolar		0	NoPlatCortex									NoBurning			Curved		Feather	NotPrepared	NoDorsalPrep	NoPlatAbrasion	Centered	OverhangCurveNoBreak	PartialFissure	None	NoLip	NoBulb	NarrowLinear	NoEdgeDamage		NoBandingVisible
349351	349351	JayneWilkins	MIS5	Quartzite	FlakeFlakeFrag	NoPoint				NoBipolar		0	NoPlatCortex									NoBurning	RadialOrSubradial		Flat	61-90	Feather	NotPrepared	NoDorsalPrep	NoPlatAbrasion			None	None	NoLip	NoBulb		NoEdgeDamage		NoBandingVisible
349350	349350	JayneWilkins	MIS5	Quartzite	Core				Complete	NoBipolar		0										NoBurning																						Two					Preferential
349341	349341	KathrynRanhorn	MIS5	Quartz	FlakeFlakeFrag	NoPoint		Fragment				0										NoBurning					Feather											NoEdgeDamage
349340	349340	JayneWilkins	MIS5	Silcrete	BladeBladeFrag	NoPoint		Complete		NoBipolar	MainProductionPhase	0	NoPlatCortex					YesLustre	0	No		NoBurning	BiOrUni	Parallel	Curved	61-90		NotPrepared	YesDorsalPrep	YesPlatAbrasion	Centered			ShatteredBulb	NoLip	YesBulb	QuadrangularTrapezoid	NoEdgeDamage
349338	349338	KathrynRanhorn	MIS5	Silcrete	FlakeFlakeFrag	NoPoint		Fragment				0						YesLustre	0			NoBurning	BiOrUni															NoEdgeDamage
349328	349328	KathrynRanhorn	MIS5	Quartzite	FlakeFlakeFrag	NoPoint		Fragment				0										NoBurning
349319	349319	JayneWilkins	MIS5	Silcrete	Shatter							0						YesLustre	0			YesBurning
349317	349317	JayneWilkins	MIS5	Quartzite	FlakeFlakeFrag	NoPoint				NoBipolar		Partial		YesChatterMarks			Lateral					NoBurning							NoDorsalPrep	NoPlatAbrasion				ShatteredBulb	NoLip	NoBulb		NoEdgeDamage		NoBandingVisible
349315	349315	JayneWilkins	MIS5	Silcrete	FlakeFlakeFrag	NoPoint				NoBipolar		Partial	NoPlatCortex	NoChatterMarks			Lateral	YesLustre	0	No		YesBurning	BiOrUni		Flat	61-90	HingeOrStep	NotPrepared	NoDorsalPrep	NoPlatAbrasion	NotExpressed			None	NoLip	YesBulb	OvularOrTriangular	YesEdgeDamage	None
349314	349314	JayneWilkins	MIS5	Quartzite	FlakeFlakeFrag	NoPoint				NoBipolar		0	YesPlatCortex									YesBurning	RadialOrSubradial		Flat	61-90	Feather		NoDorsalPrep	NoPlatAbrasion	Centered		None	ShatteredBulb	YesLip	YesBulb	QuadrangularTrapezoid	NoEdgeDamage		NoBandingVisible
349311	349311	JayneWilkins	MIS5	Quartzite	FlakeFlakeFrag	NoPoint				NoBipolar		0	NoPlatCortex									NoBurning			Twisted	61-90	Feather	NotPrepared	NoDorsalPrep	NoPlatAbrasion	Centered	RegCurve	None	None	YesLip	YesBulb	QuadrangularTrapezoid	NoEdgeDamage		NoBandingVisible
349286	349286	JayneWilkins	MIS5	Quartzite	FlakeFlakeFrag			Fragment		NoBipolar		0	NoPlatCortex									NoBurning			Flat	61-90		Faceted	NoDorsalPrep	NoPlatAbrasion	NotExpressed	RegCurve	None	None	YesLip	YesBulb	QuadrangularTrapezoid	YesEdgeDamage	None	NoBandingVisible
349284	349284	JayneWilkins	MIS5	Silcrete	BladeBladeFrag	NoPoint		Fragment			MainProductionPhase	0						YesLustre	0			NoBurning	BiOrUni	Convergent														NoEdgeDamage
349280	349280	JayneWilkins	MIS5	Quartzite	FlakeFlakeFrag	NoPoint				NoBipolar		0	NoPlatCortex									NoBurning			Flat	61-90	Feather	Faceted	NoDorsalPrep	NoPlatAbrasion	NotExpressed	RegCurve	None	ShatteredBulb	YesLip	YesBulb	QuadrangularTrapezoid	NoEdgeDamage		NoBandingVisible
349279	349279	JayneWilkins	MIS5	Silcrete	FlakeFlakeFrag	NoPoint		Fragment				0	NoPlatCortex					YesLustre	0	No		NoBurning			Flat	61-90		Faceted	NoDorsalPrep	NoPlatAbrasion	Centered	RegCurve	None	None	YesLip	YesBulb	QuadrangularTrapezoid	NoEdgeDamage
349275	349275	JayneWilkins	MIS5	Silcrete	FlakeFlakeFrag	NoPoint				NoBipolar		0	NoPlatCortex					YesLustre	0	No		NoBurning			Flat	31-60	Feather	Faceted	YesDorsalPrep	NoPlatAbrasion	Lateral	OverhangCurveBreak	None	None	NoLip	YesBulb	QuadrangularTrapezoid	NoEdgeDamage
349274	349274	JayneWilkins	MIS5	Silcrete	Shatter							0						YesLustre	0			NoBurning
349259	349259	KathrynRanhorn	MIS5	Quartz	FlakeFlakeFrag	NoPoint				NoBipolar		Partial	NoPlatCortex	NoChatterMarks			Mesial					NoBurning	RadialOrSubradial		Flat	61-90	Feather		NoDorsalPrep	NoPlatAbrasion	Centered	Rectillinear	None	None	YesLip	NoBulb	QuadrangularTrapezoid	NoEdgeDamage
349258	349258	BenSchoville	MIS5	Quartz	FlakeFlakeFrag	YesPoint				NoBipolar		0	NoPlatCortex									NoBurning	RadialOrSubradial		Flat	61-90	Feather	Faceted	NoDorsalPrep	NoPlatAbrasion	Centered	Rectillinear	PartialFissure	None	NoLip	NoBulb	QuadrangularTrapezoid	NoEdgeDamage
349257	349257	BenSchoville	MIS5	Silcrete	FlakeFlakeFrag	NoPoint		Fragment				0						YesLustre	0			NoBurning	BiOrUni	Convergent			Feather											YesEdgeDamage	None
349254	349254	BenSchoville	MIS5	Silcrete	BladeBladeFrag	NoPoint		Fragment			MainProductionPhase	0	NoPlatCortex					YesLustre	0	No		NoBurning	BiOrUni		Flat	61-90		Faceted	NoDorsalPrep	YesPlatAbrasion	Centered	RegCurve	None	HertzianCone	NoLip	YesBulb	NarrowCurved	YesEdgeDamage	None
349252	349252	BenSchoville	MIS5	Silcrete	BladeBladeFrag	NoPoint		Complete		NoBipolar	MainProductionPhase	0	NoPlatCortex					YesLustre	0	No		NoBurning	BiOrUni	Parallel	Curved	61-90	Feather	NotPrepared	NoDorsalPrep	NoPlatAbrasion	Centered	OverhangCurveBreak	None	None	YesLip	YesBulb	OvularOrTriangular	YesEdgeDamage	None
349248	349248	BenSchoville	MIS5	Silcrete	FlakeFlakeFrag	NoPoint				NoBipolar		0	NoPlatCortex					YesLustre	0	No		NoBurning			Flat	61-90	Feather	Faceted	NoDorsalPrep	NoPlatAbrasion	Centered	RegCurve	CompleteFissure	Crushing	YesLip	YesBulb	QuadrangularTrapezoid	YesEdgeDamage	None
349245	349245	BenSchoville	MIS5	Quartzite	FlakeFlakeFrag	NoPoint		Fragment				0	NoPlatCortex									NoBurning	BiOrUni		Flat	61-90		Faceted	NoDorsalPrep	NoPlatAbrasion	Centered	OverhangCurveNoBreak	None	None	YesLip	YesBulb	QuadrangularTrapezoid	NoEdgeDamage		Oblique
349191	349191	JayneWilkins	MIS4	Quartzite	Core				Complete	NoBipolar		Partial		YesChatterMarks	Rounded	Cobble						NoBurning																						Two	0		RadialOrSubradial
349190	349190	JayneWilkins	MIS4	Quartzite	FlakeFlakeFrag	NoPoint				NoBipolar		Partial	NoPlatCortex	YesChatterMarks			Lateral					NoBurning	RadialOrSubradial		Flat	31-60	Feather	Faceted	NoDorsalPrep	NoPlatAbrasion	Lateral	OverhangCurveBreak	PartialFissure	HertzianCone	NoLip	YesBulb		NoEdgeDamage		NoBandingVisible
349187	349187	JayneWilkins	MIS4	Quartzite	FlakeFlakeFrag	YesPoint				NoBipolar		0	NoPlatCortex									NoBurning	BiOrUni		Flat	31-60	Feather	Faceted	NoDorsalPrep	NoPlatAbrasion	Centered	RegCurve	None	None	YesLip	YesBulb	QuadrangularTrapezoid	YesEdgeDamage	None	NoBandingVisible
348914	348914	TelmoPereira	MIS5	Silcrete	FlakeFlakeFrag	NoPoint				NoBipolar		0	NoPlatCortex					YesLustre	0	No		YesBurning	BiOrUni		Flat	61-90	Feather	Faceted	NoDorsalPrep	NoPlatAbrasion	Lateral	RegCurve	None	ShatteredBulb	NoLip	YesBulb	QuadrangularTrapezoid	YesEdgeDamage	None
348913	348913	TelmoPereira	MIS5	Silcrete	FlakeFlakeFrag	NoPoint		Fragment				Partial		NoChatterMarks	SubangularSubrounded		Distal	YesLustre	0			YesBurning					Feather											NoEdgeDamage
348880	348880	KathrynRanhorn	MIS5	Quartzite	FlakeFlakeFrag	NoPoint		Fragment				0	NoPlatCortex									NoBurning	BiOrUni	Parallel	Flat	61-90		NotPrepared	NoDorsalPrep	NoPlatAbrasion	Centered	OverhangCurveNoBreak	CompleteFissure	None	NoLip	YesBulb	QuadrangularTrapezoid	NoEdgeDamage		NoBandingVisible
348861	348861	KathrynRanhorn	MIS5	Quartz	FlakeFlakeFrag	NoPoint				NoBipolar		0	NoPlatCortex									NoBurning	RadialOrSubradial		Flat	61-90	Feather	NotPrepared	NoDorsalPrep	NoPlatAbrasion	Centered	Rectillinear	None	None	NoLip	NoBulb	QuadrangularTrapezoid	NoEdgeDamage
348852	348852	KathrynRanhorn	MIS5	Silcrete	RetouchedPiece		Blade	Fragment				0						YesLustre	0			YesBurning	RadialOrSubradial																		NotchDenticulate	61-90	NotchedPiece
348835	348835	SimenOestmo	MIS5	Silcrete	BladeBladeFrag	NoPoint		Fragment			MainProductionPhase	0	NoPlatCortex					YesLustre	0	No		NoBurning	BiOrUni	Convergent	Flat	61-90		NotPrepared	NoDorsalPrep	YesPlatAbrasion	Centered	OverhangCurveBreak	None	None	YesLip	YesBulb	NarrowLinear	YesEdgeDamage	None
348814	348814	TelmoPereira	MIS5	Quartz	FlakeFlakeFrag	NoPoint				NoBipolar		Partial	YesPlatCortex	YesChatterMarks	Rounded	Cobble	Lateral					NoBurning	RadialOrSubradial		Flat	61-90	Feather	NotPrepared	NoDorsalPrep	NoPlatAbrasion	Centered	OverhangCurveNoBreak	CompleteFissure	Crushing	NoLip	YesBulb	OvularOrTriangular	YesEdgeDamage	None
348812	348812	JayneWilkins	MIS5	Silcrete	Core				Complete	NoBipolar		Partial		NoChatterMarks				YesLustre	Partial			NoBurning																						One	0	1-20%	BiOrUni	Convergent	Recurrent
348808	348808	TelmoPereira	MIS5	Quartzite	FlakeFlakeFrag	NoPoint		Fragment				0	NoPlatCortex									NoBurning			Flat	61-90		Faceted	NoDorsalPrep	NoPlatAbrasion	Lateral	OverhangCurveNoBreak	None	Crushing	NoLip	YesBulb	QuadrangularTrapezoid	YesEdgeDamage	None	NoBandingVisible
348686	348686	TelmoPereira	MIS5	Quartzite	HammerManuportGrindstone				SplitFragment	NoBipolar		Partial		YesChatterMarks	Rounded	Cobble						YesBurning
348679	348679	TelmoPereira	MIS5	Silcrete	BladeBladeFrag	NoPoint		Fragment			CentripetalPreparationMaintenance	0						YesLustre	0			NoBurning	RadialOrSubradial															NoEdgeDamage
348678	348678	TelmoPereira	MIS5	Silcrete	FlakeFlakeFrag	NoPoint		Fragment				Partial		NoChatterMarks	Rounded		Lateral	YesLustre	0			NoBurning	BiOrUni	Convergent			Feather											YesEdgeDamage	None
348664	348664	TelmoPereira	MIS5	Silcrete	FlakeFlakeFrag	NoPoint		Fragment				Partial			Rounded		Lateral	YesLustre	0			YesBurning	BiOrUni	Parallel			Feather											NoEdgeDamage
348659	348659	TelmoPereira	MIS5	Silcrete	FlakeFlakeFrag	NoPoint		Fragment				0						YesLustre	0			NoBurning	RadialOrSubradial				Feather											YesEdgeDamage	None
348639	348639	TelmoPereira	MIS5	Quartzite	FlakeFlakeFrag	NoPoint		Fragment		NoBipolar		Partial	NoPlatCortex	YesChatterMarks	Rounded	Cobble	Proximal					NoBurning	BiOrUni	Parallel	Flat	31-60		Faceted	NoDorsalPrep	NoPlatAbrasion		OverhangCurveNoBreak	None	Crushing	NoLip	YesBulb		YesEdgeDamage	None	NoBandingVisible
348638	348638	TelmoPereira	MIS5	Silcrete	BladeBladeFrag	NoPoint		Fragment			MainProductionPhase	Partial		NoChatterMarks	SubangularSubrounded		Lateral	YesLustre	0			NoBurning	BiOrUni	Convergent														YesEdgeDamage	None
348621	348621	TelmoPereira	MIS5	ChertOrChal	FlakeFlakeFrag	NoPoint		Fragment				0										NoBurning	RadialOrSubradial				Feather											YesEdgeDamage	None
348620	348620	TelmoPereira	MIS5	Quartz	Shatter							0										NoBurning
348619	348619	TelmoPereira	MIS5	Silcrete	FlakeFlakeFrag	NoPoint		Fragment				0						YesLustre	0			YesBurning	BiOrUni				Feather											NoEdgeDamage
348615	348615	TelmoPereira	MIS5	Quartz	BladeBladeFrag	NoPoint		Fragment			MainProductionPhase	0	NoPlatCortex									NoBurning	RadialOrSubradial		Flat	61-90		Faceted	NoDorsalPrep	NoPlatAbrasion	Centered	RegCurve	None	None	NoLip	YesBulb	QuadrangularTrapezoid	NoEdgeDamage
348612	348612	TelmoPereira	MIS5	Silcrete	FlakeFlakeFrag	NoPoint		Fragment				0						YesLustre	0			NoBurning	BiOrUni				Feather											NoEdgeDamage
348598	348598	TelmoPereira	MIS5	Silcrete	BladeBladeFrag	NoPoint		Fragment			MainProductionPhase	0	NoPlatCortex					YesLustre	0	No		NoBurning	BiOrUni	Convergent	Flat	61-90		Faceted	NoDorsalPrep	NoPlatAbrasion	Centered	OverhangCurveNoBreak	None	None	NoLip	YesBulb	QuadrangularTrapezoid	NoEdgeDamage
348595	348595	SimenOestmo	MIS5	Quartz	Shatter							0										NoBurning
348586	348586	TelmoPereira	MIS5		BladeBladeFrag	NoPoint		Fragment			MainProductionPhase	0										NoBurning					Feather											NoEdgeDamage
348585	348585	SimenOestmo	MIS5	Quartz	FlakeFlakeFrag	NoPoint		Fragment				Partial		NoChatterMarks								NoBurning
348562	348562	KathrynRanhorn	MIS5	Quartzite	FlakeFlakeFrag	NoPoint		Fragment				0										NoBurning	BiOrUni															NoEdgeDamage
348538	348538	TelmoPereira	MIS5	Quartzite	FlakeFlakeFrag	NoPoint		Fragment				Partial	NoPlatCortex	YesChatterMarks	Rounded	Cobble	Lateral					NoBurning	BiOrUni		Flat	61-90		Faceted	NoDorsalPrep	NoPlatAbrasion	Lateral	OverhangCurveNoBreak	None	Crushing	NoLip	YesBulb	QuadrangularTrapezoid	NoEdgeDamage		NoBandingVisible
348504	348504	TelmoPereira	MIS5	Silcrete	FlakeFlakeFrag	NoPoint		Fragment				0						YesLustre	0			YesBurning	BiOrUni															NoEdgeDamage
348498	348498	TelmoPereira	MIS5	Silcrete	FlakeFlakeFrag	NoPoint				NoBipolar		0	NoPlatCortex					YesLustre	Partial	Yes	Distal	NoBurning	BiOrUni		Twisted	61-90	Feather	Faceted	NoDorsalPrep	NoPlatAbrasion	Centered	OverhangCurveBreak	None	None	NoLip	YesBulb	QuadrangularTrapezoid	YesEdgeDamage	None
348494	348494	JayneWilkins	MIS5	Silcrete	Shatter							0						YesLustre	0			NoBurning
348478	348478	TelmoPereira	MIS5	Silcrete	BladeBladeFrag	NoPoint		Fragment				0						YesLustre	Partial		Lateral	NoBurning					HingeOrStep											NoEdgeDamage
348471	348471	TelmoPereira	MIS5	Silcrete	FlakeFlakeFrag	NoPoint		Fragment		NoBipolar		0	NoPlatCortex									NoBurning	RadialOrSubradial		Curved	61-90		Faceted	NoDorsalPrep	NoPlatAbrasion		OverhangCurveNoBreak	CompleteFissure	None	NoLip	YesBulb	OvularOrTriangular	NoEdgeDamage
348461	348461	TelmoPereira	MIS5	Silcrete	FlakeFlakeFrag	NoPoint				NoBipolar		Partial	NoPlatCortex				Lateral	YesLustre	0	No		NoBurning	BiOrUni	Convergent	Twisted	61-90	Feather	Faceted	NoDorsalPrep	NoPlatAbrasion	Centered	RegCurve	None	ShatteredBulb	NoLip	YesBulb	OvularOrTriangular	YesEdgeDamage	None
348442	348442	TelmoPereira	MIS5	Silcrete	FlakeFlakeFrag	NoPoint		Fragment				0						YesLustre	0			NoBurning
348424	348424	KathrynRanhorn	MIS5	Silcrete	FlakeFlakeFrag	NoPoint		Fragment				0						YesLustre	0			NoBurning
348415	348415	SimenOestmo	MIS5	Silcrete	BladeBladeFrag	NoPoint		Complete		NoBipolar	MainProductionPhase	0	NoPlatCortex					YesLustre	Partial	No	Lateral	NoBurning	BiOrUni	Parallel	Curved	61-90	Overshoot	NotPrepared	NoDorsalPrep	NoPlatAbrasion	Centered	RegCurve	None	None	YesLip	YesBulb	OvularOrTriangular	YesEdgeDamage	None
348258	348258	TelmoPereira	MIS5		BladeBladeFrag	NoPoint		Fragment			MainProductionPhase	Partial	NoPlatCortex	YesChatterMarks	Rounded	Cobble	Proximal					NoBurning	BiOrUni	Convergent	Curved	61-90		Faceted	YesDorsalPrep	NoPlatAbrasion	Centered	OverhangCurveNoBreak	None	None	NoLip	NoBulb	QuadrangularTrapezoid	NoEdgeDamage
348256	348256	BenSchoville	MIS5		BladeBladeFrag	NoPoint		Fragment			MainProductionPhase	0	NoPlatCortex									NoBurning	BiOrUni	Convergent	Flat	61-90		Faceted	NoDorsalPrep	NoPlatAbrasion	Centered	OverhangCurveNoBreak	None	None	YesLip	YesBulb	QuadrangularTrapezoid	YesEdgeDamage	None
348255	348255	TelmoPereira	MIS5	ChertOrChal	FlakeFlakeFrag	NoPoint				NoBipolar		Partial	NoPlatCortex	YesChatterMarks	Rounded	Cobble	Distal					NoBurning	BiOrUni	Convergent	Curved	61-90	Feather	Faceted	NoDorsalPrep	NoPlatAbrasion	Centered	OverhangCurveNoBreak	None	ShatteredBulb	NoLip	YesBulb	OvularOrTriangular	YesEdgeDamage	None
348252	348252	TelmoPereira	MIS5		FlakeFlakeFrag	NoPoint				NoBipolar		Partial	NoPlatCortex	YesChatterMarks	Rounded	Cobble	WholeDorsal					NoBurning			Flat	31-60	Feather	NotPrepared	NoDorsalPrep	NoPlatAbrasion	Centered	OverhangCurveBreak	None	None	NoLip	YesBulb	QuadrangularTrapezoid	NoEdgeDamage
348245	348245	JayneWilkins	MIS5	Quartzite	BladeBladeFrag	YesPoint		Complete		NoBipolar	MainProductionPhase	0	NoPlatCortex									NoBurning	BiOrUni		Twisted	61-90	Feather	Faceted	NoDorsalPrep	NoPlatAbrasion	Centered		None	None	NoLip	YesBulb	QuadrangularTrapezoid	YesEdgeDamage	None	NoBandingVisible
348243	348243	TelmoPereira	MIS5	Silcrete	FlakeFlakeFrag	NoPoint		Fragment		NoBipolar		0	NoPlatCortex					YesLustre	0	No		NoBurning	BiOrUni		Twisted	61-90		Faceted	NoDorsalPrep	NoPlatAbrasion			CompleteFissure	None	NoLip	YesBulb		NoEdgeDamage
348239	348239	JayneWilkins	MIS5	ChertOrChal	Core				SplitFragment	NoBipolar		0										NoBurning																						Two					Recurrent
348237	348237	KathrynRanhorn	MIS5		FlakeFlakeFrag	NoPoint		Fragment		NoBipolar		0	NoPlatCortex									NoBurning			Curved	61-90		NotPrepared	YesDorsalPrep	YesPlatAbrasion		OverhangCurveBreak	None	None	YesLip	YesBulb	NarrowCurved	NoEdgeDamage
348226	348226	BenSchoville	MIS5	Silcrete	BladeBladeFrag	NoPoint		Complete		NoBipolar	MainProductionPhase	0	NoPlatCortex					YesLustre	0	No		NoBurning	BiOrUni	Convergent	Flat	61-90	Feather	Faceted	NoDorsalPrep	YesPlatAbrasion	Centered	OverhangCurveNoBreak	None	None	NoLip	YesBulb	QuadrangularTrapezoid	NoEdgeDamage
348223	348223	BenSchoville	MIS5	Silcrete	BladeBladeFrag	NoPoint		Complete		NoBipolar	MainProductionPhase	0	NoPlatCortex					NoLustre				NoBurning			Curved	61-90	Feather	NotPrepared	NoDorsalPrep	NoPlatAbrasion	Centered		None	None	NoLip	NoBulb	NarrowCurved	NoEdgeDamage
348219	348219	KathrynRanhorn	MIS5	Silcrete	FlakeFlakeFrag	NoPoint				NoBipolar		0	NoPlatCortex					YesLustre	0	No		NoBurning			Curved	61-90	Feather	NotPrepared	NoDorsalPrep	YesPlatAbrasion	Centered	OverhangCurveBreak	None	None	NoLip	NoBulb	NarrowCurved	NoEdgeDamage
348216	348216	JayneWilkins	MIS5	ChertOrChal	BladeBladeFrag	NoPoint		Complete		NoBipolar	MainProductionPhase	0	NoPlatCortex									NoBurning	BiOrUni		Flat	61-90	Feather	Faceted	NoDorsalPrep	YesPlatAbrasion				None		YesBulb	QuadrangularTrapezoid	NoEdgeDamage
348214	348214	KathrynRanhorn	MIS5	Quartzite	FlakeFlakeFrag	YesPoint				NoBipolar		0	NoPlatCortex									NoBurning	BiOrUni		Flat	61-90	Feather	Faceted	NoDorsalPrep	NoPlatAbrasion	Centered	OverhangCurveBreak	PartialFissure	None	YesLip	YesBulb	QuadrangularTrapezoid	NoEdgeDamage		NoBandingVisible
348211	348211	JayneWilkins	MIS5		FlakeFlakeFrag	NoPoint				NoBipolar		0	NoPlatCortex									NoBurning	BiOrUni		Flat	61-90	Feather	Faceted	YesDorsalPrep	YesPlatAbrasion	Centered	RegCurve	None	RipplesUndulations	NoLip	YesBulb	QuadrangularTrapezoid	YesEdgeDamage	None
348203	348203	JayneWilkins	MIS5		FlakeFlakeFrag	NoPoint		Fragment				Partial	NoPlatCortex	YesChatterMarks	SubangularSubrounded		Lateral					NoBurning			Flat	61-90		NotPrepared	NoDorsalPrep	NoPlatAbrasion	Centered	OverhangCurveNoBreak	None	None	YesLip	YesBulb	OvularOrTriangular	NoEdgeDamage
348203	348203	JayneWilkins	MIS5		FlakeFlakeFrag	NoPoint		Fragment				0										NoBurning
348181	348181	KathrynRanhorn	MIS5	Silcrete	FlakeFlakeFrag	NoPoint		Fragment		NoBipolar		Partial	NoPlatCortex	YesChatterMarks	SubangularSubrounded		Distal	NoLustre				NoBurning			Curved	61-90		NotPrepared	NoDorsalPrep	NoPlatAbrasion		OverhangCurveBreak	CompleteFissure	RipplesUndulations	YesLip	NoBulb	QuadrangularTrapezoid	NoEdgeDamage
348176	348176	KathrynRanhorn	MIS5	Quartzite	FlakeFlakeFrag	NoPoint		Fragment				1		YesChatterMarks	Rounded	Cobble	WholeDorsal					NoBurning
348059	348059	KathrynRanhorn	MIS5	Silcrete	FlakeFlakeFrag			Fragment				0						YesLustre	0			NoBurning	BiOrUni	Convergent			Feather											YesEdgeDamage	None
348058	348058	KathrynRanhorn	MIS5	Silcrete	FlakeFlakeFrag	NoPoint				NoBipolar		0	NoPlatCortex					YesLustre	0	No		YesBurning			Curved	61-90	Feather	NotPrepared	NoDorsalPrep	NoPlatAbrasion	Centered	OverhangCurveBreak	None	RipplesUndulations	YesLip	NoBulb	QuadrangularTrapezoid	NoEdgeDamage
348050	348050	KathrynRanhorn	MIS5		FlakeFlakeFrag	NoPoint				NoBipolar		Partial	YesPlatCortex	NoChatterMarks	Rounded		Lateral					NoBurning			Flat	61-90	HingeOrStep		NoDorsalPrep	NoPlatAbrasion	Centered	OverhangCurveBreak	CompleteFissure	None	YesLip	YesBulb	QuadrangularTrapezoid	YesEdgeDamage	None
348038	348038	SimenOestmo	MIS5	Quartzite	FlakeFlakeFrag	NoPoint				NoBipolar		Partial	YesPlatCortex	YesChatterMarks	Rounded	Cobble	Lateral					NoBurning			Flat	61-90	Overshoot		NoDorsalPrep	NoPlatAbrasion	Lateral	OverhangCurveNoBreak	None	Crushing	NoLip	YesBulb	QuadrangularTrapezoid	YesEdgeDamage	None	NoBandingVisible
348037	348037	SimenOestmo	MIS5	Quartzite	FlakeFlakeFrag	NoPoint		Fragment				0										NoBurning					Feather											NoEdgeDamage		NoBandingVisible
348025	348025	SimenOestmo	MIS5	Silcrete	FlakeFlakeFrag	NoPoint		Fragment				0						YesLustre	0			NoBurning					Feather											NoEdgeDamage
348022	348022	SimenOestmo	MIS5	Quartzite	FlakeFlakeFrag	NoPoint				NoBipolar		Partial	NoPlatCortex	YesChatterMarks	Rounded	Cobble	Proximal					NoBurning	RadialOrSubradial		Twisted	61-90	Feather	Faceted	NoDorsalPrep	YesPlatAbrasion	NotExpressed		None	Crushing	YesLip	NoBulb	QuadrangularTrapezoid	NoEdgeDamage		NoBandingVisible
348021	348021	SimenOestmo	MIS5	Silcrete	BladeBladeFrag	NoPoint		Fragment			MainProductionPhase	0						YesLustre	0			NoBurning	BiOrUni	Convergent			Feather											YesEdgeDamage	None
348015	348015	SimenOestmo	MIS5	Silcrete	FlakeFlakeFrag	NoPoint				NoBipolar		0	NoPlatCortex					YesLustre	0	No		NoBurning	RadialOrSubradial		Curved	61-90	Feather	NotPrepared	NoDorsalPrep	YesPlatAbrasion	Centered	RegCurve	None	Crushing	NoLip	YesBulb	NarrowLinear	NoEdgeDamage
347958	347958	KathrynRanhorn		Quartzite	FlakeFlakeFrag	NoPoint				NoBipolar		Partial	NoPlatCortex	YesChatterMarks	Rounded	Cobble	WholeDorsal					NoBurning			Curved	61-90	Feather	NotPrepared	NoDorsalPrep	NoPlatAbrasion	Centered	RegCurve	PartialFissure	RipplesUndulations	YesLip	NoBulb	Punctiform	NoEdgeDamage		NoBandingVisible
347954	347954	KathrynRanhorn	MIS5	Silcrete	FlakeFlakeFrag	NoPoint		Fragment				0						YesLustre	0			NoBurning																NoEdgeDamage
347936	347936	KathrynRanhorn	MIS5		Shatter							0										NoBurning
347936	347936	KathrynRanhorn	MIS5		FlakeFlakeFrag	NoPoint		Fragment				0										NoBurning
347935	347935	KathrynRanhorn	MIS5	Silcrete	BladeBladeFrag	NoPoint		Fragment			MainProductionPhase	0						YesLustre	0			NoBurning	BiOrUni	Parallel			Overshoot											YesEdgeDamage	None
347924	347924	KathrynRanhorn	MIS5		FlakeFlakeFrag	NoPoint		Fragment				0										NoBurning					Feather											NoEdgeDamage
347891	347891	KathrynRanhorn	MIS5	Quartzite	FlakeFlakeFrag	NoPoint		Fragment		NoBipolar		1	NoPlatCortex	YesChatterMarks	Rounded	Cobble	WholeDorsal					NoBurning			Flat			NotPrepared	NoDorsalPrep	YesPlatAbrasion		RegCurve	CompleteFissure	None	NoLip	NoBulb		NoEdgeDamage		NoBandingVisible
347890	347890	KathrynRanhorn	MIS5	Quartz	FlakeFlakeFrag	NoPoint		Fragment				0										NoBurning	BiOrUni															YesEdgeDamage	None
347879	347879	KathrynRanhorn	MIS5	Quartzite	BladeBladeFrag	NoPoint		Fragment			MainProductionPhase	0										NoBurning	BiOrUni	Parallel			HingeOrStep											NoEdgeDamage		NoBandingVisible
347871	347871	KathrynRanhorn	MIS5		FlakeFlakeFrag	NoPoint		Fragment				0	YesPlatCortex	NoChatterMarks	Rounded							NoBurning				61-90			YesDorsalPrep	YesPlatAbrasion		RegCurve	CompleteFissure	None	YesLip	NoBulb	QuadrangularTrapezoid	NoEdgeDamage
347811	347811	JayneWilkins		Quartzite	RetouchedPiece		Blade	Fragment				0	NoPlatCortex									NoBurning	BiOrUni	Convergent	Flat	61-90		Faceted	NoDorsalPrep	NoPlatAbrasion	Lateral			None	YesLip	YesBulb	QuadrangularTrapezoid	YesEdgeDamage	None	Oblique	MarginalEdgeShaping	31-60	SideScraper
347745	347745	BenSchoville		Quartzite	FlakeFlakeFrag	YesPoint				NoBipolar		0	NoPlatCortex									NoBurning	BiOrUni		Flat	61-90	Feather	Faceted	NoDorsalPrep	NoPlatAbrasion	Centered	OverhangCurveNoBreak	None	None	YesLip	YesBulb	QuadrangularTrapezoid	YesEdgeDamage	None	NoBandingVisible
347705	347705	BenSchoville		Silcrete	BladeBladeFrag	NoPoint		Complete		NoBipolar	MainProductionPhase	Partial	NoPlatCortex	NoChatterMarks			Lateral	YesLustre	0	No		NoBurning			Curved	61-90	Overshoot	Faceted	NoDorsalPrep	NoPlatAbrasion	Centered	OverhangCurveNoBreak	None	None	NoLip	YesBulb	OvularOrTriangular	YesEdgeDamage	None
347682	347682	BenSchoville	MIS5	Quartzite	HammerManuportGrindstone				SplitFragment	NoBipolar		Partial		YesChatterMarks	Rounded	Cobble						YesBurning
347681	347681	BenSchoville	MIS5	Quartzite	Core				Complete	NoBipolar		0										NoBurning																						Two			RadialOrSubradial		Recurrent
347679	347679	BenSchoville	MIS5	Quartzite	BladeBladeFrag	YesPoint		Complete		NoBipolar	MainProductionPhase	0	NoPlatCortex									NoBurning	BiOrUni	Convergent	Curved	61-90	Feather	Faceted	NoDorsalPrep	NoPlatAbrasion	Centered	OverhangCurveNoBreak	CompleteFissure	Crushing	YesLip	YesBulb	NarrowCurved	YesEdgeDamage	None	Oblique
347441	347441	BenSchoville	MIS5		FlakeFlakeFrag	NoPoint				NoBipolar		0	YesPlatCortex	NoChatterMarks	Rounded							NoBurning	BiOrUni	Convergent	Flat	31-60	Feather	Faceted	NoDorsalPrep	NoPlatAbrasion		RegCurve	None	RipplesUndulations	YesLip	NoBulb	QuadrangularTrapezoid	NoEdgeDamage
347437	347437	BenSchoville	MIS5	ChertOrChal	FlakeFlakeFrag	NoPoint		Fragment		NoBipolar		Partial	NoPlatCortex	NoChatterMarks	Rounded		WholeDorsal					YesBurning			Twisted	31-60		NotPrepared	NoDorsalPrep	NoPlatAbrasion		RegCurve	None	None	NoLip	YesBulb	QuadrangularTrapezoid	NoEdgeDamage
347389	347389	TelmoPereira	MIS5	Silcrete	FlakeFlakeFrag	YesPoint				NoBipolar		0	NoPlatCortex					YesLustre	0	No		NoBurning	BiOrUni	Convergent	Flat	61-90	HingeOrStep	Faceted	NoDorsalPrep	NoPlatAbrasion	Centered	Rectillinear		ShatteredBulb	NoLip	YesBulb	QuadrangularTrapezoid	NoEdgeDamage
347383	347383	TelmoPereira	MIS5	Quartz	FlakeFlakeFrag	NoPoint				NoBipolar		0	NoPlatCortex									NoBurning	RadialOrSubradial		Flat	61-90	Feather	NotPrepared	YesDorsalPrep	YesPlatAbrasion	Centered	RegCurve	None	HertzianCone	NoLip	YesBulb	NarrowCurved	NoEdgeDamage
347293	347293	TelmoPereira	MIS5	Quartzite	RetouchedPiece	NoPoint	Flake	Fragment				Partial	NoPlatCortex	YesChatterMarks	Rounded	Cobble	Lateral					NoBurning			Flat	61-90			NoDorsalPrep	NoPlatAbrasion		OverhangCurveNoBreak		None	NoLip	YesBulb		YesEdgeDamage	None	NoBandingVisible	NotchDenticulate	61-90	NotchedPiece
347280	347280	TelmoPereira	MIS5	Silcrete	Core				Complete	NoBipolar		Partial		NoChatterMarks	SubangularSubrounded			NoLustre				NoBurning																						Two	Partial	0	RadialOrSubradial		Recurrent
347099	347099	TelmoPereira	MIS5		FlakeFlakeFrag	NoPoint		Fragment				Partial		YesChatterMarks	Rounded	Cobble	Distal					NoBurning					Feather											NoEdgeDamage
347016	347016	TelmoPereira	MIS5	Quartzite	FlakeFlakeFrag	NoPoint				NoBipolar		Partial	NoPlatCortex	YesChatterMarks	Rounded	Cobble	Distal					NoBurning	RadialOrSubradial		Curved	61-90	Feather	Faceted	NoDorsalPrep	NoPlatAbrasion	Centered		CompleteFissure	ShatteredBulb	NoLip	NoBulb	OvularOrTriangular	NoEdgeDamage		NoBandingVisible
347010	347010	KathrynRanhorn	MIS5	Quartzite	FlakeFlakeFrag	NoPoint		Fragment				0										NoBurning	BiOrUni	Parallel														NoEdgeDamage
346890	346890	BenSchoville	MIS5	ChertOrChal	FlakeFlakeFrag	YesPoint				NoBipolar		0	NoPlatCortex									NoBurning	BiOrUni	Convergent	Flat	61-90		Faceted	NoDorsalPrep	NoPlatAbrasion	Lateral	OverhangCurveNoBreak	PartialFissure	HertzianCone	NoLip	YesBulb	QuadrangularTrapezoid	YesEdgeDamage	None
346889	346889	JayneWilkins	MIS5	Quartzite	BladeBladeFrag	NoPoint		Fragment			CentripetalPreparationMaintenance	0	NoPlatCortex									NoBurning	RadialOrSubradial		Twisted	61-90		NotPrepared	YesDorsalPrep	YesPlatAbrasion	Lateral	OverhangCurveBreak			NoLip	YesBulb	OvularOrTriangular	NoEdgeDamage		NoBandingVisible
346882	346882	TelmoPereira	MIS5	ChertOrChal	FlakeFlakeFrag	NoPoint				NoBipolar		0	YesPlatCortex	YesChatterMarks	Rounded	Cobble						NoBurning			Flat	31-60	Feather		NoDorsalPrep	NoPlatAbrasion	Centered	Double		Crushing	NoLip	YesBulb	QuadrangularTrapezoid	NoEdgeDamage
346871	346871	TelmoPereira	MIS5	Quartzite	FlakeFlakeFrag	NoPoint				NoBipolar		Partial	NoPlatCortex	YesChatterMarks	Rounded	Cobble	Distal					NoBurning	BiOrUni	Convergent	Twisted	61-90	HingeOrStep	Faceted	NoDorsalPrep	NoPlatAbrasion	Lateral	OverhangCurveBreak	None	None	NoLip	YesBulb	NarrowCurved	NoEdgeDamage		NoBandingVisible
346856	346856	TelmoPereira	MIS5	ChertOrChal	BladeBladeFrag	NoPoint		Fragment			MainProductionPhase	0	NoPlatCortex									NoBurning	BiOrUni		Flat	61-90		Faceted	YesDorsalPrep	NoPlatAbrasion	Centered	OverhangCurveNoBreak	PartialFissure	None	NoLip	YesBulb	QuadrangularTrapezoid	NoEdgeDamage
346855	346855	KathrynRanhorn	MIS5	Silcrete	BladeBladeFrag	NoPoint		Complete		NoBipolar	MainProductionPhase	0	NoPlatCortex					YesLustre	0	No		NoBurning	BiOrUni		Curved	61-90	Feather	NotPrepared	NoDorsalPrep	NoPlatAbrasion	Centered	OverhangCurveBreak	CompleteFissure	None	YesLip	YesBulb	QuadrangularTrapezoid	NoEdgeDamage
346831	346831	KathrynRanhorn	MIS5	Quartzite	BladeBladeFrag	YesPoint		Complete		NoBipolar	MainProductionPhase	0	NoPlatCortex									NoBurning	BiOrUni	Convergent	Flat	61-90	Feather	NotPrepared	NoDorsalPrep	NoPlatAbrasion	Centered	RegCurve	CompleteFissure	None	YesLip	YesBulb	QuadrangularTrapezoid	YesEdgeDamage	None	NoBandingVisible
346803	346803	KathrynRanhorn	MIS5	Silcrete	FlakeFlakeFrag	NoPoint		Fragment				0						YesLustre	0			NoBurning	RadialOrSubradial
346547	346547	TelmoPereira	MIS5	Quartzite	FlakeFlakeFrag	NoPoint				NoBipolar		Partial	NoPlatCortex	YesChatterMarks	Rounded	Cobble	Lateral					NoBurning	BiOrUni		Curved	31-60	HingeOrStep	NotPrepared		NoPlatAbrasion	Centered	OverhangCurveNoBreak	None	None	YesLip	YesBulb	QuadrangularTrapezoid	NoEdgeDamage		NoBandingVisible
346545	346545	TelmoPereira	MIS5	Quartzite	BladeBladeFrag	NoPoint		Fragment			MainProductionPhase	0	NoPlatCortex									NoBurning	BiOrUni		Twisted	61-90		Faceted	NoDorsalPrep	NoPlatAbrasion	Centered	RegCurve	None	None	NoLip	YesBulb	QuadrangularTrapezoid	NoEdgeDamage		NoBandingVisible
346541	346541	TelmoPereira	MIS5	ChertOrChal	BladeBladeFrag	NoPoint		Fragment			MainProductionPhase	0	NoPlatCortex									NoBurning	BiOrUni	Convergent	Curved	61-90		NotPrepared	NoDorsalPrep	NoPlatAbrasion	Centered	OverhangCurveBreak	None	HertzianCone	YesLip	YesBulb		YesEdgeDamage	None
346538	346538	TelmoPereira	MIS5	ChertOrChal	BladeBladeFrag	NoPoint		Complete		NoBipolar	MainProductionPhase	Partial	NoPlatCortex	YesChatterMarks	Rounded	Cobble	Lateral					NoBurning	BiOrUni	Convergent	Twisted	61-90	HingeOrStep	Faceted	NoDorsalPrep	NoPlatAbrasion	Centered	OverhangCurveNoBreak		None	NoLip	YesBulb	OvularOrTriangular	NoEdgeDamage
346524	346524	BenSchoville	MIS5	ChertOrChal	FlakeFlakeFrag	NoPoint		Fragment				Partial		YesChatterMarks	Rounded	Cobble	Lateral					NoBurning					Feather											NoEdgeDamage
346521	346521	TelmoPereira	MIS5	Quartzite	Shatter	NoPoint		Fragment				0										NoBurning
346520	346520	TelmoPereira	MIS5		BladeBladeFrag	NoPoint		Fragment			MainProductionPhase	0										NoBurning	BiOrUni	Parallel			Feather											NoEdgeDamage
346518	346518	TelmoPereira	MIS5	ChertOrChal	FlakeFlakeFrag	NoPoint				NoBipolar		Partial	NoPlatCortex		Angular		Lateral					NoBurning	BiOrUni	Convergent	Flat	61-90	Overshoot	Faceted	NoDorsalPrep	NoPlatAbrasion	Centered	Double	CompleteFissure	HertzianCone	YesLip	YesBulb	OvularOrTriangular	YesEdgeDamage	None
346516	346516	TelmoPereira	MIS5		FlakeFlakeFrag	NoPoint		Fragment				Partial		YesChatterMarks	Rounded	Cobble	Distal					NoBurning	BiOrUni				Feather											NoEdgeDamage
346510	346510	TelmoPereira	MIS5	Quartzite	FlakeFlakeFrag	NoPoint				NoBipolar		0	NoPlatCortex									NoBurning	BiOrUni		Curved	61-90	HingeOrStep	Faceted	NoDorsalPrep	NoPlatAbrasion	Centered	OverhangCurveNoBreak	None	Crushing	NoLip	YesBulb	NarrowCurved	NoEdgeDamage		NoBandingVisible
346504	346504	BenSchoville	MIS5	Quartzite	FlakeFlakeFrag	NoPoint		Fragment		NoBipolar		0	NoPlatCortex									NoBurning	BiOrUni		Curved	61-90		Faceted	NoDorsalPrep	NoPlatAbrasion		OverhangCurveNoBreak	None	Crushing	YesLip	YesBulb	NarrowCurved	NoEdgeDamage		NoBandingVisible
346460	346460	TelmoPereira		Quartzite	BladeBladeFrag	NoPoint		Fragment			MainProductionPhase	0										NoBurning	BiOrUni	Convergent														YesEdgeDamage	None
346449	346449	TelmoPereira		Quartzite	BladeBladeFrag	NoPoint		Fragment			MainProductionPhase	0										NoBurning	BiOrUni															NoEdgeDamage
346432	346432	JayneWilkins		Quartzite	FlakeFlakeFrag	NoPoint				NoBipolar		0	NoPlatCortex									NoBurning	RadialOrSubradial		Flat	61-90	Feather	Faceted	YesDorsalPrep	NoPlatAbrasion	Centered			Crushing	YesLip	YesBulb	NarrowCurved	NoEdgeDamage		NoBandingVisible
346420	346420	JayneWilkins		Quartzite	Shatter							Partial		YesChatterMarks	Rounded	Cobble						NoBurning
346392	346392	BenSchoville	MIS5	Silcrete	BladeBladeFrag	NoPoint		Fragment			MainProductionPhase	0	NoPlatCortex					YesLustre	Partial	No	Lateral	NoBurning	BiOrUni	Parallel	Flat	61-90		Faceted	YesDorsalPrep	NoPlatAbrasion	Lateral	OverhangCurveBreak	None	HertzianCone	YesLip	YesBulb	OvularOrTriangular	YesEdgeDamage	None
346341	346341	TelmoPereira	MIS5	Quartzite	BladeBladeFrag	YesPoint		Complete		NoBipolar	MainProductionPhase	0	NoPlatCortex									NoBurning	BiOrUni	Convergent	Flat	61-90	HingeOrStep	Faceted	NoDorsalPrep	NoPlatAbrasion	Centered	RegCurve	None	ShatteredBulb	NoLip	YesBulb	QuadrangularTrapezoid	YesEdgeDamage	None	NoBandingVisible
346336	346336	TelmoPereira	MIS5	Quartzite	RetouchedPiece		Flake	Complete		NoBipolar		1	NoPlatCortex	YesChatterMarks	Rounded	Cobble	WholeDorsal					NoBurning			Twisted	61-90	Feather		NoDorsalPrep	NoPlatAbrasion	Centered	RegCurve		None	NoLip			YesEdgeDamage	None	NoBandingVisible	MarginalEdgeShaping	61-90	SideScraper
346294	346294	TelmoPereira	MIS5	Quartzite	FlakeFlakeFrag	NoPoint		Fragment				0	NoPlatCortex									NoBurning	RadialOrSubradial		Flat	31-60		NotPrepared	NoDorsalPrep	NoPlatAbrasion	Centered	OverhangCurveNoBreak	None	Crushing	NoLip	YesBulb	OvularOrTriangular	NoEdgeDamage		Oblique
346279	346279	TelmoPereira	MIS5	Quartzite	Shatter	NoPoint		Fragment		NoBipolar		0	NoPlatCortex									NoBurning	RadialOrSubradial				Feather											NoEdgeDamage		Indeterminate
346227	346227	BenSchoville	MIS5	Silcrete	FlakeFlakeFrag	YesPoint		Fragment				0						YesLustre	0			NoBurning	BiOrUni	Convergent			Feather											YesEdgeDamage	None
346224	346224	BenSchoville	MIS5	Silcrete	BladeBladeFrag	NoPoint		Fragment			MainProductionPhase	0	NoPlatCortex					YesLustre		No	Proximal	NoBurning			Flat	31-60		Faceted	NoDorsalPrep	NoPlatAbrasion	Lateral	OverhangCurveNoBreak	None	ShatteredBulb	YesLip	YesBulb	QuadrangularTrapezoid	YesEdgeDamage	None
345848	345848	BenSchoville	MIS5	ChertOrChal	BladeBladeFrag	NoPoint		Complete		NoBipolar	MainProductionPhase	Partial	NoPlatCortex	NoChatterMarks			Lateral					NoBurning	BiOrUni	Parallel	Flat	61-90	Overshoot	Faceted	NoDorsalPrep	NoPlatAbrasion	Centered	OverhangCurveBreak	None	None	YesLip	YesBulb	OvularOrTriangular	YesEdgeDamage	None
345397	345397	KathrynRanhorn		Quartzite	HammerManuportGrindstone				Complete	NoBipolar		Partial		NoChatterMarks	Rounded							YesBurning
345237	345237	BenSchoville	MIS5	Quartz	FlakeFlakeFrag	NoPoint				NoBipolar		Partial	NoPlatCortex	NoChatterMarks			Mesial					NoBurning	RadialOrSubradial		Flat	31-60	Overshoot	NotPrepared	NoDorsalPrep	NoPlatAbrasion	NotExpressed	Rectillinear	None	ShatteredBulb	NoLip	YesBulb	QuadrangularTrapezoid	NoEdgeDamage
345113	345113	TelmoPereira	MIS4	Silcrete	BladeBladeFrag	NoPoint		Fragment			MainProductionPhase	0	NoPlatCortex					YesLustre	0	Yes		NoBurning	BiOrUni	Parallel	Flat			NotPrepared	NoDorsalPrep	NoPlatAbrasion	Centered	OverhangCurveNoBreak	None	None	NoLip	YesBulb	Punctiform	NoEdgeDamage
345105	345105	JayneWilkins	MIS4	Silcrete	FlakeFlakeFrag	NoPoint		Fragment				0						YesLustre	Partial		Lateral	NoBurning					Feather											NoEdgeDamage
345096	345096	KathrynRanhorn	MIS4	Silcrete	BladeBladeFrag	NoPoint		Fragment			MainProductionPhase	0	NoPlatCortex					YesLustre	0	No		NoBurning	BiOrUni	Parallel	Flat	61-90		NotPrepared	YesDorsalPrep	YesPlatAbrasion	Centered	RegCurve	None	None	NoLip	NoBulb	Punctiform	YesEdgeDamage	None
345093	345093	JayneWilkins	MIS4	Quartz	FlakeFlakeFrag	NoPoint		Fragment				0										NoBurning
345091	345091	JayneWilkins	MIS4	Quartz	FlakeFlakeFrag	NoPoint		Fragment				0										NoBurning
345088	345088	KathrynRanhorn	MIS4	Quartz	FlakeFlakeFrag	NoPoint		Fragment				0										NoBurning
345086	345086	JayneWilkins	MIS4	Quartz	FlakeFlakeFrag	NoPoint		Fragment		NoBipolar		0	NoPlatCortex									NoBurning			Twisted	61-90		Faceted	NoDorsalPrep	NoPlatAbrasion		OverhangCurveNoBreak	None	None	YesLip	YesBulb	QuadrangularTrapezoid	NoEdgeDamage
345084	345084	JayneWilkins	MIS4	Quartz	FlakeFlakeFrag	NoPoint		Fragment				0	NoPlatCortex									NoBurning			Flat	61-90		NotPrepared	NoDorsalPrep	NoPlatAbrasion	Centered	RegCurve	None	None	NoLip	YesBulb	QuadrangularTrapezoid	NoEdgeDamage
345083	345083	TelmoPereira	MIS4	Quartz	FlakeFlakeFrag	NoPoint		Fragment				0										NoBurning	BiOrUni	Convergent			Feather											NoEdgeDamage
345082	345082	JayneWilkins	MIS4	Quartz	Shatter							0										NoBurning
345074	345074	TelmoPereira	MIS4	Quartz	FlakeFlakeFrag	NoPoint		Fragment				0										NoBurning	BiOrUni															NoEdgeDamage
345073	345073	TelmoPereira	MIS4	Quartz	Shatter							0										NoBurning
345072	345072	TelmoPereira	MIS4	Quartz	Shatter							0										NoBurning
345071	345071	KathrynRanhorn	MIS4	Quartz	FlakeFlakeFrag	NoPoint		Fragment				0										NoBurning
345070	345070	BenSchoville	MIS4	Quartz	FlakeFlakeFrag	NoPoint		Fragment				0										NoBurning	RadialOrSubradial				Feather											YesEdgeDamage	None
345062	345062	TelmoPereira	MIS4	Quartz	Shatter							0										NoBurning
345061	345061	TelmoPereira	MIS4	Quartz	Shatter							0										NoBurning
345060	345060	BenSchoville	MIS4	Quartzite	Shatter							0										NoBurning
345056	345056	TelmoPereira	MIS4	Quartz	Shatter							0										NoBurning
345055	345055	KathrynRanhorn	MIS4	Silcrete	FlakeFlakeFrag	NoPoint		Fragment				0						YesLustre	0			NoBurning					Feather											NoEdgeDamage
345053	345053	JayneWilkins	MIS4	Quartz	Shatter							0										NoBurning
345052	345052	JayneWilkins	MIS4	Quartz	BladeBladeFrag	NoPoint		Fragment			MainProductionPhase	0										NoBurning	BiOrUni															NoEdgeDamage
344909	344909	KathrynRanhorn	MIS5	Quartzite	FlakeFlakeFrag	NoPoint				NoBipolar		1	NoPlatCortex	NoChatterMarks	Rounded		WholeDorsal					NoBurning			Flat	31-60	HingeOrStep	NotPrepared	NoDorsalPrep	NoPlatAbrasion	NotExpressed	RegCurve	None	None	YesLip	NoBulb	QuadrangularTrapezoid	NoEdgeDamage		NoBandingVisible
344842	344842	TelmoPereira	MIS5	Quartzite	RetouchedPiece		Flake	Fragment				0										NoBurning																			NotchDenticulate	61-90	NotchedPiece
344712	344712	TelmoPereira	MIS5	Silcrete	BladeBladeFrag	NoPoint		Complete		NoBipolar	CentripetalPreparationMaintenance	0	NoPlatCortex					YesLustre	0	No		NoBurning	RadialOrSubradial		Flat	61-90	Feather	Faceted	YesDorsalPrep	NoPlatAbrasion	Centered	OverhangCurveNoBreak	CompleteFissure	HertzianCone	NoLip	YesBulb	OvularOrTriangular	YesEdgeDamage	None
344711	344711	BenSchoville	MIS5	Silcrete	FlakeFlakeFrag	NoPoint				NoBipolar		0	NoPlatCortex					YesLustre	0	No		NoBurning	RadialOrSubradial		Flat	61-90	Feather	Faceted	YesDorsalPrep	NoPlatAbrasion			None	None	NoLip	YesBulb	NarrowCurved	NoEdgeDamage
344405	344405	KathrynRanhorn	MIS4	Quartz	FlakeFlakeFrag	NoPoint				NoBipolar		0	NoPlatCortex									NoBurning	BiOrUni		Curved	61-90	Feather	NotPrepared	YesDorsalPrep	YesPlatAbrasion	Centered	RegCurve	PartialFissure	None	NoLip	NoBulb	NarrowLinear	NoEdgeDamage
344404	344404	TelmoPereira	MIS4	Quartz	FlakeFlakeFrag	NoPoint		Fragment				0										NoBurning	BiOrUni				Feather											NoEdgeDamage
344402	344402	KathrynRanhorn	MIS4	Quartz	BladeBladeFrag	NoPoint		Fragment			MainProductionPhase	0	NoPlatCortex									NoBurning			Flat	61-90		NotPrepared	NoDorsalPrep	NoPlatAbrasion	Centered	RegCurve	None	None	YesLip	NoBulb	NarrowLinear	NoEdgeDamage
344401	344401	JayneWilkins	MIS4	Quartz	FlakeFlakeFrag	NoPoint				NoBipolar		0	NoPlatCortex									NoBurning			Curved	61-90	Feather	NotPrepared	NoDorsalPrep	NoPlatAbrasion	Centered	OverhangCurveNoBreak	None	None	NoLip	YesBulb	NarrowCurved	NoEdgeDamage
344400	344400	BenSchoville	MIS4	Quartz	FlakeFlakeFrag	NoPoint		Fragment				0	NoPlatCortex									NoBurning	RadialOrSubradial		Flat			NotPrepared	NoDorsalPrep	NoPlatAbrasion	Lateral	OverhangCurveNoBreak	None	None	NoLip	YesBulb	QuadrangularTrapezoid	NoEdgeDamage
344399	344399	JayneWilkins	MIS4	Quartz	Shatter							0										NoBurning
344398	344398	BenSchoville	MIS4	Quartz	FlakeFlakeFrag	NoPoint		Fragment				0	NoPlatCortex									NoBurning			Curved	61-90		NotPrepared	YesDorsalPrep	NoPlatAbrasion		RegCurve	None	Crushing	YesLip	YesBulb	OvularOrTriangular	NoEdgeDamage
344397	344397	TelmoPereira	MIS4	Quartz	FlakeFlakeFrag	NoPoint				NoBipolar		0	NoPlatCortex									NoBurning	RadialOrSubradial		Curved	61-90	Feather	Faceted	NoDorsalPrep	NoPlatAbrasion	Centered	RegCurve	PartialFissure	None	NoLip	YesBulb	OvularOrTriangular	YesEdgeDamage	None
344394	344394	JayneWilkins	MIS4	Quartz	FlakeFlakeFrag	NoPoint		Fragment				0										NoBurning
344391	344391	TelmoPereira	MIS4	Quartz	FlakeFlakeFrag	NoPoint		Fragment				0										NoBurning	BiOrUni				HingeOrStep											NoEdgeDamage
344389	344389	JayneWilkins	MIS4	Quartz	Shatter							0										NoBurning
344388	344388	JayneWilkins	MIS4	Quartz	FlakeFlakeFrag	NoPoint				NoBipolar		0	NoPlatCortex									NoBurning	RadialOrSubradial		Curved	61-90	Feather	NotPrepared	YesDorsalPrep	YesPlatAbrasion	Lateral	RegCurve		None	NoLip	YesBulb	QuadrangularTrapezoid	NoEdgeDamage
344387	344387	TelmoPereira	MIS4	Quartz	Shatter							0										NoBurning
344370	344370	KathrynRanhorn	MIS4	Quartz	FlakeFlakeFrag	NoPoint		Fragment				0	NoPlatCortex									NoBurning			Flat	61-90		NotPrepared	NoDorsalPrep	NoPlatAbrasion	Centered	RegCurve	None	RipplesUndulations	YesLip	NoBulb	QuadrangularTrapezoid	NoEdgeDamage
344368	344368	TelmoPereira	MIS4	Quartz	Shatter							0										NoBurning
344365	344365	TelmoPereira	MIS4	Quartz	Shatter							0										NoBurning
344364	344364	TelmoPereira	MIS4	Quartz	FlakeFlakeFrag	NoPoint		Fragment				0	NoPlatCortex									NoBurning	BiOrUni		Flat	31-60		Faceted	NoDorsalPrep	NoPlatAbrasion		OverhangCurveBreak	None	None	NoLip	YesBulb		NoEdgeDamage
344363	344363	KathrynRanhorn	MIS4	Quartz	FlakeFlakeFrag	NoPoint		Fragment				0										NoBurning	BiOrUni															NoEdgeDamage
344362	344362	KathrynRanhorn	MIS4	Quartz	FlakeFlakeFrag	NoPoint		Fragment				0										NoBurning
344358	344358	TelmoPereira	MIS4	Quartz	Shatter							0										NoBurning
344357	344357	KathrynRanhorn	MIS4	Quartz	FlakeFlakeFrag	NoPoint		Fragment				0										NoBurning
344356	344356	KathrynRanhorn	MIS4	Quartz	FlakeFlakeFrag	NoPoint				NoBipolar		0	NoPlatCortex									NoBurning	BiOrUni		Curved	61-90	Feather	NotPrepared	NoDorsalPrep	NoPlatAbrasion	NotExpressed	RegCurve	None	None	YesLip	NoBulb	QuadrangularTrapezoid	NoEdgeDamage
344355	344355	TelmoPereira	MIS4	Quartz	FlakeFlakeFrag	NoPoint		Fragment				0										NoBurning
344354	344354	BenSchoville	MIS4	Quartz	FlakeFlakeFrag	NoPoint		Fragment		NoBipolar		0	NoPlatCortex									NoBurning			Flat				NoDorsalPrep	NoPlatAbrasion		RegCurve		None	NoLip	NoBulb		YesEdgeDamage	None
344353	344353	KathrynRanhorn	MIS4	Quartz	FlakeFlakeFrag	NoPoint		Fragment				0										NoBurning
344347	344347	KathrynRanhorn	MIS4	Silcrete	FlakeFlakeFrag	NoPoint				NoBipolar		0	NoPlatCortex					YesLustre	0	No		NoBurning	BiOrUni		Flat	61-90	Feather	NotPrepared	NoDorsalPrep	NoPlatAbrasion	NotExpressed	RegCurve	None	None	YesLip	NoBulb	QuadrangularTrapezoid	NoEdgeDamage
344342	344342	KathrynRanhorn	MIS4	Silcrete	BladeBladeFrag	NoPoint		Fragment			MainProductionPhase	0						YesLustre	0			NoBurning	BiOrUni				Feather											YesEdgeDamage	None
344333	344333	KathrynRanhorn	MIS4	Quartz	BladeBladeFrag	NoPoint		Fragment			MainProductionPhase	0										NoBurning	BiOrUni				Feather											NoEdgeDamage
344326	344326	JayneWilkins	MIS4	Quartz	BladeBladeFrag	NoPoint		Fragment			MainProductionPhase	0	NoPlatCortex									NoBurning	BiOrUni		Flat	61-90		Faceted	NoDorsalPrep	NoPlatAbrasion	Centered	OverhangCurveNoBreak	None	None	NoLip	YesBulb	OvularOrTriangular	NoEdgeDamage
344314	344314	TelmoPereira	MIS4	Quartz	FlakeFlakeFrag	NoPoint		Fragment				0										NoBurning
344292	344292	BenSchoville	MIS4	Quartz	FlakeFlakeFrag	NoPoint				NoBipolar		0	NoPlatCortex									NoBurning	BiOrUni	Parallel	Flat	31-60	Feather	Faceted	NoDorsalPrep	NoPlatAbrasion	Lateral	Rectillinear	None	None	NoLip	NoBulb	QuadrangularTrapezoid	NoEdgeDamage
344291	344291	JayneWilkins	MIS4	Silcrete	FlakeFlakeFrag	NoPoint				NoBipolar		0	NoPlatCortex					YesLustre	0	No		NoBurning	BiOrUni	Parallel	Curved	61-90	Overshoot	Faceted	YesDorsalPrep		NotExpressed		None	RipplesUndulations	YesLip	YesBulb	QuadrangularTrapezoid	NoEdgeDamage
344290	344290	KathrynRanhorn	MIS4	Quartz	FlakeFlakeFrag	NoPoint		Fragment				0										NoBurning	RadialOrSubradial				Feather											NoEdgeDamage
344286	344286	KathrynRanhorn	MIS4	Quartz	Shatter							0										NoBurning
344284	344284	TelmoPereira	MIS4	Quartz	FlakeFlakeFrag	NoPoint				NoBipolar		0	NoPlatCortex									NoBurning	RadialOrSubradial		Flat		Feather	NotPrepared	NoDorsalPrep	NoPlatAbrasion	Centered	RegCurve		None	NoLip	NoBulb	NarrowLinear	YesEdgeDamage	None
344282	344282	JayneWilkins	MIS4	Quartz	FlakeFlakeFrag	NoPoint		Fragment		YesBipolar		Partial	NoPlatCortex	NoChatterMarks			Distal					NoBurning	BiOrUni		Flat										NoLip	NoBulb	OvularOrTriangular
344276	344276	KathrynRanhorn	MIS4	Quartz	FlakeFlakeFrag	NoPoint		Fragment				0										NoBurning					Feather											NoEdgeDamage
344258	344258	KathrynRanhorn	MIS4	ChertOrChal	FlakeFlakeFrag	NoPoint		Fragment				0										NoBurning					Feather											NoEdgeDamage
344213	344213	KathrynRanhorn	MIS4	Quartz	FlakeFlakeFrag	NoPoint		Fragment				0										NoBurning
344139	344139	KathrynRanhorn	MIS4	Silcrete	FlakeFlakeFrag	NoPoint		Fragment				0						YesLustre	0			NoBurning
344117	344117	TelmoPereira	MIS4	ChertOrChal	BladeBladeFrag	NoPoint		Fragment			MainProductionPhase	0	NoPlatCortex									NoBurning	BiOrUni	Convergent	Flat	61-90		NotPrepared	YesDorsalPrep	NoPlatAbrasion	Centered	OverhangCurveNoBreak	PartialFissure	None	NoLip	YesBulb	OvularOrTriangular	NoEdgeDamage
344005	344005	TelmoPereira	MIS4	Quartz	Shatter							0										NoBurning
343433	343433	TelmoPereira	MIS4	ChertOrChal	BladeBladeFrag	NoPoint		Fragment			MainProductionPhase	0										NoBurning	BiOrUni	Parallel			Overshoot											NoEdgeDamage
343424	343424	KathrynRanhorn	MIS4	ChertOrChal	FlakeFlakeFrag	NoPoint		Fragment				0										NoBurning					Feather											NoEdgeDamage
343414	343414	KathrynRanhorn	MIS4	Quartz	Shatter							0										NoBurning
343391	343391	KathrynRanhorn	MIS4	Quartz	BladeBladeFrag	NoPoint		Fragment			MainProductionPhase	0										NoBurning	BiOrUni
343389	343389	KathrynRanhorn	MIS4	Quartz	FlakeFlakeFrag	NoPoint		Fragment				0										NoBurning					Feather											NoEdgeDamage
343382	343382	KathrynRanhorn	MIS4	Quartz	FlakeFlakeFrag	NoPoint		Fragment				0										NoBurning
343374	343374	KathrynRanhorn	MIS4	Quartz	Shatter							0										NoBurning
343373	343373	KathrynRanhorn	MIS4	ChertOrChal	FlakeFlakeFrag	NoPoint		Fragment				0										NoBurning
343365	343365	BenSchoville	MIS4	Quartz	Shatter							0										NoBurning
343351	343351	JayneWilkins	MIS4	ChertOrChal	FlakeFlakeFrag	NoPoint		Fragment				0										NoBurning
343342	343342	JayneWilkins	MIS4	ChertOrChal	FlakeFlakeFrag	NoPoint		Fragment				Partial			SubangularSubrounded							NoBurning
343323	343323	TelmoPereira	MIS4	Silcrete	BladeBladeFrag	NoPoint		Complete		NoBipolar	CentripetalPreparationMaintenance	0	NoPlatCortex					YesLustre	Partial	No	Lateral	NoBurning	RadialOrSubradial		Twisted	61-90	Feather	NotPrepared	NoDorsalPrep	NoPlatAbrasion	Centered	OverhangCurveNoBreak	CompleteFissure	ShatteredBulb	NoLip	YesBulb	Punctiform	YesEdgeDamage	None
343321	343321	JayneWilkins	MIS4	Quartz	BladeBladeFrag	NoPoint		Fragment			CentripetalPreparationMaintenance	0	NoPlatCortex									NoBurning	RadialOrSubradial		Flat	61-90		NotPrepared	NoDorsalPrep	NoPlatAbrasion	NotExpressed	OverhangCurveNoBreak	None	None	NoLip	YesBulb	OvularOrTriangular	NoEdgeDamage
343306	343306	JayneWilkins	MIS4	Quartz	Shatter							0										NoBurning
343195	343195	TelmoPereira	MIS4	Quartz	FlakeFlakeFrag	NoPoint		Fragment				0	NoPlatCortex									NoBurning	BiOrUni	Convergent	Flat			NotPrepared	NoDorsalPrep	NoPlatAbrasion	Centered	OverhangCurveNoBreak		None	NoLip	YesBulb	NarrowCurved	NoEdgeDamage
343194	343194	TelmoPereira	MIS4	Quartz	FlakeFlakeFrag	NoPoint		Fragment				0	NoPlatCortex									NoBurning			Flat			NotPrepared	YesDorsalPrep	NoPlatAbrasion	Centered	RegCurve	None	None	NoLip	YesBulb	NarrowCurved	NoEdgeDamage
343191	343191	TelmoPereira	MIS4	Quartz	FlakeFlakeFrag	NoPoint		Fragment				0										NoBurning	BiOrUni				Feather											NoEdgeDamage
343189	343189	KathrynRanhorn	MIS4	Quartz	FlakeFlakeFrag	NoPoint				NoBipolar		0	NoPlatCortex									NoBurning	BiOrUni		Flat	61-90	HingeOrStep	NotPrepared	NoDorsalPrep	NoPlatAbrasion	Centered	RegCurve	CompleteFissure	None	NoLip	NoBulb	QuadrangularTrapezoid	NoEdgeDamage
343188	343188	KathrynRanhorn	MIS4	Quartz	FlakeFlakeFrag	NoPoint		Fragment				0										NoBurning
343187	343187	KathrynRanhorn	MIS4	Quartz	FlakeFlakeFrag	NoPoint		Fragment		NoBipolar		0	NoPlatCortex									NoBurning	BiOrUni		Flat	61-90		NotPrepared	NoDorsalPrep	NoPlatAbrasion		RegCurve	None	None	NoLip	NoBulb	QuadrangularTrapezoid	NoEdgeDamage
343186	343186	KathrynRanhorn	MIS4	Quartz	FlakeFlakeFrag	NoPoint		Fragment				0										NoBurning
343185	343185	KathrynRanhorn	MIS4	Quartz	FlakeFlakeFrag	NoPoint		Fragment				0										NoBurning
343184	343184	KathrynRanhorn	MIS4	Quartz	Shatter							0										NoBurning
343165	343165	TelmoPereira	MIS4	Quartz	Shatter							0										NoBurning
343126	343126	KathrynRanhorn	MIS4	Quartz	Shatter							0										NoBurning
343125	343125	KathrynRanhorn	MIS4	Quartz	FlakeFlakeFrag	NoPoint		Fragment				0										NoBurning	BiOrUni				Feather											NoEdgeDamage
343124	343124	JayneWilkins	MIS4	Quartz	Shatter							0										NoBurning
343119	343119	JayneWilkins	MIS4	Quartz	Shatter							0										NoBurning
343118	343118	KathrynRanhorn	MIS4	Quartz	BladeBladeFrag	NoPoint		Fragment			MainProductionPhase	0										NoBurning	BiOrUni				Feather											NoEdgeDamage
343111	343111	TelmoPereira	MIS4	Silcrete	BladeBladeFrag	NoPoint		Complete		NoBipolar	MainProductionPhase	0	NoPlatCortex					YesLustre	0	Yes		NoBurning	BiOrUni		Flat	61-90	Feather	NotPrepared	NoDorsalPrep	NoPlatAbrasion	Lateral	RegCurve	None	RipplesUndulations	NoLip	YesBulb	NarrowCurved	NoEdgeDamage
343109	343109	JayneWilkins	MIS4	Silcrete	BladeBladeFrag	NoPoint		Fragment			MainProductionPhase	Partial					Lateral	YesLustre	0			NoBurning	BiOrUni				Feather											YesEdgeDamage	None
343082	343082	KathrynRanhorn	MIS4	Quartz	FlakeFlakeFrag	NoPoint		Fragment				0										NoBurning	RadialOrSubradial				Feather											NoEdgeDamage
343078	343078	JayneWilkins	MIS4	Quartz	FlakeFlakeFrag	NoPoint				NoBipolar		0	NoPlatCortex									NoBurning	RadialOrSubradial		Flat	61-90	Feather	Faceted	NoDorsalPrep		Centered	OverhangCurveBreak	None	None	NoLip	YesBulb	QuadrangularTrapezoid	NoEdgeDamage
343061	343061	TelmoPereira	MIS4	Quartz	Shatter							0										NoBurning
343052	343052	BenSchoville	MIS4	Quartzite	FlakeFlakeFrag	NoPoint				NoBipolar		0	NoPlatCortex									NoBurning	RadialOrSubradial		Curved	61-90	Feather	NotPrepared	NoDorsalPrep	NoPlatAbrasion	Centered	OverhangCurveNoBreak	None	None	YesLip	YesBulb	OvularOrTriangular	NoEdgeDamage		NoBandingVisible
343046	343046	BenSchoville	MIS4	Quartzite	FlakeFlakeFrag	NoPoint				NoBipolar		Partial	NoPlatCortex	YesChatterMarks	Rounded	Cobble	Lateral					NoBurning	BiOrUni		Flat	31-60	HingeOrStep	NotPrepared	NoDorsalPrep	NoPlatAbrasion	Centered	RegCurve	None	None	YesLip	NoBulb	QuadrangularTrapezoid	NoEdgeDamage		NoBandingVisible
342876	342876	TelmoPereira	MIS4	Quartzite	FlakeFlakeFrag	NoPoint		Fragment		NoBipolar		0	NoPlatCortex									NoBurning	BiOrUni		Flat	31-60		NotPrepared	NoDorsalPrep	NoPlatAbrasion		RegCurve	None	Crushing	NoLip	YesBulb		NoEdgeDamage		NoBandingVisible
342857	342857	TelmoPereira	MIS4	Quartz	FlakeFlakeFrag	NoPoint		Fragment				0	NoPlatCortex									NoBurning			Flat			NotPrepared	NoDorsalPrep	NoPlatAbrasion	Centered	OverhangCurveNoBreak	None	None	NoLip	YesBulb	Punctiform	NoEdgeDamage
342833	342833	KathrynRanhorn	MIS4	Quartz	FlakeFlakeFrag	NoPoint		Fragment				0										NoBurning	BiOrUni				Feather											NoEdgeDamage
342812	342812	JayneWilkins	MIS4	ChertOrChal	BladeBladeFrag	NoPoint		Fragment			MainProductionPhase	0										NoBurning	BiOrUni				HingeOrStep											NoEdgeDamage
342789	342789	JayneWilkins	MIS4	Silcrete	FlakeFlakeFrag	NoPoint		Complete		NoBipolar		Partial	NoPlatCortex	NoChatterMarks			WholeDorsal	YesLustre	0	No		NoBurning			Flat	31-60		NotPrepared	NoDorsalPrep	NoPlatAbrasion	Centered		None	HertzianCone	NoLip	YesBulb	QuadrangularTrapezoid	NoEdgeDamage
342580	342580	TelmoPereira	MIS5	Silcrete	BladeBladeFrag	NoPoint		Fragment			MainProductionPhase	0	NoPlatCortex					YesLustre	0	No		NoBurning	BiOrUni		Twisted				YesDorsalPrep	NoPlatAbrasion	Lateral	RegCurve		Crushing	NoLip	YesBulb	NarrowCurved	NoEdgeDamage
342574	342574	TelmoPereira	MIS5	Quartzite	BladeBladeFrag	NoPoint		Fragment			CentripetalPreparationMaintenance	0	NoPlatCortex									NoBurning	RadialOrSubradial		Curved	61-90		NotPrepared	NoDorsalPrep	NoPlatAbrasion	Centered	OverhangCurveNoBreak	None	ShatteredBulb	NoLip	YesBulb	OvularOrTriangular	NoEdgeDamage		NoBandingVisible
342552	342552	TelmoPereira	MIS5	Silcrete	FlakeFlakeFrag	NoPoint				NoBipolar		0	NoPlatCortex					YesLustre	0	Yes		NoBurning	RadialOrSubradial		Flat	61-90	Feather	Faceted	NoDorsalPrep	NoPlatAbrasion	NotExpressed	OverhangCurveNoBreak	None	RipplesUndulations	NoLip	YesBulb	QuadrangularTrapezoid	NoEdgeDamage
342521	342521	TelmoPereira	MIS5	Silcrete	FlakeFlakeFrag	NoPoint				NoBipolar		0	NoPlatCortex					YesLustre	0	No		NoBurning	BiOrUni		Flat	61-90	HingeOrStep	Faceted	NoDorsalPrep	NoPlatAbrasion	Centered	RegCurve	PartialFissure	None	NoLip	YesBulb	QuadrangularTrapezoid	NoEdgeDamage
342511	342511	JayneWilkins	MIS4	Quartz	BladeBladeFrag	NoPoint		Fragment			MainProductionPhase	0										NoBurning	BiOrUni															NoEdgeDamage
342433	342433	JayneWilkins	MIS4	Quartz	Shatter							0										NoBurning
342432	342432	JayneWilkins	MIS4	Quartz	BladeBladeFrag	NoPoint		Fragment			MainProductionPhase	0										NoBurning					HingeOrStep											NoEdgeDamage
342051	342051	JayneWilkins	MIS4	Silcrete	BladeBladeFrag	NoPoint		Fragment			MainProductionPhase	0						YesLustre	Partial		Lateral	NoBurning	BiOrUni															NoEdgeDamage
341897	341897	KathrynRanhorn	MIS5	Silcrete	BladeBladeFrag	NoPoint		Fragment			MainProductionPhase	0						YesLustre	Partial		Lateral	YesBurning
341843	341843	BenSchoville	MIS4	ChertOrChal	BladeBladeFrag	NoPoint		Fragment			MainProductionPhase	0										NoBurning																NoEdgeDamage
341824	341824	BenSchoville	MIS4	Quartz	Shatter							0										NoBurning
341793	341793	BenSchoville	MIS4	ChertOrChal	FlakeFlakeFrag	NoPoint		Fragment				0										NoBurning
341782	341782	JayneWilkins	MIS4	Quartz	Shatter							0										NoBurning
341762	341762	JayneWilkins	MIS4	ChertOrChal	Shatter							0										NoBurning
341738	341738	JayneWilkins	MIS4	ChertOrChal	FlakeFlakeFrag	NoPoint				NoBipolar		Partial	YesPlatCortex	NoChatterMarks	SubangularSubrounded		Lateral					NoBurning			Curved		Feather		NoDorsalPrep	NoPlatAbrasion	Centered	OverhangCurveNoBreak	None	None	NoLip	YesBulb		NoEdgeDamage
341725	341725	JayneWilkins	MIS4	Silcrete	BladeBladeFrag	NoPoint		Fragment			MainProductionPhase	Partial		NoChatterMarks			Lateral	YesLustre	0			NoBurning	BiOrUni				Overshoot											YesEdgeDamage	None
341698	341698	KathrynRanhorn	MIS4	Quartzite	BladeBladeFrag	NoPoint		Fragment			MainProductionPhase	0	NoPlatCortex									NoBurning	BiOrUni		Flat	61-90		NotPrepared	YesDorsalPrep	YesPlatAbrasion	Centered	Rectillinear	None	None	NoLip	NoBulb	QuadrangularTrapezoid	NoEdgeDamage		NoBandingVisible
341648	341648	KathrynRanhorn	MIS4	Silcrete	BladeBladeFrag	NoPoint		Fragment			MainProductionPhase	0						YesLustre	0			NoBurning	BiOrUni				Feather
341646	341646	BenSchoville	MIS4	Silcrete	FlakeFlakeFrag	NoPoint		Fragment				0						YesLustre	0			NoBurning
341645	341645	KathrynRanhorn	MIS4	Silcrete	Shatter							0						YesLustre	0			NoBurning
341641	341641	BenSchoville	MIS4	Silcrete	BladeBladeFrag	NoPoint		Complete		NoBipolar		0	NoPlatCortex					YesLustre	0	No		NoBurning			Flat		Feather	NotPrepared	YesDorsalPrep					ShatteredBulb	NoLip	YesBulb	Punctiform	NoEdgeDamage
341640	341640	BenSchoville	MIS4	Silcrete	FlakeFlakeFrag	NoPoint		Fragment				0						YesLustre	Partial		WholeDorsal	NoBurning
341634	341634	BenSchoville	MIS4	Silcrete	BladeBladeFrag	NoPoint		Fragment			MainProductionPhase	0	NoPlatCortex					YesLustre	0	No		NoBurning	BiOrUni		Flat	61-90		NotPrepared	YesDorsalPrep	YesPlatAbrasion	Centered	RegCurve	None	None	YesLip	YesBulb	OvularOrTriangular	NoEdgeDamage
341574	341574	KathrynRanhorn	MIS4	Quartz	Shatter							0										NoBurning
341565	341565	BenSchoville	MIS4	Silcrete	BladeBladeFrag	NoPoint		Fragment			MainProductionPhase	0						YesLustre	0			NoBurning	RadialOrSubradial				Feather											NoEdgeDamage
341556	341556	BenSchoville	MIS4	Silcrete	BladeBladeFrag	NoPoint		Complete		NoBipolar	MainProductionPhase	0	NoPlatCortex					YesLustre	Partial	Yes	WholeDorsal	NoBurning	BiOrUni	Parallel	Flat	61-90	Overshoot	NotPrepared	NoDorsalPrep	NoPlatAbrasion	NotExpressed		None	RipplesUndulations	YesLip	YesBulb	OvularOrTriangular	NoEdgeDamage
341247	341247	JayneWilkins	MIS4	Quartz	Shatter							0										NoBurning
341237	341237	JayneWilkins	MIS4	ChertOrChal	Shatter							0										NoBurning
341227	341227	JayneWilkins	MIS4	ChertOrChal	Shatter							0										NoBurning
341205	341205	JayneWilkins	MIS4	ChertOrChal	FlakeFlakeFrag	NoPoint		Fragment				Partial		NoChatterMarks			Distal					NoBurning	BiOrUni	Parallel			Overshoot											YesEdgeDamage	None
341176	341176	BenSchoville	MIS4	Silcrete	FlakeFlakeFrag	NoPoint		Fragment				0						YesLustre	0			NoBurning
341159	341159	JayneWilkins	MIS5	Silcrete	BladeBladeFrag	NoPoint		Complete		NoBipolar	CrestingInitiation	0	NoPlatCortex					YesLustre	Partial	Yes	Distal	NoBurning			Curved	61-90	Overshoot	NotPrepared	YesDorsalPrep	YesPlatAbrasion	NotExpressed	RegCurve	None	None	NoLip	NoBulb	QuadrangularTrapezoid	YesEdgeDamage	None
341156	341156	JayneWilkins	MIS5	Silcrete	RetouchedPiece		Blade	Fragment				0	NoPlatCortex					YesLustre	0	No		NoBurning	BiOrUni		Curved	61-90		NotPrepared	NoDorsalPrep	NoPlatAbrasion	NotExpressed		None	None		YesBulb	QuadrangularTrapezoid	YesEdgeDamage	BifacialSpinOff		MarginalEdgeShaping	31-60	MinimallyRetouched
341129	341129	JayneWilkins	MIS5	Quartzite	BladeBladeFrag	NoPoint		Fragment			MainProductionPhase	0										NoBurning	BiOrUni				Feather											NoEdgeDamage		Through
341037	341037	KathrynRanhorn	MIS5	Quartzite	FlakeFlakeFrag	NoPoint		Fragment				0										NoBurning	BiOrUni	Convergent			Feather											NoEdgeDamage		NoBandingVisible
341033	341033	KathrynRanhorn	MIS5	Quartzite	FlakeFlakeFrag	NoPoint		Fragment		NoBipolar		0	NoPlatCortex									NoBurning	RadialOrSubradial		Flat	61-90		NotPrepared	YesDorsalPrep	YesPlatAbrasion		OverhangCurveNoBreak	CompleteFissure	None	YesLip	YesBulb	QuadrangularTrapezoid	NoEdgeDamage		NoBandingVisible
341008	341008	KathrynRanhorn	MIS5	Quartzite	BladeBladeFrag	NoPoint		Complete		NoBipolar	MainProductionPhase	Partial	NoPlatCortex	YesChatterMarks	Rounded	Cobble	Lateral					NoBurning			Curved	61-90	HingeOrStep	NotPrepared	NoDorsalPrep	NoPlatAbrasion	Centered	OverhangCurveNoBreak	CompleteFissure	None	NoLip	NoBulb	QuadrangularTrapezoid	NoEdgeDamage		NoBandingVisible
340992	340992	KathrynRanhorn	MIS5	Quartzite	FlakeFlakeFrag	NoPoint		Fragment				0	NoPlatCortex									NoBurning	BiOrUni		Curved	61-90		NotPrepared	NoDorsalPrep	NoPlatAbrasion		Rectillinear	CompleteFissure	None	NoLip	NoBulb	QuadrangularTrapezoid	NoEdgeDamage		NoBandingVisible
340986	340986	KathrynRanhorn	MIS5	Quartzite	FlakeFlakeFrag	NoPoint				NoBipolar		0	NoPlatCortex									NoBurning	RadialOrSubradial		Flat	61-90	Feather	NotPrepared	NoDorsalPrep	NoPlatAbrasion	NotExpressed	Rectillinear	None	None	YesLip	NoBulb	QuadrangularTrapezoid	NoEdgeDamage		NoBandingVisible
340983	340983	KathrynRanhorn	MIS5	Quartzite	FlakeFlakeFrag	NoPoint		Fragment				0										NoBurning
340983	340983	KathrynRanhorn	MIS5	Quartzite	FlakeFlakeFrag	NoPoint		Fragment				0										NoBurning
340971	340971	KathrynRanhorn	MIS5	Quartzite	FlakeFlakeFrag	NoPoint		Fragment				0										NoBurning	BiOrUni															NoEdgeDamage		NoBandingVisible
340963	340963	TelmoPereira	MIS5	Quartzite	FlakeFlakeFrag	NoPoint				NoBipolar		0	NoPlatCortex									NoBurning	RadialOrSubradial		Curved	31-60	HingeOrStep	NotPrepared	YesDorsalPrep	NoPlatAbrasion	Centered	OverhangCurveNoBreak	CompleteFissure	Crushing	NoLip	NoBulb	OvularOrTriangular	NoEdgeDamage		Against
340957	340957	TelmoPereira	MIS5	Silcrete	Shatter							Partial			SubangularSubrounded			NoLustre				YesBurning
340956	340956	TelmoPereira	MIS5	Quartzite	FlakeFlakeFrag	NoPoint		Fragment				0										NoBurning	RadialOrSubradial				HingeOrStep											NoEdgeDamage		NoBandingVisible
340916	340916	BenSchoville	MIS5	Silcrete	BladeBladeFrag	NoPoint		Fragment			CentripetalPreparationMaintenance	Partial		YesChatterMarks	Rounded	Cobble	Distal	YesLustre	0			NoBurning	RadialOrSubradial				Overshoot											NoEdgeDamage
340891	340891	BenSchoville	MIS5	Silcrete	BladeBladeFrag	NoPoint		Complete		NoBipolar	MainProductionPhase	0	NoPlatCortex					YesLustre	0	No		NoBurning	BiOrUni		Flat	61-90	Feather	NotPrepared	YesDorsalPrep	NoPlatAbrasion	Centered	OverhangCurveNoBreak	None	None	NoLip	YesBulb	NarrowLinear	YesEdgeDamage	None
340815	340815	KathrynRanhorn	MIS5	Silcrete	FlakeFlakeFrag	NoPoint				NoBipolar		0	NoPlatCortex					YesLustre				NoBurning	BiOrUni	Convergent	Curved	61-90	Feather	NotPrepared	NoDorsalPrep	NoPlatAbrasion	Centered	RegCurve	None	None	YesLip	NoBulb	NarrowLinear	NoEdgeDamage
340711	340711	BenSchoville	MIS4		BladeBladeFrag	NoPoint		Fragment			MainProductionPhase	0	NoPlatCortex									NoBurning			Flat	61-90		NotPrepared	YesDorsalPrep	YesPlatAbrasion	Centered	RegCurve	None	None	YesLip	YesBulb	NarrowCurved	NoEdgeDamage
340700	340700	TelmoPereira	MIS4	Quartz	Shatter							0										NoBurning
340693	340693	TelmoPereira	MIS4	Quartzite	Shatter							0										NoBurning
340667	340667	TelmoPereira	MIS4	Quartz	Shatter							0										NoBurning
340665	340665	TelmoPereira	MIS4	Quartz	FlakeFlakeFrag	NoPoint		Fragment				0										NoBurning	BiOrUni				Feather											NoEdgeDamage
340637	340637	TelmoPereira	MIS4	Silcrete	BladeBladeFrag	NoPoint		Fragment			MainProductionPhase	0						YesLustre	0			NoBurning	BiOrUni															NoEdgeDamage
340026	340026	TelmoPereira	MIS4	Quartz	Shatter							0										NoBurning
339601	339601	BenSchoville	MIS5	Silcrete	FlakeFlakeFrag	YesPoint				NoBipolar		0	NoPlatCortex					YesLustre	0	No		NoBurning	BiOrUni	Parallel	Flat	61-90	Feather	Faceted	YesDorsalPrep	NoPlatAbrasion		OverhangCurveBreak	None	None	YesLip	YesBulb	QuadrangularTrapezoid	YesEdgeDamage	None
339572	339572	KathrynRanhorn	MIS5	Quartzite	FlakeFlakeFrag	NoPoint		Fragment				0	NoPlatCortex									NoBurning			Flat	61-90		NotPrepared	NoDorsalPrep	NoPlatAbrasion	NotExpressed	RegCurve	None	None	NoLip	NoBulb	QuadrangularTrapezoid	NoEdgeDamage		NoBandingVisible
339536	339536	BenSchoville	MIS5	ChertOrChal	FlakeFlakeFrag	NoPoint				NoBipolar		Partial	NoPlatCortex	NoChatterMarks	Rounded		Lateral					NoBurning	BiOrUni	Parallel	Flat	61-90	Feather	Faceted	YesDorsalPrep	YesPlatAbrasion	Lateral	OverhangCurveBreak	None	None	NoLip	YesBulb	NarrowCurved	NoEdgeDamage
339503	339503	KathrynRanhorn	MIS4	Silcrete	FlakeFlakeFrag	NoPoint		Fragment				Partial		NoChatterMarks	Angular	Outcrop						YesBurning
339276	339276	TelmoPereira	MIS5	Silcrete	Shatter							0						YesLustre	0			YesBurning
339273	339273	TelmoPereira	MIS5	Silcrete	FlakeFlakeFrag	NoPoint				NoBipolar		Partial	NoPlatCortex	NoChatterMarks	SubangularSubrounded		Proximal	YesLustre	1	No	WholeDorsal	NoBurning	RadialOrSubradial		Flat		HingeOrStep	NotPrepared	NoDorsalPrep	NoPlatAbrasion	Lateral	OverhangCurveNoBreak		Crushing	NoLip	YesBulb	NarrowCurved	NoEdgeDamage
339171	339171	TelmoPereira	MIS4	ChertOrChal	FlakeFlakeFrag	NoPoint				NoBipolar		0	NoPlatCortex									NoBurning	BiOrUni		Flat		Feather		NoDorsalPrep	NoPlatAbrasion	Centered	Rectillinear		RipplesUndulations	NoLip	NoBulb	NarrowLinear	NoEdgeDamage
339157	339157	TelmoPereira	MIS4	Quartz	Shatter							0										NoBurning
339140	339140	BenSchoville	MIS4	Quartzite	BladeBladeFrag	NoPoint		Fragment			MainProductionPhase	0										NoBurning	BiOrUni	Parallel														YesEdgeDamage	None
339131	339131	BenSchoville	MIS4	Silcrete	Shatter							0						YesLustre	Partial			YesBurning
339119	339119	BenSchoville	MIS4	Silcrete	Shatter							0										NoBurning
339092	339092	KathrynRanhorn	MIS4	Quartzite	FlakeFlakeFrag	NoPoint		Fragment				0										NoBurning	BiOrUni	Convergent														NoEdgeDamage
339088	339088	BenSchoville	MIS4	ChertOrChal	FlakeFlakeFrag	NoPoint		Fragment				0										NoBurning	RadialOrSubradial
339085	339085	BenSchoville	MIS4	Quartzite	FlakeFlakeFrag	NoPoint		Fragment		NoBipolar		0	NoPlatCortex									NoBurning			Flat	0-30		NotPrepared	NoDorsalPrep	YesPlatAbrasion			None	None	YesLip	NoBulb	QuadrangularTrapezoid	YesEdgeDamage	None	NoBandingVisible
338875	338875	SimenOestmo	MIS4	Quartz	BladeBladeFrag	NoPoint		Fragment			MainProductionPhase			NoChatterMarks			Distal					NoBurning	BiOrUni				Overshoot											NoEdgeDamage
338868	338868	SimenOestmo	MIS4	Silcrete	Core				Complete	NoBipolar		0						YesLustre	Partial			YesBurning																						Two		41-60%	BiOrUni	Parallel	Recurrent
338850	338850	TelmoPereira	MIS4	Quartz	FlakeFlakeFrag	NoPoint		Fragment		NoBipolar		0	NoPlatCortex									NoBurning	BiOrUni		Twisted	61-90		NotPrepared	YesDorsalPrep	NoPlatAbrasion		OverhangCurveNoBreak	CompleteFissure		NoLip	YesBulb		NoEdgeDamage
338556	338556	BenSchoville	MIS5	Silcrete	Shatter							0						YesLustre	0			NoBurning
338514	338514	BenSchoville	MIS5	Silcrete	FlakeFlakeFrag	NoPoint		Fragment				0						YesLustre	0			NoBurning
338460	338460	KathrynRanhorn	MIS4	Silcrete	BladeBladeFrag	NoPoint		Complete		NoBipolar	CentripetalPreparationMaintenance	Partial	NoPlatCortex	NoChatterMarks	Angular	Outcrop	Lateral					YesBurning			Curved	31-60	Overshoot	NotPrepared	NoDorsalPrep	NoPlatAbrasion	Centered	RegCurve	None	None	YesLip	NoBulb	QuadrangularTrapezoid	NoEdgeDamage
338370	338370	BenSchoville	MIS5	Silcrete	FlakeFlakeFrag	NoPoint		Fragment		NoBipolar			NoPlatCortex	NoChatterMarks			Lateral	YesLustre	0	Yes		NoBurning	BiOrUni	Convergent	Flat	31-60	Feather	NotPrepared	YesDorsalPrep	NoPlatAbrasion	Centered	RegCurve	None	None	YesLip	YesBulb	QuadrangularTrapezoid	NoEdgeDamage
338288	338288	TelmoPereira	MIS5	Quartzite	RetouchedPiece	NoPoint	Blade	Complete		NoBipolar	MainProductionPhase	0	NoPlatCortex									NoBurning	BiOrUni	Convergent	Flat	61-90	Feather	Faceted	NoDorsalPrep	NoPlatAbrasion	Centered	OverhangCurveBreak	CompleteFissure	Crushing	NoLip	YesBulb	QuadrangularTrapezoid	YesEdgeDamage	None	NoBandingVisible	NotchDenticulate	61-90	NotchedPiece
338276	338276	JayneWilkins	MIS5	Quartzite	FlakeFlakeFrag	NoPoint				NoBipolar		0	NoPlatCortex									NoBurning	RadialOrSubradial		Flat		Feather	NotPrepared	NoDorsalPrep							YesBulb		NoEdgeDamage		NoBandingVisible
338258	338258	JayneWilkins	MIS5	Quartzite	FlakeFlakeFrag	NoPoint				NoBipolar		0	NoPlatCortex									NoBurning	RadialOrSubradial		Curved	61-90	HingeOrStep	NotPrepared	YesDorsalPrep	YesPlatAbrasion	Centered		None	RipplesUndulations	NoLip	YesBulb	OvularOrTriangular	NoEdgeDamage		Against
338254	338254	JayneWilkins	MIS5	Quartzite	BladeBladeFrag	YesPoint		Complete		NoBipolar	MainProductionPhase	0	NoPlatCortex									NoBurning	BiOrUni	Convergent	Flat	61-90	Feather	Faceted	NoDorsalPrep	NoPlatAbrasion	Centered	OverhangCurveBreak	None	HertzianCone	NoLip	YesBulb	QuadrangularTrapezoid	YesEdgeDamage	None	Oblique
338253	338253	JayneWilkins	MIS5	Quartzite	BladeBladeFrag	NoPoint		Complete		NoBipolar	MainProductionPhase	Partial	NoPlatCortex	YesChatterMarks			Distal					NoBurning	BiOrUni	Convergent	Curved	61-90	Overshoot	NotPrepared	NoDorsalPrep	NoPlatAbrasion	Centered	OverhangCurveNoBreak	None	HertzianCone	YesLip	YesBulb	OvularOrTriangular	NoEdgeDamage		NoBandingVisible
338095	338095	BenSchoville	MIS5	Silcrete	FlakeFlakeFrag	NoPoint		Fragment				Partial		NoChatterMarks				YesLustre	0			NoBurning
338045	338045	BenSchoville	MIS5	Silcrete	FlakeFlakeFrag	NoPoint		Fragment				0	NoPlatCortex					YesLustre	0	No		NoBurning	BiOrUni		Flat	61-90		NotPrepared	NoDorsalPrep	NoPlatAbrasion	NotExpressed		None	None	YesLip	NoBulb	QuadrangularTrapezoid	YesEdgeDamage	None
338035	338035	BenSchoville	MIS5	Silcrete	Shatter							0						YesLustre	0			NoBurning
337970	337970	KathrynRanhorn	MIS4	Silcrete	BladeBladeFrag	NoPoint		Fragment			MainProductionPhase	0						YesLustre				NoBurning	BiOrUni	Parallel														NoEdgeDamage
337927	337927	BenSchoville	MIS4	Quartzite	FlakeFlakeFrag	NoPoint		Fragment		NoBipolar		0	NoPlatCortex									NoBurning			Flat	61-90		NotPrepared	NoDorsalPrep	NoPlatAbrasion		RegCurve	None	Crushing	YesLip	YesBulb	QuadrangularTrapezoid	NoEdgeDamage		NoBandingVisible
337914	337914	TelmoPereira	MIS4	Silcrete	Shatter							0						YesLustre	0			NoBurning
337909	337909	TelmoPereira	MIS4	Silcrete	FlakeFlakeFrag	NoPoint				NoBipolar		0	NoPlatCortex					YesLustre	0	No		NoBurning	BiOrUni		Flat	61-90	Feather	NotPrepared	NoDorsalPrep	NoPlatAbrasion	Centered	RegCurve	None	HertzianCone	NoLip	YesBulb	NarrowCurved	NoEdgeDamage
337893	337893	BenSchoville	MIS4	Silcrete	FlakeFlakeFrag	NoPoint		Fragment				0	NoPlatCortex					YesLustre	0	No		NoBurning	BiOrUni	Parallel	Flat	61-90		NotPrepared	YesDorsalPrep	YesPlatAbrasion	Lateral	OverhangCurveNoBreak	None	None	YesLip	YesBulb	NarrowCurved	NoEdgeDamage
337834	337834	JayneWilkins	MIS4	Silcrete	BladeBladeFrag	NoPoint		Fragment			MainProductionPhase	0	NoPlatCortex					YesLustre	0	No		NoBurning			Curved	61-90		NotPrepared	YesDorsalPrep	YesPlatAbrasion		OverhangCurveNoBreak	None	None	NoLip	YesBulb	Punctiform	YesEdgeDamage	None
337829	337829	JayneWilkins	MIS4	ChertOrChal	FlakeFlakeFrag	NoPoint		Fragment				Partial		NoChatterMarks	SubangularSubrounded		WholeDorsal					NoBurning
337773	337773	TelmoPereira	MIS4	Quartz	BladeBladeFrag	NoPoint		Fragment			MainProductionPhase	0	NoPlatCortex									NoBurning	BiOrUni		Flat	61-90		Faceted	YesDorsalPrep	NoPlatAbrasion	Centered	RegCurve	CompleteFissure	Crushing	NoLip	YesBulb	NarrowLinear	YesEdgeDamage	None
337771	337771	TelmoPereira	MIS4	Quartz	RetouchedPiece		Flake	Complete		YesBipolar		0	NoPlatCortex									NoBurning	BiOrUni			61-90	Feather	Faceted	NoDorsalPrep	NoPlatAbrasion	Centered		CompleteFissure	RipplesUndulations	NoLip		QuadrangularTrapezoid	YesEdgeDamage	None		PiecesEsquillees		PiecesEsquillees
337762	337762	TelmoPereira	MIS4	Quartz	FlakeFlakeFrag	NoPoint		Fragment				0	NoPlatCortex									NoBurning	BiOrUni		Flat	61-90			NoDorsalPrep		Centered	RegCurve			NoLip	YesBulb	QuadrangularTrapezoid	NoEdgeDamage
337759	337759	TelmoPereira	MIS4	Quartzite	FlakeFlakeFrag	NoPoint				NoBipolar		Partial	NoPlatCortex	YesChatterMarks	Rounded	Cobble	Distal					NoBurning	BiOrUni		Twisted	61-90	Feather	NotPrepared	NoDorsalPrep	NoPlatAbrasion	Lateral	RegCurve	None	Crushing	YesLip	YesBulb	QuadrangularTrapezoid	NoEdgeDamage		NoBandingVisible
337752	337752	TelmoPereira	MIS4	Silcrete	Shatter							0						NoLustre				NoBurning
337731	337731	TelmoPereira	MIS4	Quartz	Shatter							0										NoBurning
337708	337708	BenSchoville	MIS5	Silcrete	FlakeFlakeFrag	NoPoint				NoBipolar		0	NoPlatCortex					YesLustre	Partial		Lateral	NoBurning			Twisted	61-90	HingeOrStep	Faceted	NoDorsalPrep	NoPlatAbrasion	Lateral	RegCurve	None	None	NoLip	YesBulb		NoEdgeDamage
337701	337701	BenSchoville	MIS5	Silcrete	FlakeFlakeFrag	NoPoint				NoBipolar			NoPlatCortex	NoChatterMarks			Lateral	YesLustre	Partial	Yes	Distal	NoBurning			Curved	61-90	Feather	Faceted	NoDorsalPrep	NoPlatAbrasion	Centered	OverhangCurveNoBreak	None			NoBulb	QuadrangularTrapezoid	NoEdgeDamage
337691	337691	BenSchoville	MIS5	Silcrete	FlakeFlakeFrag	NoPoint		Fragment				0						YesLustre	0			NoBurning					Feather											YesEdgeDamage	StepTerminatingBendingFracture
337689	337689	BenSchoville	MIS5	Silcrete	BladeBladeFrag	NoPoint		Fragment			MainProductionPhase	0						YesLustre	Partial		Mesial	NoBurning	BiOrUni	Parallel														YesEdgeDamage	StepTerminatingBendingFracture
337682	337682	JayneWilkins	MIS5	Quartzite	FlakeFlakeFrag	NoPoint		Fragment		NoBipolar		0	NoPlatCortex									NoBurning	BiOrUni		Curved										NoLip	YesBulb		NoEdgeDamage		NoBandingVisible
337644	337644	BenSchoville	MIS5	Silcrete	FlakeFlakeFrag	NoPoint		Fragment				0						YesLustre	0			NoBurning
337352	337352	BenSchoville	MIS5	Quartzite	FlakeFlakeFrag	NoPoint		Fragment				0	NoPlatCortex									NoBurning				61-90		NotPrepared	NoDorsalPrep	NoPlatAbrasion		RegCurve	None	None	YesLip	NoBulb	QuadrangularTrapezoid	NoEdgeDamage		Through
337324	337324	JayneWilkins	MIS5	Quartzite	Shatter							0										NoBurning
337266	337266	TelmoPereira	MIS5	Silcrete	FlakeFlakeFrag	NoPoint		Fragment				0						YesLustre	0			NoBurning	BiOrUni	Parallel			Feather											YesEdgeDamage	None
337177	337177	KathrynRanhorn	MIS4	Silcrete	Shatter							0						YesLustre	0			NoBurning
337177	337177	KathrynRanhorn	MIS4	Silcrete	FlakeFlakeFrag	NoPoint				NoBipolar		0	NoPlatCortex					YesLustre	0	No		NoBurning	BiOrUni		Flat	61-90	HingeOrStep	NotPrepared	NoDorsalPrep	NoPlatAbrasion	NotExpressed	Rectillinear	None	None	YesLip	NoBulb	QuadrangularTrapezoid	NoEdgeDamage
337017	337017	TelmoPereira	MIS4	Quartz	FlakeFlakeFrag	NoPoint		Fragment				0										NoBurning	BiOrUni				Feather											NoEdgeDamage
337007	337007	TelmoPereira	MIS4	Quartzite	FlakeFlakeFrag	NoPoint				NoBipolar		0	NoPlatCortex									NoBurning	RadialOrSubradial		Curved	61-90	Feather	NotPrepared	YesDorsalPrep	NoPlatAbrasion	Centered	RegCurve	None	None	NoLip	YesBulb	OvularOrTriangular	NoEdgeDamage		NoBandingVisible
336998	336998	SimenOestmo	MIS4	Quartzite	FlakeFlakeFrag	NoPoint		Fragment		NoBipolar		0	NoPlatCortex									NoBurning	BiOrUni		Flat	31-60		NotPrepared	NoDorsalPrep	YesPlatAbrasion		RegCurve	None	ShatteredBulb	NoLip	NoBulb	OvularOrTriangular	NoEdgeDamage		NoBandingVisible
336984	336984	TelmoPereira	MIS4	Quartz	Shatter							0										NoBurning
336981	336981	JayneWilkins	MIS4	Quartz	Core				Complete	NoBipolar		0										NoBurning																						Three			BiOrUni	Parallel	Recurrent
336976	336976	TelmoPereira	MIS4	Quartzite	FlakeFlakeFrag	NoPoint				NoBipolar		0	NoPlatCortex									NoBurning	BiOrUni		Flat	31-60	Feather	NotPrepared	NoDorsalPrep	NoPlatAbrasion	Centered	OverhangCurveBreak	None	Crushing	NoLip	YesBulb	NarrowLinear	NoEdgeDamage		NoBandingVisible
336975	336975	TelmoPereira	MIS4	Quartz	FlakeFlakeFrag	NoPoint				NoBipolar		0	NoPlatCortex									NoBurning			Flat	61-90	Feather	NotPrepared	NoDorsalPrep	NoPlatAbrasion	Centered	RegCurve	CompleteFissure	Crushing	NoLip	YesBulb	QuadrangularTrapezoid	NoEdgeDamage
336959	336959	SimenOestmo	MIS4	Quartzite	RetouchedPiece		Flake	Complete		NoBipolar		0	NoPlatCortex									NoBurning	RadialOrSubradial		Curved	61-90	Feather	NotPrepared	NoDorsalPrep	YesPlatAbrasion	Centered	RegCurve	PartialFissure	ShatteredBulb	YesLip	NoBulb	NarrowLinear	NoEdgeDamage		NoBandingVisible	NotchDenticulate	61-90	NotchedPiece
336942	336942	BenSchoville	MIS4	Quartzite	FlakeFlakeFrag	NoPoint				NoBipolar		0	NoPlatCortex									NoBurning	BiOrUni		Flat	61-90	HingeOrStep	NotPrepared	YesDorsalPrep	YesPlatAbrasion	Lateral	OverhangCurveNoBreak	None	None	YesLip	YesBulb	QuadrangularTrapezoid	NoEdgeDamage		NoBandingVisible
336937	336937	TelmoPereira	MIS4	Quartzite	FlakeFlakeFrag	NoPoint		Fragment		NoBipolar		0	NoPlatCortex									NoBurning	BiOrUni		Flat	31-60	HingeOrStep	NotPrepared	NoDorsalPrep	NoPlatAbrasion		RegCurve	CompleteFissure	Crushing	YesLip	YesBulb		NoEdgeDamage		NoBandingVisible
336872	336872	KathrynRanhorn	MIS5	Quartzite	FlakeFlakeFrag	NoPoint		Fragment		NoBipolar		0	NoPlatCortex									NoBurning	RadialOrSubradial		Flat	61-90		NotPrepared	YesDorsalPrep	YesPlatAbrasion			PartialFissure	None	YesLip	NoBulb	QuadrangularTrapezoid	NoEdgeDamage		NoBandingVisible
336862	336862	KathrynRanhorn	MIS5	Silcrete	FlakeFlakeFrag	NoPoint				NoBipolar		0	NoPlatCortex									NoBurning	RadialOrSubradial		Curved	61-90	Feather	NotPrepared	NoDorsalPrep	NoPlatAbrasion	Centered	OverhangCurveNoBreak	None	None	YesLip	YesBulb	NarrowLinear	NoEdgeDamage
336856	336856	KathrynRanhorn	MIS5	Silcrete	FlakeFlakeFrag	NoPoint				NoBipolar		0	NoPlatCortex					YesLustre	0	No		NoBurning	BiOrUni	Parallel	Curved	61-90	HingeOrStep	NotPrepared	NoDorsalPrep	NoPlatAbrasion	Lateral	OverhangCurveBreak	None	RipplesUndulations	YesLip		QuadrangularTrapezoid	NoEdgeDamage
336855	336855	KathrynRanhorn	MIS5	Silcrete	FlakeFlakeFrag	NoPoint				NoBipolar		0	NoPlatCortex					YesLustre	1	No	WholeDorsal	NoBurning			Flat	61-90	Feather	Faceted	NoDorsalPrep	NoPlatAbrasion	Centered	OverhangCurveNoBreak	None	None	YesLip	YesBulb	QuadrangularTrapezoid	NoEdgeDamage
336850	336850	KathrynRanhorn	MIS5	Silcrete	FlakeFlakeFrag	NoPoint				NoBipolar		0	NoPlatCortex					YesLustre	0	No		NoBurning			Curved	61-90	HingeOrStep	NotPrepared	YesDorsalPrep	YesPlatAbrasion	Centered	OverhangCurveNoBreak	PartialFissure	RipplesUndulations	YesLip	YesBulb	QuadrangularTrapezoid	NoEdgeDamage
336817	336817	JayneWilkins	MIS5	Silcrete	FlakeFlakeFrag	NoPoint				NoBipolar		0	NoPlatCortex					YesLustre	0	No		NoBurning	RadialOrSubradial		Flat	61-90	Feather	Faceted	NoDorsalPrep	NoPlatAbrasion	Lateral	OverhangCurveNoBreak	None	None	NoLip	YesBulb	OvularOrTriangular	NoEdgeDamage
336813	336813	BenSchoville	MIS5	Silcrete	FlakeFlakeFrag	NoPoint		Fragment				0						YesLustre	0			NoBurning
336809	336809	BenSchoville	MIS5	Silcrete	FlakeFlakeFrag	NoPoint				NoBipolar		0	NoPlatCortex					YesLustre	0	No		NoBurning	BiOrUni		Flat	31-60	Feather	NotPrepared	YesDorsalPrep	YesPlatAbrasion	Centered	OverhangCurveNoBreak	None	None	NoLip	YesBulb	QuadrangularTrapezoid	NoEdgeDamage
336808	336808	KathrynRanhorn	MIS5	Silcrete	BladeBladeFrag	NoPoint		Fragment			MainProductionPhase	0										NoBurning	BiOrUni															NoEdgeDamage
336807	336807	KathrynRanhorn	MIS5	Silcrete	FlakeFlakeFrag	NoPoint		Fragment		NoBipolar		Partial	NoPlatCortex	NoChatterMarks	SubangularSubrounded		Lateral	YesLustre	0	No		NoBurning	RadialOrSubradial		Curved	61-90		NotPrepared	NoDorsalPrep	NoPlatAbrasion		OverhangCurveNoBreak	CompleteFissure	RipplesUndulations	YesLip	YesBulb	QuadrangularTrapezoid	NoEdgeDamage
336803	336803	KathrynRanhorn	MIS5	Silcrete	BladeBladeFrag	NoPoint		Complete		NoBipolar	MainProductionPhase	0	NoPlatCortex					YesLustre	0	No		NoBurning	BiOrUni	Parallel	Curved	61-90	Feather	Faceted	NoDorsalPrep	YesPlatAbrasion	Centered	OverhangCurveBreak	CompleteFissure	RipplesUndulations	YesLip	NoBulb	QuadrangularTrapezoid	YesEdgeDamage	None
336800	336800	KathrynRanhorn	MIS5	Silcrete	FlakeFlakeFrag	NoPoint		Fragment				0						YesLustre	0			NoBurning
336793	336793	KathrynRanhorn	MIS5	Silcrete	BladeBladeFrag	NoPoint		Complete		NoBipolar	MainProductionPhase	0	NoPlatCortex					YesLustre	0	No		NoBurning			Flat	61-90	Feather	NotPrepared	NoDorsalPrep	NoPlatAbrasion	NotExpressed	RegCurve	None	None	YesLip	NoBulb	NarrowLinear	NoEdgeDamage
336789	336789	KathrynRanhorn	MIS5	Silcrete	FlakeFlakeFrag	NoPoint		Fragment				0						YesLustre	0			NoBurning
336464	336464	KathrynRanhorn	MIS5	Quartzite	FlakeFlakeFrag	NoPoint		Fragment				0										NoBurning
336410	336410	KathrynRanhorn	MIS5	Silcrete	Shatter							0						YesLustre	Partial			NoBurning
336381	336381	TelmoPereira	MIS4	Silcrete	FlakeFlakeFrag	NoPoint		Fragment				0						YesLustre	Partial		Distal	NoBurning	BiOrUni				Feather											NoEdgeDamage
336373	336373	TelmoPereira	MIS4	ChertOrChal	RetouchedPiece		Blade	Fragment				0										NoBurning	BiOrUni				HingeOrStep											NoEdgeDamage			Backing	61-90
336347	336347	TelmoPereira	MIS4	ChertOrChal	BladeBladeFrag	NoPoint		Fragment			MainProductionPhase	0	NoPlatCortex									NoBurning	BiOrUni		Curved				YesDorsalPrep	NoPlatAbrasion	Centered	RegCurve		Crushing	NoLip	YesBulb	NarrowCurved	NoEdgeDamage
336343	336343	TelmoPereira	MIS4	Quartz	FlakeFlakeFrag	NoPoint		Fragment				0										NoBurning	BiOrUni				Feather											NoEdgeDamage
336338	336338	TelmoPereira	MIS4	Quartz	BladeBladeFrag	NoPoint		Complete		NoBipolar	MainProductionPhase	0	NoPlatCortex									NoBurning	BiOrUni	Convergent	Flat	61-90	HingeOrStep	Faceted	YesDorsalPrep	NoPlatAbrasion	Centered	OverhangCurveNoBreak	CompleteFissure	None	NoLip	YesBulb	OvularOrTriangular	NoEdgeDamage
336319	336319	TelmoPereira	MIS4	ChertOrChal	Shatter							0										NoBurning
336289	336289	TelmoPereira	MIS4	ChertOrChal	FlakeFlakeFrag	NoPoint				NoBipolar		0	NoPlatCortex					YesLustre	0			YesBurning	RadialOrSubradial		Flat	61-90	Feather	Faceted	NoDorsalPrep	NoPlatAbrasion	Centered	RegCurve	None	Crushing	NoLip	YesBulb	NarrowCurved	NoEdgeDamage
336280	336280	TelmoPereira	MIS4	ChertOrChal	BladeBladeFrag	NoPoint		Fragment			MainProductionPhase	0										YesBurning	BiOrUni															NoEdgeDamage
336271	336271	TelmoPereira	MIS4	Quartz	FlakeFlakeFrag	NoPoint		Fragment				0										NoBurning					HingeOrStep											NoEdgeDamage
335933	335933	TelmoPereira	MIS4	Quartz	Shatter							0										NoBurning
335920	335920	JayneWilkins	MIS5	Silcrete	FlakeFlakeFrag	NoPoint				NoBipolar		0	NoPlatCortex					YesLustre	Partial	Yes	Lateral	NoBurning			Flat	61-90	Feather	NotPrepared	NoDorsalPrep	NoPlatAbrasion	Lateral	OverhangCurveNoBreak	None	None	YesLip	YesBulb	QuadrangularTrapezoid	NoEdgeDamage
335908	335908	JayneWilkins	MIS5	Silcrete	FlakeFlakeFrag	NoPoint		Fragment		NoBipolar		0	NoPlatCortex					YesLustre	0	No		NoBurning			Flat				NoDorsalPrep	NoPlatAbrasion		RegCurve		None	NoLip	YesBulb		NoEdgeDamage
335880	335880	JayneWilkins	MIS5	Silcrete	FlakeFlakeFrag	NoPoint				NoBipolar		0	NoPlatCortex					YesLustre	Partial	No	Distal	NoBurning	RadialOrSubradial		Flat	61-90	Overshoot	Faceted	NoDorsalPrep	NoPlatAbrasion	Lateral			HertzianCone	NoLip	YesBulb		NoEdgeDamage
335786	335786	KathrynRanhorn	MIS4	Silcrete	FlakeFlakeFrag	NoPoint				NoBipolar		0	NoPlatCortex					YesLustre				NoBurning	BiOrUni		Curved	61-90	Feather		YesDorsalPrep	NoPlatAbrasion	Lateral	RegCurve	None	None	NoLip	NoBulb	Punctiform	NoEdgeDamage
335737	335737	TelmoPereira	MIS4	Quartzite	FlakeFlakeFrag	NoPoint		Fragment				0										NoBurning					HingeOrStep											NoEdgeDamage		NoBandingVisible
335729	335729	TelmoPereira	MIS4	Quartzite	FlakeFlakeFrag	NoPoint				NoBipolar		0	NoPlatCortex									NoBurning	RadialOrSubradial		Flat		Feather		NoDorsalPrep	YesPlatAbrasion	Centered	Rectillinear		ShatteredBulb	NoLip	NoBulb	NarrowLinear	YesEdgeDamage	None	NoBandingVisible
335550	335550	JayneWilkins	MIS5	Quartzite	FlakeFlakeFrag	NoPoint		Fragment				0										NoBurning	RadialOrSubradial				Feather													Against
335541	335541	JayneWilkins	MIS5	Silcrete	FlakeFlakeFrag	NoPoint				NoBipolar		0	NoPlatCortex					YesLustre	0	No	WholeDorsal	NoBurning	BiOrUni		Flat	61-90	Feather	NotPrepared	NoDorsalPrep	NoPlatAbrasion	Centered	Double	None	None	YesLip	YesBulb	QuadrangularTrapezoid	NoEdgeDamage
335527	335527	JayneWilkins	MIS5	Silcrete	FlakeFlakeFrag	NoPoint		Fragment				0						YesLustre	0			NoBurning
335521	335521	JayneWilkins	MIS5	Silcrete	Shatter							Partial		NoChatterMarks								NoBurning
335477	335477	JayneWilkins	MIS5	Quartzite	HammerManuportGrindstone				SplitFragment	NoBipolar		Partial		YesChatterMarks	Rounded	Cobble						YesBurning
335474	335474	JayneWilkins	MIS5	Silcrete	Shatter							0						YesLustre				NoBurning
335463	335463	JayneWilkins	MIS5	Silcrete	Shatter							0						YesLustre	0			NoBurning
335456	335456	JayneWilkins	MIS5	Silcrete	BladeBladeFrag	NoPoint		Complete		NoBipolar		Partial	NoPlatCortex	NoChatterMarks			Lateral	YesLustre	Partial	Yes	Lateral	NoBurning	BiOrUni		Flat	61-90	Feather	NotPrepared	NoDorsalPrep	NoPlatAbrasion	NotExpressed	RegCurve	None	None	YesLip	NoBulb	OvularOrTriangular	NoEdgeDamage
335417	335417	JayneWilkins	MIS5	Quartzite	BladeBladeFrag	NoPoint		Fragment			MainProductionPhase	0										NoBurning	BiOrUni															YesEdgeDamage	None
335412	335412	JayneWilkins	MIS5	Silcrete	FlakeFlakeFrag	NoPoint				NoBipolar		0	NoPlatCortex					YesLustre	0	No		NoBurning	BiOrUni		Twisted		Feather		YesDorsalPrep					None		NoBulb
335300	335300	SimenOestmo	MIS4	Quartzite	FlakeFlakeFrag	NoPoint				NoBipolar		0	NoPlatCortex									NoBurning			Flat	31-60	Feather	NotPrepared	NoDorsalPrep	NoPlatAbrasion	Centered	RegCurve	PartialFissure	HertzianCone	NoLip	YesBulb	OvularOrTriangular	NoEdgeDamage		NoBandingVisible
335292	335292	SimenOestmo	MIS4	Silcrete	FlakeFlakeFrag	NoPoint		Fragment				0						YesLustre	0			NoBurning
335263	335263	SimenOestmo	MIS4	Silcrete	FlakeFlakeFrag	NoPoint		Fragment				0						YesLustre	0			NoBurning	BiOrUni				HingeOrStep											NoEdgeDamage
335261	335261	SimenOestmo	MIS4	Quartzite	FlakeFlakeFrag	NoPoint				NoBipolar		0	NoPlatCortex									NoBurning	BiOrUni		Curved	61-90	Feather	Faceted	NoDorsalPrep	NoPlatAbrasion	NotExpressed	RegCurve	None	None	NoLip	NoBulb	NarrowLinear	NoEdgeDamage		NoBandingVisible
335226	335226	SimenOestmo	MIS4	Quartz	FlakeFlakeFrag	NoPoint		Fragment				0										NoBurning					Feather											NoEdgeDamage
335197	335197	TelmoPereira	MIS5	Quartzite	FlakeFlakeFrag	NoPoint		Fragment		NoBipolar		0	NoPlatCortex									YesBurning	BiOrUni		Flat	61-90		NotPrepared	NoDorsalPrep	NoPlatAbrasion		RegCurve	PartialFissure	Crushing	NoLip			NoEdgeDamage		NoBandingVisible
335174	335174	KathrynRanhorn	MIS5	Silcrete	FlakeFlakeFrag	NoPoint		Fragment				0						YesLustre	0			NoBurning	RadialOrSubradial
335134	335134	TelmoPereira	MIS5	Quartzite	Shatter		Flake					0										NoBurning
335110	335110	TelmoPereira	MIS5	Silcrete	FlakeFlakeFrag	NoPoint		Fragment				0	NoPlatCortex									YesBurning			Flat	61-90		Faceted	NoDorsalPrep	NoPlatAbrasion		OverhangCurveBreak	None	None	NoLip	YesBulb		NoEdgeDamage
335108	335108	TelmoPereira	MIS5	Quartzite	FlakeFlakeFrag	NoPoint				NoBipolar		0	NoPlatCortex									NoBurning	BiOrUni		Curved	31-60	Feather	NotPrepared	NoDorsalPrep	NoPlatAbrasion	Centered	RegCurve	None	None	NoLip	YesBulb	QuadrangularTrapezoid	NoEdgeDamage		NoBandingVisible
335104	335104	TelmoPereira	MIS5	Quartzite	Shatter							Partial		YesChatterMarks	Rounded	Cobble						YesBurning
335090	335090	BenSchoville	MIS5	Silcrete	FlakeFlakeFrag	NoPoint				NoBipolar		Partial	NoPlatCortex	YesChatterMarks			Lateral	NoLustre				YesBurning			Curved	61-90	Overshoot	NotPrepared	NoDorsalPrep	NoPlatAbrasion	Centered	OverhangCurveNoBreak	None	None	YesLip	YesBulb	OvularOrTriangular	NoEdgeDamage
334850	334850	TelmoPereira	MIS4	Quartz	FlakeFlakeFrag	NoPoint		Fragment				0										NoBurning	BiOrUni				Feather											NoEdgeDamage
334816	334816	TelmoPereira	MIS4	ChertOrChal	FlakeFlakeFrag	NoPoint		Fragment				Partial		NoChatterMarks	SubangularSubrounded		Distal					NoBurning																NoEdgeDamage
334803	334803	TelmoPereira	MIS4	ChertOrChal	Shatter							0										NoBurning
334653	334653	TelmoPereira	MIS5	Silcrete	Shatter							0						YesLustre	0			YesBurning
334644	334644	KathrynRanhorn	MIS5	Silcrete	Shatter							0						YesLustre	0			NoBurning
334634	334634	TelmoPereira	MIS5	Silcrete	FlakeFlakeFrag	NoPoint				NoBipolar		0	NoPlatCortex	NoChatterMarks	SubangularSubrounded		WholeDorsal	YesLustre	1	Yes	WholeDorsal	NoBurning			Flat	61-90	Feather	Faceted	NoDorsalPrep	NoPlatAbrasion	Centered	RegCurve	None	None	NoLip	YesBulb	QuadrangularTrapezoid	NoEdgeDamage
334626	334626	TelmoPereira	MIS5	Silcrete	FlakeFlakeFrag	NoPoint		Fragment				0						YesLustre	0			NoBurning	RadialOrSubradial				Feather											NoEdgeDamage
334623	334623	TelmoPereira	MIS5	Silcrete	FlakeFlakeFrag	NoPoint				NoBipolar		Partial	NoPlatCortex	NoChatterMarks			Lateral	YesLustre	Partial	No	Lateral	NoBurning	BiOrUni		Flat	31-60	Feather	Faceted	NoDorsalPrep	NoPlatAbrasion	Centered	OverhangCurveBreak	None	Crushing	YesLip	YesBulb	QuadrangularTrapezoid	NoEdgeDamage
334622	334622	TelmoPereira	MIS5	Silcrete	FlakeFlakeFrag	NoPoint		Complete		NoBipolar		0	NoPlatCortex					YesLustre	0	No		YesBurning	RadialOrSubradial		Curved	61-90	Feather	Faceted	NoDorsalPrep	NoPlatAbrasion	Centered	RegCurve	None	HertzianCone	NoLip	YesBulb	QuadrangularTrapezoid	NoEdgeDamage
334620	334620	TelmoPereira	MIS5	Silcrete	FlakeFlakeFrag	NoPoint		Fragment				0	NoPlatCortex					YesLustre	0	No		NoBurning	BiOrUni	Parallel	Flat	61-90		Faceted	NoDorsalPrep	NoPlatAbrasion	Lateral	RegCurve	None	HertzianCone	NoLip	YesBulb	NarrowCurved	NoEdgeDamage
334619	334619	TelmoPereira	MIS5	Silcrete	BladeBladeFrag	NoPoint		Fragment			CentripetalPreparationMaintenance	0	NoPlatCortex					YesLustre	0	No		NoBurning	RadialOrSubradial		Twisted	61-90		Faceted	NoDorsalPrep	NoPlatAbrasion	Centered	OverhangCurveNoBreak	None	None	NoLip	YesBulb	OvularOrTriangular	YesEdgeDamage	None
334465	334465	KathrynRanhorn	MIS5	Silcrete	FlakeFlakeFrag	NoPoint		Fragment				0						YesLustre	0			NoBurning
334462	334462	TelmoPereira	MIS5	Silcrete	BladeBladeFrag	NoPoint		Fragment			MainProductionPhase	0						YesLustre	Partial		Lateral	NoBurning	BiOrUni	Parallel			Feather											NoEdgeDamage
334448	334448	TelmoPereira	MIS5	Silcrete	FlakeFlakeFrag	NoPoint		Fragment				0						YesLustre	0			NoBurning					Feather											NoEdgeDamage
334447	334447	TelmoPereira	MIS5	Silcrete	FlakeFlakeFrag	NoPoint		Fragment				0	NoPlatCortex					YesLustre	Partial	Yes	Lateral	NoBurning			Flat	61-90		NotPrepared	NoDorsalPrep	NoPlatAbrasion	Centered	OverhangCurveBreak	CompleteFissure	ShatteredBulb	NoLip	YesBulb	OvularOrTriangular	NoEdgeDamage
334398	334398	TelmoPereira	MIS5	Silcrete	FlakeFlakeFrag	NoPoint		Fragment				0	NoPlatCortex					YesLustre	0	No		NoBurning			Flat	61-90		NotPrepared	NoDorsalPrep	NoPlatAbrasion	Centered	OverhangCurveNoBreak		HertzianCone	NoLip	YesBulb	Punctiform	NoEdgeDamage
334347	334347	TelmoPereira	MIS4	Quartz	FlakeFlakeFrag	NoPoint		Fragment				0										NoBurning
334312	334312	TelmoPereira	MIS4	Quartz	Shatter							0										NoBurning
334292	334292	TelmoPereira	MIS4	Quartz	Shatter							0										NoBurning
334275	334275	KathrynRanhorn	MIS4	ChertOrChal	FlakeFlakeFrag	NoPoint		Fragment				0										NoBurning																NoEdgeDamage
334267	334267	TelmoPereira	MIS4	ChertOrChal	Shatter							0										NoBurning
334215	334215	TelmoPereira	MIS4	Quartzite	BladeBladeFrag	NoPoint		Fragment			MainProductionPhase	0	NoPlatCortex									NoBurning	BiOrUni		Flat	61-90		NotPrepared	YesDorsalPrep	NoPlatAbrasion	Centered	RegCurve	CompleteFissure	None	NoLip	NoBulb	NarrowLinear	NoEdgeDamage		NoBandingVisible
334175	334175	TelmoPereira	MIS4	Quartzite	FlakeFlakeFrag	NoPoint		Fragment				0										NoBurning	RadialOrSubradial															NoEdgeDamage
334174	334174	TelmoPereira	MIS4	Quartzite	FlakeFlakeFrag	NoPoint		Fragment				0										YesBurning	RadialOrSubradial				Feather											NoEdgeDamage		NoBandingVisible
334172	334172	TelmoPereira	MIS4	Silcrete	BladeBladeFrag	NoPoint		Fragment			MainProductionPhase	0	YesPlatCortex	NoChatterMarks	Rounded			YesLustre	Partial	No	Lateral	NoBurning	BiOrUni	Parallel	Twisted	31-60			YesDorsalPrep	NoPlatAbrasion	Centered	RegCurve	None	RipplesUndulations	YesLip	YesBulb	QuadrangularTrapezoid	YesEdgeDamage	None
334105	334105	TelmoPereira	MIS5	Silcrete	Shatter							0						NoLustre	1			YesBurning
334094	334094	KathrynRanhorn	MIS5	Silcrete	FlakeFlakeFrag	NoPoint		Fragment				0						YesLustre	0			NoBurning
334080	334080	KathrynRanhorn	MIS5	Silcrete	FlakeFlakeFrag	NoPoint		Fragment				0						YesLustre	0			NoBurning	RadialOrSubradial				Feather											NoEdgeDamage
334014	334014	TelmoPereira	MIS5	Silcrete	FlakeFlakeFrag	NoPoint		Fragment				0						YesLustre	Partial		Distal	NoBurning					Feather											NoEdgeDamage
334009	334009	TelmoPereira	MIS5	Silcrete	FlakeFlakeFrag	NoPoint		Fragment		NoBipolar		0	NoPlatCortex					YesLustre	0	No		NoBurning	RadialOrSubradial		Curved	61-90	Feather											NoEdgeDamage
334007	334007	TelmoPereira	MIS5	Silcrete	Shatter							0						YesLustre	0			NoBurning
334005	334005	TelmoPereira	MIS5	Silcrete	FlakeFlakeFrag	NoPoint				NoBipolar		Partial	NoPlatCortex	NoChatterMarks	SubangularSubrounded		Distal	YesLustre	0	No		NoBurning	RadialOrSubradial		Curved	61-90	Feather	NotPrepared	YesDorsalPrep	NoPlatAbrasion	Centered	OverhangCurveBreak	None	ShatteredBulb	NoLip	YesBulb	OvularOrTriangular	NoEdgeDamage
333994	333994	JayneWilkins	MIS4	ChertOrChal	BladeBladeFrag	NoPoint		Fragment			MainProductionPhase	0										NoBurning	BiOrUni	Convergent			Overshoot											NoEdgeDamage
333992	333992	JayneWilkins	MIS4	Quartz	FlakeFlakeFrag	NoPoint				NoBipolar		0	NoPlatCortex									NoBurning			Flat	61-90	Feather	Faceted	NoDorsalPrep	NoPlatAbrasion	Lateral	OverhangCurveNoBreak	None	None	NoLip	YesBulb	QuadrangularTrapezoid	NoEdgeDamage
333981	333981	TelmoPereira	MIS4	Silcrete	FlakeFlakeFrag	NoPoint				NoBipolar		0	NoPlatCortex					NoLustre				NoBurning	BiOrUni		Flat	61-90	Feather	Faceted	NoDorsalPrep	NoPlatAbrasion	Lateral	RegCurve	PartialFissure	ShatteredBulb	NoLip	YesBulb	QuadrangularTrapezoid	YesEdgeDamage	None
333936	333936	TelmoPereira	MIS4	Quartz	FlakeFlakeFrag	NoPoint		Fragment				0										NoBurning	BiOrUni				Feather											NoEdgeDamage
333930	333930	TelmoPereira	MIS4	Silcrete	FlakeFlakeFrag	NoPoint				NoBipolar		Partial	NoPlatCortex	NoChatterMarks			Lateral					NoBurning			Flat	61-90	Feather	Faceted	NoDorsalPrep	NoPlatAbrasion	Lateral	RegCurve	None	HertzianCone	NoLip	YesBulb	QuadrangularTrapezoid	NoEdgeDamage
333927	333927	TelmoPereira	MIS4	Silcrete	FlakeFlakeFrag	NoPoint				NoBipolar		0	NoPlatCortex					YesLustre	Partial	No	Lateral	NoBurning			Flat	61-90	HingeOrStep	NotPrepared	YesDorsalPrep	NoPlatAbrasion	Centered	Rectillinear		Crushing	NoLip	NoBulb	NarrowLinear	NoEdgeDamage
333925	333925	TelmoPereira	MIS4	Silcrete	FlakeFlakeFrag	NoPoint				NoBipolar		0	NoPlatCortex					YesLustre	0	No		NoBurning	BiOrUni		Curved		Feather		YesDorsalPrep	NoPlatAbrasion	Centered	RegCurve		RipplesUndulations	NoLip	YesBulb	NarrowLinear	NoEdgeDamage
333921	333921	TelmoPereira	MIS4	Quartzite	FlakeFlakeFrag	NoPoint				NoBipolar		1	NoPlatCortex	YesChatterMarks			WholeDorsal					NoBurning			Flat	31-60	Feather	NotPrepared	NoDorsalPrep	NoPlatAbrasion	Centered	RegCurve	None		NoLip		QuadrangularTrapezoid	NoEdgeDamage		NoBandingVisible
333917	333917	TelmoPereira	MIS4	Quartzite	FlakeFlakeFrag	NoPoint				NoBipolar		0	NoPlatCortex									NoBurning			Flat	61-90	Feather	NotPrepared	NoDorsalPrep	NoPlatAbrasion	Centered	RegCurve			NoLip	YesBulb	NarrowCurved	NoEdgeDamage		NoBandingVisible
333905	333905	TelmoPereira	MIS4	Quartzite	FlakeFlakeFrag	NoPoint				NoBipolar		0	NoPlatCortex									NoBurning			Curved	61-90	Feather	NotPrepared	YesDorsalPrep	NoPlatAbrasion	Centered	RegCurve	None	None	NoLip	NoBulb	QuadrangularTrapezoid	NoEdgeDamage		NoBandingVisible
333904	333904	TelmoPereira	MIS4	Quartzite	FlakeFlakeFrag	YesPoint		Fragment				0										NoBurning	BiOrUni				Feather											YesEdgeDamage	None	NoBandingVisible
333846	333846	SimenOestmo	MIS4	Quartz	FlakeFlakeFrag	NoPoint		Fragment				0										NoBurning
333806	333806	SimenOestmo	MIS4	ChertOrChal	FlakeFlakeFrag	NoPoint		Fragment		NoBipolar		0	NoPlatCortex									NoBurning			Flat	61-90		NotPrepared	NoDorsalPrep	NoPlatAbrasion		RegCurve	CompleteFissure	RipplesUndulations	YesLip	YesBulb	NarrowLinear	NoEdgeDamage
333770	333770	KathrynRanhorn	MIS5	Silcrete	FlakeFlakeFrag	NoPoint		Fragment				0						YesLustre	0			NoBurning
333717	333717	KathrynRanhorn	MIS5	Silcrete	FlakeFlakeFrag	NoPoint		Fragment				0						YesLustre	0			NoBurning
333710	333710	KathrynRanhorn	MIS5	Silcrete	FlakeFlakeFrag	NoPoint		Fragment				Partial		NoChatterMarks	Rounded			YesLustre	Partial			NoBurning	RadialOrSubradial
333698	333698	KathrynRanhorn	MIS5	Silcrete	BladeBladeFrag	NoPoint		Fragment			MainProductionPhase	Partial		NoChatterMarks	SubangularSubrounded			YesLustre	Partial			NoBurning	BiOrUni	Convergent														YesEdgeDamage	None
333616	333616	TelmoPereira	MIS4	Silcrete	FlakeFlakeFrag	NoPoint		Fragment				0						YesLustre	0			NoBurning	BiOrUni				Feather											NoEdgeDamage
333575	333575	TelmoPereira	MIS4	Quartz	Shatter							0										NoBurning
333564	333564	TelmoPereira	MIS4	Quartz	Shatter							0										NoBurning
333561	333561	TelmoPereira	MIS4	ChertOrChal	FlakeFlakeFrag	NoPoint		Fragment				Partial					Lateral					YesBurning					HingeOrStep											NoEdgeDamage
333551	333551	TelmoPereira	MIS4	Quartz	FlakeFlakeFrag	NoPoint		Fragment		NoBipolar		0	NoPlatCortex									NoBurning			Twisted	61-90			NoDorsalPrep	NoPlatAbrasion			CompleteFissure		NoLip	YesBulb		NoEdgeDamage
333544	333544	TelmoPereira	MIS4	Silcrete	FlakeFlakeFrag	NoPoint		Fragment				0						YesLustre	Partial		Lateral	NoBurning					Feather											NoEdgeDamage
333541	333541	TelmoPereira	MIS4	Quartz	Shatter							0										NoBurning
333538	333538	TelmoPereira	MIS4	ChertOrChal	BladeBladeFrag	NoPoint		Fragment			MainProductionPhase	0										NoBurning	BiOrUni				Feather											NoEdgeDamage
333526	333526	TelmoPereira	MIS4	Quartz	FlakeFlakeFrag	NoPoint		Fragment		NoBipolar		0	NoPlatCortex									NoBurning			Flat	61-90		NotPrepared		NoPlatAbrasion		RegCurve		HertzianCone	NoLip	YesBulb		NoEdgeDamage
333520	333520	KathrynRanhorn	MIS4	ChertOrChal	FlakeFlakeFrag	NoPoint		Fragment				0										NoBurning
333388	333388	SimenOestmo	MIS4	Quartz	FlakeFlakeFrag	NoPoint		Fragment				0										NoBurning
333382	333382	SimenOestmo	MIS4	Quartz	Shatter							0										NoBurning
333257	333257	TelmoPereira	MIS4	Silcrete	BladeBladeFrag	NoPoint		Complete		NoBipolar		Partial	NoPlatCortex	NoChatterMarks	SubangularSubrounded		Distal	YesLustre	0	No		NoBurning	RadialOrSubradial		Flat	61-90	Overshoot	NotPrepared	YesDorsalPrep	NoPlatAbrasion	Centered	RegCurve		None	NoLip	YesBulb	NarrowCurved	YesEdgeDamage	None
333215	333215	KathrynRanhorn	MIS5	Quartzite	FlakeFlakeFrag	NoPoint		Fragment				Partial		YesChatterMarks	Rounded	Cobble	WholeDorsal					NoBurning
333211	333211	JayneWilkins	MIS5	Quartzite	FlakeFlakeFrag	NoPoint				NoBipolar		0	NoPlatCortex									NoBurning			Twisted	61-90	Overshoot	NotPrepared	YesDorsalPrep	NoPlatAbrasion	Centered	RegCurve	None	None	YesLip	YesBulb	NarrowCurved	NoEdgeDamage		Against
333210	333210	JayneWilkins	MIS5	Quartzite	FlakeFlakeFrag	NoPoint				NoBipolar		0	NoPlatCortex									NoBurning			Flat	31-60	Feather	NotPrepared	NoDorsalPrep	NoPlatAbrasion	Lateral	RegCurve	None	None	YesLip	YesBulb	QuadrangularTrapezoid	NoEdgeDamage		NoBandingVisible
333209	333209	JayneWilkins	MIS5	Quartzite	FlakeFlakeFrag	NoPoint		Fragment		NoBipolar		0	NoPlatCortex									NoBurning			Flat	31-60		NotPrepared	NoDorsalPrep	NoPlatAbrasion			None	None						Oblique
333208	333208	JayneWilkins	MIS5	Quartzite	FlakeFlakeFrag	NoPoint				NoBipolar		Partial	NoPlatCortex	YesChatterMarks			Distal					NoBurning	BiOrUni		Flat	61-90	Feather	Faceted	NoDorsalPrep	NoPlatAbrasion	Lateral	OverhangCurveNoBreak	PartialFissure	None	NoLip	YesBulb	NarrowCurved	NoEdgeDamage		NoBandingVisible
333202	333202	KathrynRanhorn	MIS5	Quartzite	Core				SplitFragment	NoBipolar		Partial		YesChatterMarks	Rounded	Cobble						NoBurning																						One	0		RadialOrSubradial		Recurrent
333198	333198	BenSchoville	MIS5	Quartzite	RetouchedPiece			Fragment				0										NoBurning																NoEdgeDamage		NoBandingVisible	MarginalEdgeShaping	61-90	MinimallyRetouched
333158	333158	BenSchoville	MIS5	Quartzite	FlakeFlakeFrag	NoPoint		Fragment				Partial		YesChatterMarks	Rounded	Cobble	WholeDorsal					NoBurning					Feather											NoEdgeDamage		NoBandingVisible
333148	333148	BenSchoville	MIS5	Quartzite	FlakeFlakeFrag	NoPoint				NoBipolar		0	NoPlatCortex									NoBurning	RadialOrSubradial		Flat	61-90	Feather	NotPrepared	YesDorsalPrep	NoPlatAbrasion	Lateral	OverhangCurveBreak	PartialFissure	HertzianCone	NoLip	YesBulb	OvularOrTriangular			NoBandingVisible
333129	333129	BenSchoville	MIS5	Quartzite	FlakeFlakeFrag	NoPoint				NoBipolar		0	NoPlatCortex									NoBurning	BiOrUni	Parallel	Flat	31-60	HingeOrStep	NotPrepared	NoDorsalPrep	YesPlatAbrasion	Centered	RegCurve	None	RipplesUndulations	NoLip	YesBulb		NoEdgeDamage		NoBandingVisible
333004	333004	TelmoPereira	MIS5	Silcrete	FlakeFlakeFrag	NoPoint		Fragment		NoBipolar		0	NoPlatCortex					NoLustre				NoBurning	BiOrUni	Convergent	Twisted	31-60		Faceted	NoDorsalPrep	NoPlatAbrasion		RegCurve	CompleteFissure	Crushing	NoLip	YesBulb		NoEdgeDamage
332998	332998	TelmoPereira	MIS5	Quartzite	FlakeFlakeFrag	NoPoint				NoBipolar		0	NoPlatCortex									NoBurning	BiOrUni	Parallel	Curved	31-60	Feather	NotPrepared	NoDorsalPrep	YesPlatAbrasion	Lateral	RegCurve	None	None	NoLip		QuadrangularTrapezoid	YesEdgeDamage	None	NoBandingVisible
332959	332959	BenSchoville	MIS5	Quartzite	FlakeFlakeFrag	NoPoint				NoBipolar		1	NoPlatCortex	YesChatterMarks	Rounded	Cobble	WholeDorsal					NoBurning			Curved	61-90	HingeOrStep	NotPrepared	NoDorsalPrep	NoPlatAbrasion	Centered	RegCurve	CompleteFissure	Crushing	NoLip	YesBulb	QuadrangularTrapezoid	NoEdgeDamage		NoBandingVisible
332955	332955	TelmoPereira	MIS5	Quartzite	FlakeFlakeFrag	NoPoint				NoBipolar		Partial	NoPlatCortex	YesChatterMarks	Rounded	Cobble	Distal					NoBurning	BiOrUni		Curved	61-90	Overshoot	Faceted	NoDorsalPrep	NoPlatAbrasion	Lateral	RegCurve	None	None	NoLip	YesBulb	QuadrangularTrapezoid	NoEdgeDamage		NoBandingVisible
332930	332930	JayneWilkins	MIS5	Quartzite	Core				Complete	NoBipolar		0										NoBurning																						Two			BiOrUni	Convergent	Recurrent
332918	332918	JayneWilkins	MIS5	Quartzite	FlakeFlakeFrag	NoPoint		Fragment				0	NoPlatCortex									NoBurning	BiOrUni		Flat	61-90		Faceted	NoDorsalPrep	NoPlatAbrasion				None	NoLip	NoBulb	QuadrangularTrapezoid			NoBandingVisible
332809	332809	KathrynRanhorn	MIS4	ChertOrChal	Shatter							0										NoBurning
332807	332807	KathrynRanhorn	MIS4	ChertOrChal	FlakeFlakeFrag	NoPoint		Fragment				0										NoBurning	BiOrUni	Convergent			HingeOrStep											NoEdgeDamage
332806	332806	KathrynRanhorn	MIS4	Quartz	FlakeFlakeFrag	NoPoint		Fragment				0										NoBurning
332801	332801	TelmoPereira	MIS4	ChertOrChal	FlakeFlakeFrag	NoPoint		Fragment		NoBipolar		0	NoPlatCortex									NoBurning	BiOrUni		Flat				NoDorsalPrep	NoPlatAbrasion		OverhangCurveBreak		None	NoLip	YesBulb	NarrowCurved	NoEdgeDamage
332789	332789	TelmoPereira	MIS4	Quartzite	FlakeFlakeFrag	NoPoint				NoBipolar		0	YesPlatCortex	YesChatterMarks	Rounded	Cobble						NoBurning	BiOrUni		Flat	31-60	HingeOrStep	Faceted	YesDorsalPrep	NoPlatAbrasion	Lateral	OverhangCurveNoBreak	PartialFissure	None	NoLip	YesBulb	QuadrangularTrapezoid	NoEdgeDamage		NoBandingVisible
332777	332777	TelmoPereira	MIS4	Quartz	FlakeFlakeFrag	NoPoint		Fragment				0										NoBurning					HingeOrStep											NoEdgeDamage
332766	332766	KathrynRanhorn	MIS4	ChertOrChal	Shatter							0										NoBurning
332760	332760	KathrynRanhorn	MIS4	Silcrete	BladeBladeFrag	NoPoint		Fragment			MainProductionPhase	0						YesLustre	0			NoBurning																YesEdgeDamage	None
332759	332759	KathrynRanhorn	MIS4	Silcrete	Shatter							0						YesLustre	0			NoBurning
332754	332754	KathrynRanhorn	MIS4	Silcrete	FlakeFlakeFrag	NoPoint		Fragment				0						YesLustre	0			NoBurning
332753	332753	KathrynRanhorn	MIS4	Quartz	FlakeFlakeFrag	NoPoint		Fragment				0	NoPlatCortex									NoBurning			Flat			NotPrepared							NoLip	NoBulb	QuadrangularTrapezoid	NoEdgeDamage
332744	332744	KathrynRanhorn	MIS4	Quartz	FlakeFlakeFrag	NoPoint		Fragment				0										NoBurning
332742	332742	KathrynRanhorn	MIS4	ChertOrChal	FlakeFlakeFrag	NoPoint		Fragment				0										NoBurning
332740	332740	KathrynRanhorn	MIS4	Quartz	BladeBladeFrag	NoPoint		Fragment			MainProductionPhase	0	NoPlatCortex									NoBurning	BiOrUni		Curved	61-90			NoDorsalPrep	NoPlatAbrasion	Centered	OverhangCurveNoBreak	None	None	NoLip	NoBulb	QuadrangularTrapezoid	NoEdgeDamage
332734	332734	KathrynRanhorn	MIS4	Silcrete	BladeBladeFrag	NoPoint		Fragment			CrestingInitiation	0						YesLustre	0			NoBurning	RadialOrSubradial				Overshoot											NoEdgeDamage
332725	332725	KathrynRanhorn	MIS4	Quartzite	FlakeFlakeFrag	NoPoint				NoBipolar		0	NoPlatCortex									NoBurning	BiOrUni	Convergent	Twisted	61-90	Feather	NotPrepared	NoDorsalPrep	NoPlatAbrasion	Centered	RegCurve	PartialFissure	None	NoLip	NoBulb	QuadrangularTrapezoid	NoEdgeDamage		NoBandingVisible
332721	332721	KathrynRanhorn	MIS4	Silcrete	BladeBladeFrag	NoPoint		Fragment			MainProductionPhase	0	NoPlatCortex					YesLustre	Partial	No	Lateral	NoBurning	BiOrUni	Convergent	Flat			NotPrepared	YesDorsalPrep	YesPlatAbrasion	Centered	RegCurve	CompleteFissure	None	YesLip	NoBulb	QuadrangularTrapezoid	YesEdgeDamage	None
332713	332713	SimenOestmo	MIS4	ChertOrChal	Core				Complete	NoBipolar		Partial		NoChatterMarks								NoBurning																						One	0		BiOrUni	Parallel	Recurrent
332662	332662	SimenOestmo	MIS4	ChertOrChal	FlakeFlakeFrag	NoPoint		Fragment				0										NoBurning
332613	332613	TelmoPereira	MIS4	Quartz	FlakeFlakeFrag	NoPoint				NoBipolar		0	NoPlatCortex									NoBurning	BiOrUni	Convergent	Twisted	61-90	Feather	Faceted	NoDorsalPrep	NoPlatAbrasion	Centered	OverhangCurveNoBreak	CompleteFissure		NoLip	YesBulb	QuadrangularTrapezoid	NoEdgeDamage
332608	332608	TelmoPereira	MIS4	Quartz	Shatter							0										NoBurning
332570	332570	TelmoPereira	MIS4	Quartz	FlakeFlakeFrag	NoPoint		Fragment		NoBipolar		0	NoPlatCortex									NoBurning			Flat	31-60		Faceted	NoDorsalPrep	NoPlatAbrasion		RegCurve	None	Crushing	NoLip	YesBulb		NoEdgeDamage
332531	332531	TelmoPereira	MIS4	Quartz	FlakeFlakeFrag	NoPoint		Fragment				0	NoPlatCortex									NoBurning	BiOrUni	Parallel	Flat	61-90		NotPrepared	NoDorsalPrep	NoPlatAbrasion	Lateral	OverhangCurveBreak	None	None	NoLip	YesBulb	QuadrangularTrapezoid	NoEdgeDamage
332527	332527	TelmoPereira	MIS4	Quartz	FlakeFlakeFrag	NoPoint				NoBipolar		0	NoPlatCortex									NoBurning	BiOrUni		Twisted		Feather	NotPrepared	NoDorsalPrep	NoPlatAbrasion	Centered	OverhangCurveBreak	None	RipplesUndulations	NoLip	YesBulb	Punctiform	NoEdgeDamage
332511	332511	SimenOestmo	MIS4	Silcrete	FlakeFlakeFrag	NoPoint				NoBipolar		Partial	NoPlatCortex	NoChatterMarks	Angular	Outcrop	Proximal	YesLustre	Partial	No	Distal	NoBurning			Flat	61-90	Feather	NotPrepared	YesDorsalPrep	NoPlatAbrasion	NotExpressed	OverhangCurveNoBreak	None	None	YesLip	YesBulb	Punctiform	NoEdgeDamage
332510	332510	SimenOestmo	MIS4	Silcrete	BladeBladeFrag	NoPoint		Fragment			MainProductionPhase	0	NoPlatCortex					YesLustre	0	No		NoBurning	BiOrUni	Parallel	Flat	61-90		NotPrepared	YesDorsalPrep	YesPlatAbrasion	NotExpressed	OverhangCurveNoBreak	None	None	NoLip	YesBulb	NarrowCurved	NoEdgeDamage
332508	332508	SimenOestmo	MIS4	Silcrete	BladeBladeFrag	NoPoint		Complete		NoBipolar	MainProductionPhase	0	NoPlatCortex					NoLustre				NoBurning	BiOrUni	Parallel	Twisted	31-60	HingeOrStep	NotPrepared	YesDorsalPrep	YesPlatAbrasion	NotExpressed	RegCurve	None	None	YesLip	YesBulb	OvularOrTriangular	NoEdgeDamage
332506	332506	SimenOestmo	MIS4	Silcrete	FlakeFlakeFrag	NoPoint		Fragment				0	NoPlatCortex					YesLustre	0	No		NoBurning			Curved	31-60		NotPrepared	YesDorsalPrep	YesPlatAbrasion	Centered	OverhangCurveNoBreak	None	HertzianCone	YesLip	YesBulb	Punctiform	NoEdgeDamage
332505	332505	SimenOestmo	MIS4	Quartz	FlakeFlakeFrag	NoPoint		Fragment				0	NoPlatCortex									NoBurning	BiOrUni		Flat	61-90		NotPrepared	YesDorsalPrep	NoPlatAbrasion	NotExpressed	RegCurve	None	ShatteredBulb	NoLip	YesBulb	NarrowCurved	NoEdgeDamage
332414	332414	JayneWilkins	MIS5	Quartzite	Shatter							0										NoBurning
332384	332384	JayneWilkins	MIS5		FlakeFlakeFrag	NoPoint				NoBipolar		Partial	YesPlatCortex	NoChatterMarks	Rounded							NoBurning			Flat		Feather		NoDorsalPrep	NoPlatAbrasion	NotExpressed	RegCurve		RipplesUndulations	YesLip	YesBulb		NoEdgeDamage
332377	332377	TelmoPereira	MIS5	Quartzite	FlakeFlakeFrag	NoPoint				NoBipolar		Partial	NoPlatCortex	YesChatterMarks	Rounded	Cobble	Lateral					NoBurning			Flat	61-90	Feather	NotPrepared	NoDorsalPrep	NoPlatAbrasion	Centered	RegCurve	PartialFissure	None	NoLip	YesBulb	QuadrangularTrapezoid	NoEdgeDamage		NoBandingVisible
332343	332343	TelmoPereira	MIS5	Quartzite	FlakeFlakeFrag	NoPoint		Fragment		NoBipolar		0	NoPlatCortex									NoBurning			Twisted	31-60		Faceted	YesDorsalPrep	NoPlatAbrasion		OverhangCurveNoBreak	None	None	NoLip	YesBulb		YesEdgeDamage	None	NoBandingVisible
332249	332249	JayneWilkins	MIS5	Quartzite	RetouchedPiece		Blade	Fragment				0										NoBurning	BiOrUni				Feather													NoBandingVisible	NotchDenticulate	61-90	NotchedPiece
332216	332216	BenSchoville	MIS5	Quartzite	FlakeFlakeFrag	NoPoint				NoBipolar		0	NoPlatCortex									NoBurning			Curved		HingeOrStep	NotPrepared	NoDorsalPrep		Centered	OverhangCurveBreak	CompleteFissure	HertzianCone	NoLip	YesBulb	OvularOrTriangular	NoEdgeDamage		NoBandingVisible
332203	332203	TelmoPereira	MIS5	Quartzite	FlakeFlakeFrag	NoPoint		Fragment				0										NoBurning	RadialOrSubradial				Feather											NoEdgeDamage		NoBandingVisible
332202	332202	TelmoPereira	MIS5	Quartzite	FlakeFlakeFrag	NoPoint				NoBipolar		1	NoPlatCortex	YesChatterMarks	Rounded	Cobble	WholeDorsal					NoBurning			Flat	31-60	Feather	NotPrepared	NoDorsalPrep	NoPlatAbrasion	Centered	RegCurve	None	Crushing	NoLip	YesBulb	QuadrangularTrapezoid	NoEdgeDamage		NoBandingVisible
332201	332201	TelmoPereira	MIS5	Quartzite	FlakeFlakeFrag	NoPoint				NoBipolar		0	NoPlatCortex									NoBurning	RadialOrSubradial		Twisted	61-90	HingeOrStep	Faceted	NoDorsalPrep	NoPlatAbrasion	Lateral	RegCurve	None	Crushing	NoLip	YesBulb	QuadrangularTrapezoid	NoEdgeDamage		NoBandingVisible
332200	332200	TelmoPereira	MIS5	Quartzite	FlakeFlakeFrag	NoPoint		Fragment		NoBipolar		0	NoPlatCortex									NoBurning	BiOrUni		Twisted	31-60		Faceted	NoDorsalPrep	NoPlatAbrasion				Crushing				NoEdgeDamage		NoBandingVisible
332197	332197	TelmoPereira	MIS5	Quartzite	FlakeFlakeFrag	NoPoint				NoBipolar		0	NoPlatCortex									NoBurning	BiOrUni		Flat	61-90	HingeOrStep		NoDorsalPrep	NoPlatAbrasion	Centered	RegCurve	PartialFissure	Crushing	NoLip	YesBulb	NarrowCurved	NoEdgeDamage		NoBandingVisible
332194	332194	TelmoPereira	MIS5	Quartzite	FlakeFlakeFrag	NoPoint		Fragment				1		YesChatterMarks	Rounded	Cobble	WholeDorsal					NoBurning
332190	332190	TelmoPereira	MIS5	Quartzite	FlakeFlakeFrag	NoPoint				NoBipolar		0	NoPlatCortex									NoBurning	BiOrUni	Parallel	Flat	61-90	HingeOrStep		NoDorsalPrep	NoPlatAbrasion	Centered	OverhangCurveBreak		Crushing	NoLip	YesBulb	NarrowCurved	NoEdgeDamage		Against
332187	332187	TelmoPereira	MIS5	Quartzite	FlakeFlakeFrag	NoPoint		Fragment				0	NoPlatCortex									NoBurning	RadialOrSubradial		Flat	31-60		Faceted	NoDorsalPrep	NoPlatAbrasion	Lateral	RegCurve	CompleteFissure	ShatteredBulb	NoLip	YesBulb	QuadrangularTrapezoid	NoEdgeDamage		NoBandingVisible
332186	332186	TelmoPereira	MIS5	Quartzite	Shatter							0										NoBurning
332184	332184	TelmoPereira	MIS5	Quartzite	FlakeFlakeFrag	NoPoint		Fragment		NoBipolar		0	NoPlatCortex									NoBurning	BiOrUni		Twisted	31-60		NotPrepared	YesDorsalPrep	NoPlatAbrasion		Rectillinear	PartialFissure	Crushing	NoLip	YesBulb		NoEdgeDamage		NoBandingVisible
332179	332179	TelmoPereira	MIS5	Quartzite	FlakeFlakeFrag	NoPoint		Fragment		NoBipolar		0	NoPlatCortex									NoBurning			Curved	61-90		Faceted	NoDorsalPrep	NoPlatAbrasion		RegCurve	CompleteFissure	Crushing	NoLip	YesBulb		NoEdgeDamage		NoBandingVisible
332178	332178	TelmoPereira	MIS5	Quartzite	FlakeFlakeFrag	YesPoint		Fragment				0										NoBurning	BiOrUni				HingeOrStep											NoEdgeDamage		NoBandingVisible
332177	332177	TelmoPereira	MIS5	Silcrete	FlakeFlakeFrag	NoPoint		Fragment				0	NoPlatCortex					NoLustre				NoBurning	BiOrUni	Convergent	Flat	61-90		Faceted	NoDorsalPrep	NoPlatAbrasion	Lateral	RegCurve	None	HertzianCone	NoLip	YesBulb	QuadrangularTrapezoid	NoEdgeDamage
332176	332176	TelmoPereira	MIS5	Quartzite	FlakeFlakeFrag	NoPoint		Fragment				0	NoPlatCortex									NoBurning	BiOrUni		Curved	61-90		NotPrepared	YesDorsalPrep	YesPlatAbrasion	Centered	RegCurve	None	ShatteredBulb	NoLip	YesBulb	OvularOrTriangular	NoEdgeDamage		NoBandingVisible
332169	332169	TelmoPereira	MIS5	Quartzite	Core				Complete	NoBipolar		0										YesBurning																						Two
332168	332168	TelmoPereira	MIS5	Silcrete	BladeBladeFrag	YesPoint		Complete		NoBipolar	MainProductionPhase	0	NoPlatCortex					NoLustre				NoBurning			Flat	61-90	Feather	Faceted	NoDorsalPrep	NoPlatAbrasion	Centered	OverhangCurveNoBreak	None	HertzianCone	NoLip	YesBulb	QuadrangularTrapezoid	YesEdgeDamage	None
332167	332167	TelmoPereira	MIS5	Quartzite	FlakeFlakeFrag	NoPoint				NoBipolar		0	NoPlatCortex									NoBurning	RadialOrSubradial		Flat	61-90	Feather	Faceted	NoDorsalPrep	NoPlatAbrasion	Lateral	RegCurve	None	Crushing	NoLip	YesBulb	OvularOrTriangular	YesEdgeDamage	None	NoBandingVisible
332165	332165	JayneWilkins	MIS5	Quartzite	RetouchedPiece	NoPoint	Flake	Complete		NoBipolar		Partial	NoPlatCortex	YesChatterMarks			Lateral					NoBurning	RadialOrSubradial		Curved	31-60	Feather	NotPrepared	NoDorsalPrep	NoPlatAbrasion	Lateral	Double	None	None	YesLip	YesBulb	QuadrangularTrapezoid	YesEdgeDamage	None	NoBandingVisible	NotchDenticulate	61-90	NotchedPiece
332151	332151	TelmoPereira	MIS5	Quartzite	FlakeFlakeFrag	NoPoint		Fragment		NoBipolar		0	YesPlatCortex	YesChatterMarks	Rounded	Cobble						NoBurning	RadialOrSubradial		Curved	61-90			NoDorsalPrep	NoPlatAbrasion		RegCurve	PartialFissure	Crushing	NoLip	YesBulb		NoEdgeDamage		NoBandingVisible
332150	332150	TelmoPereira	MIS5	Quartzite	FlakeFlakeFrag	NoPoint		Fragment				0										NoBurning					Feather											NoEdgeDamage		NoBandingVisible
332149	332149	JayneWilkins	MIS5	Quartzite	FlakeFlakeFrag	NoPoint				NoBipolar		0	NoPlatCortex									NoBurning			Flat	61-90	HingeOrStep	NotPrepared	NoDorsalPrep	NoPlatAbrasion	NotExpressed	RegCurve	None	None	YesLip	NoBulb	QuadrangularTrapezoid	NoEdgeDamage		Through
332148	332148	TelmoPereira	MIS5	Quartzite	FlakeFlakeFrag	NoPoint				NoBipolar		0	YesPlatCortex	YesChatterMarks	Rounded	Cobble						NoBurning	RadialOrSubradial		Twisted	61-90	HingeOrStep		NoDorsalPrep	NoPlatAbrasion		RegCurve	None		NoLip	NoBulb	OvularOrTriangular	NoEdgeDamage		NoBandingVisible
332147	332147	JayneWilkins	MIS5	Quartzite	FlakeFlakeFrag	NoPoint		Fragment		NoBipolar		0	NoPlatCortex									NoBurning	BiOrUni		Flat	61-90		NotPrepared	NoDorsalPrep	YesPlatAbrasion	Lateral	OverhangCurveBreak	None	None	YesLip	YesBulb	QuadrangularTrapezoid	NoEdgeDamage		With
332140	332140	TelmoPereira	MIS5	Quartzite	FlakeFlakeFrag	NoPoint		Fragment		NoBipolar		1	NoPlatCortex	YesChatterMarks	Rounded	Cobble	WholeDorsal					NoBurning			Curved	61-90			NoDorsalPrep	NoPlatAbrasion		RegCurve	None	Crushing	NoLip	YesBulb		NoEdgeDamage		NoBandingVisible
332128	332128	TelmoPereira	MIS5	Quartzite	FlakeFlakeFrag	NoPoint		Fragment		NoBipolar		0	NoPlatCortex									NoBurning			Flat	31-60		Faceted	NoDorsalPrep	NoPlatAbrasion		RegCurve	CompleteFissure	Crushing	NoLip	YesBulb		NoEdgeDamage		NoBandingVisible
332118	332118	TelmoPereira	MIS5	Quartzite	FlakeFlakeFrag	NoPoint				NoBipolar		0	NoPlatCortex									NoBurning	BiOrUni		Twisted	61-90	HingeOrStep	NotPrepared	NoDorsalPrep	NoPlatAbrasion	Lateral	RegCurve	PartialFissure	None	NoLip	YesBulb	OvularOrTriangular	YesEdgeDamage	None	NoBandingVisible
332104	332104	TelmoPereira	MIS4	Quartz	Shatter							0										NoBurning
332069	332069	TelmoPereira	MIS4	ChertOrChal	BladeBladeFrag	NoPoint		Fragment			MainProductionPhase	Partial					Lateral					YesBurning	RadialOrSubradial				Feather											NoEdgeDamage
331960	331960	KathrynRanhorn	MIS5	ChertOrChal	FlakeFlakeFrag	NoPoint				NoBipolar		0	NoPlatCortex									NoBurning	RadialOrSubradial		Curved	61-90	HingeOrStep	NotPrepared	NoDorsalPrep	NoPlatAbrasion	Centered	OverhangCurveNoBreak	CompleteFissure	None	NoLip	NoBulb	NarrowCurved	NoEdgeDamage
331951	331951	KathrynRanhorn	MIS5	Quartzite	FlakeFlakeFrag	NoPoint		Fragment				0	NoPlatCortex									NoBurning	BiOrUni		Flat	61-90		NotPrepared	NoDorsalPrep	NoPlatAbrasion	Centered	Rectillinear	PartialFissure	None	NoLip	NoBulb	QuadrangularTrapezoid	NoEdgeDamage		NoBandingVisible
331942	331942	KathrynRanhorn	MIS5	Silcrete	FlakeFlakeFrag	NoPoint		Complete		NoBipolar		0	NoPlatCortex					YesLustre	0	No		YesBurning	BiOrUni	Parallel	Curved	61-90	HingeOrStep	NotPrepared	NoDorsalPrep	NoPlatAbrasion	Centered	OverhangCurveNoBreak	None	None	YesLip	NoBulb	QuadrangularTrapezoid	NoEdgeDamage
331916	331916	TelmoPereira	MIS4	Silcrete	FlakeFlakeFrag	NoPoint		Fragment		NoBipolar		Partial	NoPlatCortex	NoChatterMarks			Lateral	YesLustre	0	No		NoBurning			Twisted	61-90		NotPrepared	NoDorsalPrep	YesPlatAbrasion		RegCurve	None	None	NoLip	YesBulb	QuadrangularTrapezoid	NoEdgeDamage
331915	331915	TelmoPereira	MIS4	ChertOrChal	FlakeFlakeFrag	NoPoint		Complete		NoBipolar		0	NoPlatCortex									NoBurning	RadialOrSubradial		Flat	61-90	Feather	NotPrepared	NoDorsalPrep	NoPlatAbrasion	Centered	RegCurve	None	None	NoLip	YesBulb	Punctiform	NoEdgeDamage
331906	331906	TelmoPereira	MIS4	Quartzite	FlakeFlakeFrag	NoPoint				NoBipolar		0	NoPlatCortex									NoBurning	BiOrUni		Flat	61-90	Feather	NotPrepared	NoDorsalPrep	NoPlatAbrasion	Lateral	RegCurve	None	Crushing	NoLip	YesBulb	QuadrangularTrapezoid	NoEdgeDamage		NoBandingVisible
331889	331889	TelmoPereira	MIS4	Quartzite	FlakeFlakeFrag	NoPoint				NoBipolar		0	NoPlatCortex									NoBurning	RadialOrSubradial		Curved	61-90	Feather				Centered	RegCurve	None	None	NoLip	YesBulb	NarrowCurved	NoEdgeDamage		NoBandingVisible
331884	331884	TelmoPereira	MIS4	Quartzite	Shatter							0										NoBurning
331765	331765	TelmoPereira	MIS5	Quartzite	FlakeFlakeFrag	NoPoint		Fragment				0	NoPlatCortex									NoBurning	BiOrUni		Twisted	61-90		Faceted	NoDorsalPrep	NoPlatAbrasion	Centered	RegCurve	None	Crushing	NoLip	YesBulb	QuadrangularTrapezoid	YesEdgeDamage	None	Through
331440	331440	JayneWilkins	MIS5	Silcrete	FlakeFlakeFrag	NoPoint				NoBipolar		0	NoPlatCortex					YesLustre	Partial	No	Distal	NoBurning			Flat	31-60	Feather	NotPrepared	NoDorsalPrep	YesPlatAbrasion	Lateral	OverhangCurveBreak	None	None	NoLip	YesBulb	QuadrangularTrapezoid	NoEdgeDamage
331438	331438	JayneWilkins	MIS5	Silcrete	FlakeFlakeFrag	NoPoint		Fragment				0						YesLustre	Partial			NoBurning
331427	331427	JayneWilkins	MIS5	Silcrete	BladeBladeFrag	NoPoint		Fragment			MainProductionPhase	0						YesLustre	0			NoBurning	BiOrUni															YesEdgeDamage	None
331419	331419	JayneWilkins	MIS5	Silcrete	BladeBladeFrag	NoPoint		Fragment			MainProductionPhase	0						YesLustre	Partial		Lateral	NoBurning	BiOrUni	Parallel														NoEdgeDamage
331401	331401	TelmoPereira	MIS5	Quartzite	FlakeFlakeFrag	NoPoint		Fragment				0										NoBurning																NoEdgeDamage
331382	331382	TelmoPereira	MIS5	Silcrete	FlakeFlakeFrag	NoPoint		Fragment				0	NoPlatCortex					YesLustre	0	No		NoBurning	BiOrUni			61-90		NotPrepared	NoDorsalPrep	NoPlatAbrasion		RegCurve	CompleteFissure	Crushing	NoLip	YesBulb		NoEdgeDamage
331346	331346	TelmoPereira	MIS5	Silcrete	Shatter							Partial						YesLustre	Partial			YesBurning
331275	331275	BenSchoville	MIS5	Silcrete	Core				Complete	NoBipolar		Partial		NoChatterMarks	Rounded			YesLustre	0			NoBurning																						Two	Partial		BiOrUni	Convergent	Recurrent
331274	331274	BenSchoville	MIS5	Quartzite	FlakeFlakeFrag	YesPoint				NoBipolar		0	YesPlatCortex	NoChatterMarks	Angular	Outcrop						NoBurning	BiOrUni		Flat	61-90	Feather		NoDorsalPrep	YesPlatAbrasion	NotExpressed	Rectillinear	None	None	YesLip	NoBulb	QuadrangularTrapezoid	YesEdgeDamage	None	Against
331258	331258	SimenOestmo	MIS5	Quartzite	FlakeFlakeFrag	NoPoint				NoBipolar		0	NoPlatCortex									NoBurning	BiOrUni		Flat	31-60	HingeOrStep	NotPrepared	NoDorsalPrep	YesPlatAbrasion	Lateral	OverhangCurveNoBreak	None	None	NoLip	YesBulb	OvularOrTriangular	NoEdgeDamage		NoBandingVisible
331257	331257	SimenOestmo	MIS5	Quartzite	FlakeFlakeFrag	NoPoint		Fragment		NoBipolar		0	YesPlatCortex	NoChatterMarks	Rounded							NoBurning	BiOrUni		Flat	61-90			NoDorsalPrep	YesPlatAbrasion			CompleteFissure	ShatteredBulb	NoLip	NoBulb		NoEdgeDamage		NoBandingVisible
331249	331249	SimenOestmo	MIS5	Quartzite	HammerManuportGrindstone				Complete	NoBipolar		1		YesChatterMarks	Rounded	Cobble						NoBurning
331246	331246	SimenOestmo	MIS5	Quartzite	FlakeFlakeFrag	NoPoint				NoBipolar		0	NoPlatCortex									NoBurning	RadialOrSubradial	Parallel	Flat	61-90	Feather	Faceted	YesDorsalPrep	YesPlatAbrasion	Lateral		CompleteFissure	Crushing	NoLip	YesBulb	NarrowLinear	NoEdgeDamage		NoBandingVisible
331183	331183	TelmoPereira	MIS4	Quartz	FlakeFlakeFrag	NoPoint		Fragment				0	NoPlatCortex									NoBurning	BiOrUni	Parallel	Flat	61-90		Faceted	NoDorsalPrep	NoPlatAbrasion	Centered	RegCurve	None	Crushing	NoLip	YesBulb	QuadrangularTrapezoid	NoEdgeDamage
331132	331132	TelmoPereira	MIS4	Quartz	FlakeFlakeFrag	NoPoint		Fragment				0										NoBurning	BiOrUni
331008	331008	TelmoPereira	MIS5	Quartzite	FlakeFlakeFrag	NoPoint		Fragment		NoBipolar		0	YesPlatCortex	YesChatterMarks	Rounded	Cobble						NoBurning			Flat	61-90			NoDorsalPrep	NoPlatAbrasion		RegCurve	CompleteFissure	Crushing	NoLip			NoEdgeDamage		NoBandingVisible
331005	331005	TelmoPereira	MIS5	Quartzite	FlakeFlakeFrag	NoPoint		Fragment				0										YesBurning
331004	331004	TelmoPereira	MIS5	Quartzite	Core				Complete	NoBipolar		Partial		YesChatterMarks	Rounded	Cobble						NoBurning																						Two	Partial		BiOrUni	Parallel	Recurrent
331003	331003	TelmoPereira	MIS5	Quartzite	RetouchedPiece	NoPoint	Flake	Fragment		YesBipolar		Partial		YesChatterMarks	Rounded	Cobble						NoBurning																			PiecesEsquillees		PiecesEsquillees
330988	330988	BenSchoville	MIS5	Quartzite	FlakeFlakeFrag	NoPoint				NoBipolar		0	NoPlatCortex									NoBurning			Flat	31-60	Feather	NotPrepared	NoDorsalPrep	NoPlatAbrasion	Centered	OverhangCurveNoBreak	None	None	NoLip	YesBulb	QuadrangularTrapezoid	NoEdgeDamage		NoBandingVisible
330987	330987	KathrynRanhorn	MIS5	Quartzite	Core				Complete	NoBipolar		Partial		YesChatterMarks	Rounded	Cobble						NoBurning																						Two	0		RadialOrSubradial		Preferential
330985	330985	BenSchoville	MIS5	Quartzite	FlakeFlakeFrag	NoPoint				NoBipolar		Partial	NoPlatCortex	YesChatterMarks	Rounded	Cobble	WholeDorsal					YesBurning			Flat	61-90	Feather	NotPrepared	NoDorsalPrep	NoPlatAbrasion	Centered	OverhangCurveBreak	None	Crushing	YesLip	YesBulb	NarrowCurved	NoEdgeDamage		NoBandingVisible
330984	330984	BenSchoville	MIS5	Quartzite	FlakeFlakeFrag	NoPoint		Fragment				Partial										NoBurning	RadialOrSubradial
330983	330983	KathrynRanhorn	MIS5	Quartzite	BladeBladeFrag	NoPoint		Complete		NoBipolar	CrestingInitiation	0	NoPlatCortex									NoBurning	RadialOrSubradial		Flat	61-90	HingeOrStep	Faceted	NoDorsalPrep	NoPlatAbrasion	Centered	Rectillinear	CompleteFissure	None	NoLip	NoBulb	QuadrangularTrapezoid	NoEdgeDamage		NoBandingVisible
330980	330980	BenSchoville	MIS5	Quartzite	FlakeFlakeFrag	NoPoint				NoBipolar		0	NoPlatCortex									NoBurning			Flat	31-60	HingeOrStep	NotPrepared	NoDorsalPrep	NoPlatAbrasion	Centered	OverhangCurveNoBreak	None	None	NoLip	YesBulb	QuadrangularTrapezoid	YesEdgeDamage	None	NoBandingVisible
330977	330977	KathrynRanhorn	MIS5	Quartzite	FlakeFlakeFrag	NoPoint		Fragment		NoBipolar		0	NoPlatCortex									NoBurning	RadialOrSubradial		Curved				NoDorsalPrep	NoPlatAbrasion		RegCurve	CompleteFissure	None	NoLip	NoBulb	QuadrangularTrapezoid	NoEdgeDamage		NoBandingVisible
330961	330961	KathrynRanhorn	MIS5	Quartzite	FlakeFlakeFrag	NoPoint		Fragment				0										NoBurning					Feather											NoEdgeDamage		NoBandingVisible
330959	330959	BenSchoville	MIS5	Quartzite	Shatter							0										NoBurning
330956	330956	BenSchoville	MIS5	Quartzite	FlakeFlakeFrag	NoPoint		Fragment		NoBipolar		0	NoPlatCortex									NoBurning			Flat	31-60		NotPrepared	NoDorsalPrep	NoPlatAbrasion		OverhangCurveNoBreak	None	None	NoLip	YesBulb	QuadrangularTrapezoid	NoEdgeDamage		NoBandingVisible
330944	330944	KathrynRanhorn	MIS5	Quartzite	FlakeFlakeFrag	NoPoint				NoBipolar		Partial	NoPlatCortex	YesChatterMarks	Rounded	Cobble	Lateral					NoBurning			Curved	61-90	Feather	NotPrepared	NoDorsalPrep	NoPlatAbrasion	Centered	OverhangCurveBreak	None	None	NoLip	YesBulb	QuadrangularTrapezoid	NoEdgeDamage		With
330943	330943	BenSchoville	MIS5	Quartzite	FlakeFlakeFrag	NoPoint		Fragment				Partial		YesChatterMarks			Lateral					NoBurning					Overshoot											NoEdgeDamage		Through
330942	330942	BenSchoville	MIS5	Quartzite	FlakeFlakeFrag	NoPoint				NoBipolar		0	NoPlatCortex									NoBurning			Flat	61-90	Feather	NotPrepared	NoDorsalPrep	NoPlatAbrasion	Centered	OverhangCurveNoBreak	None	None	YesLip	YesBulb	OvularOrTriangular	NoEdgeDamage		NoBandingVisible
330941	330941	BenSchoville	MIS5	Quartzite	FlakeFlakeFrag	NoPoint				NoBipolar		0	NoPlatCortex									NoBurning			Flat	31-60	Feather	NotPrepared	NoDorsalPrep	NoPlatAbrasion	Lateral	OverhangCurveNoBreak	None	None	YesLip	YesBulb	QuadrangularTrapezoid	NoEdgeDamage		NoBandingVisible
330940	330940	BenSchoville	MIS5	Quartzite	FlakeFlakeFrag	NoPoint		Complete		NoBipolar		0	NoPlatCortex									NoBurning	BiOrUni		Flat		Feather	NotPrepared	YesDorsalPrep	YesPlatAbrasion	Lateral	OverhangCurveNoBreak	PartialFissure	None	YesLip	YesBulb	QuadrangularTrapezoid	NoEdgeDamage		NoBandingVisible
330939	330939	BenSchoville	MIS5	Quartzite	FlakeFlakeFrag	NoPoint		Fragment				0	NoPlatCortex									NoBurning			Flat	31-60		NotPrepared	NoDorsalPrep	NoPlatAbrasion	Lateral	OverhangCurveBreak	None	None	YesLip	YesBulb	QuadrangularTrapezoid	NoEdgeDamage		NoBandingVisible
330938	330938	BenSchoville	MIS5	Quartzite	FlakeFlakeFrag	NoPoint				NoBipolar		Partial	NoPlatCortex	NoChatterMarks			Distal					NoBurning	RadialOrSubradial		Flat		HingeOrStep	NotPrepared	YesDorsalPrep	NoPlatAbrasion	Centered	OverhangCurveBreak	None	Crushing	YesLip	YesBulb	QuadrangularTrapezoid	NoEdgeDamage		NoBandingVisible
330937	330937	BenSchoville	MIS5	Quartzite	FlakeFlakeFrag	NoPoint		Fragment		NoBipolar		0	YesPlatCortex	YesChatterMarks								NoBurning	RadialOrSubradial		Flat	61-90			NoDorsalPrep	NoPlatAbrasion		RegCurve	None	None	YesLip	NoBulb	OvularOrTriangular	NoEdgeDamage		NoBandingVisible
330934	330934	BenSchoville	MIS5	Quartzite	FlakeFlakeFrag	NoPoint		Fragment				0										NoBurning
330933	330933	BenSchoville	MIS5	Quartzite	FlakeFlakeFrag	NoPoint		Fragment		NoBipolar		0	NoPlatCortex									NoBurning	RadialOrSubradial		Twisted	61-90		NotPrepared	NoDorsalPrep	YesPlatAbrasion		OverhangCurveNoBreak	None	Crushing	YesLip	YesBulb	NarrowLinear	NoEdgeDamage		NoBandingVisible
330931	330931	KathrynRanhorn	MIS5	Quartzite	FlakeFlakeFrag	NoPoint				NoBipolar		0	NoPlatCortex									NoBurning	BiOrUni		Flat	31-60	HingeOrStep	NotPrepared	NoDorsalPrep	NoPlatAbrasion	Centered	RegCurve	CompleteFissure	ShatteredBulb	NoLip	NoBulb	QuadrangularTrapezoid	NoEdgeDamage		NoBandingVisible
330913	330913	BenSchoville	MIS5	Quartzite	BladeBladeFrag	NoPoint		Complete		NoBipolar	MainProductionPhase	Partial	YesPlatCortex	YesChatterMarks	Rounded	Cobble	Lateral					NoBurning	BiOrUni		Curved	61-90	Feather	NotPrepared	NoDorsalPrep	NoPlatAbrasion	Centered		None	None	NoLip	NoBulb	OvularOrTriangular	NoEdgeDamage		NoBandingVisible
330901	330901	KathrynRanhorn	MIS4	Quartz	Shatter							0										NoBurning
330887	330887	BenSchoville	MIS4	ChertOrChal	FlakeFlakeFrag	NoPoint		Fragment		NoBipolar		Partial		NoChatterMarks			WholeDorsal					NoBurning
330885	330885	BenSchoville	MIS4	Quartz	Core				SplitFragment	NoBipolar		0										NoBurning																						Two					Recurrent
330873	330873	BenSchoville	MIS4	ChertOrChal	Shatter							0										NoBurning
330864	330864	BenSchoville	MIS4	Quartz	Shatter							0										NoBurning
330852	330852	TelmoPereira	MIS4	Quartz	Shatter							0										NoBurning
330852	330852	TelmoPereira	MIS4	Quartz	Shatter							0										NoBurning
330852	330852	TelmoPereira	MIS4	Quartz	Shatter							0										NoBurning
330852	330852	TelmoPereira	MIS4	Quartz	Shatter							0										NoBurning
330849	330849	TelmoPereira	MIS4	Quartz	FlakeFlakeFrag	NoPoint		Fragment				0										NoBurning	BiOrUni				HingeOrStep											NoEdgeDamage
330846	330846	BenSchoville	MIS4	ChertOrChal	FlakeFlakeFrag	NoPoint		Fragment				0										NoBurning
330819	330819	BenSchoville	MIS4	ChertOrChal	BladeBladeFrag	NoPoint		Complete		NoBipolar		0	NoPlatCortex									NoBurning			Flat		Feather	NotPrepared			Centered	RegCurve	None	None	YesLip		OvularOrTriangular	NoEdgeDamage
330811	330811	BenSchoville	MIS4	Quartzite	FlakeFlakeFrag	NoPoint		Fragment				0	NoPlatCortex									NoBurning			Curved	31-60		NotPrepared	NoDorsalPrep	NoPlatAbrasion		RegCurve	None	None	NoLip	YesBulb	QuadrangularTrapezoid	NoEdgeDamage
330810	330810	JayneWilkins	MIS4	Quartz	FlakeFlakeFrag	NoPoint		Fragment				0										NoBurning
330798	330798	SimenOestmo	MIS5	Silcrete	FlakeFlakeFrag	NoPoint				NoBipolar		0	NoPlatCortex					YesLustre	0	No		NoBurning	RadialOrSubradial		Flat	61-90	HingeOrStep	NotPrepared	YesDorsalPrep	YesPlatAbrasion	Centered	OverhangCurveNoBreak	None	HertzianCone	NoLip	YesBulb	NarrowCurved	YesEdgeDamage	None
330755	330755	SimenOestmo	MIS5	Quartzite	FlakeFlakeFrag	NoPoint		Fragment				0										YesBurning	BiOrUni				Feather											NoEdgeDamage		NoBandingVisible
330754	330754	SimenOestmo	MIS5	Silcrete	BladeBladeFrag	NoPoint		Complete		NoBipolar	MainProductionPhase	0	NoPlatCortex					YesLustre	0	No		NoBurning	BiOrUni	Convergent	Flat	61-90	HingeOrStep	Faceted	NoDorsalPrep	NoPlatAbrasion	Centered	RegCurve	None	HertzianCone	YesLip	YesBulb	OvularOrTriangular	NoEdgeDamage
330715	330715	SimenOestmo	MIS5	Silcrete	FlakeFlakeFrag	NoPoint		Fragment				0						YesLustre	Partial			NoBurning	BiOrUni
330701	330701	TelmoPereira	MIS5	Silcrete	FlakeFlakeFrag	NoPoint		Fragment		NoBipolar		0	NoPlatCortex					YesLustre	0	No		NoBurning	RadialOrSubradial		Twisted	31-60	HingeOrStep	NotPrepared	NoDorsalPrep	NoPlatAbrasion	Lateral	OverhangCurveBreak	PartialFissure	RipplesUndulations	NoLip	YesBulb	QuadrangularTrapezoid	NoEdgeDamage
330674	330674	TelmoPereira	MIS5	Silcrete	FlakeFlakeFrag	NoPoint		Fragment				0										YesBurning	BiOrUni															NoEdgeDamage
330610	330610	KathrynRanhorn	MIS5	Silcrete	BladeBladeFrag	NoPoint		Complete		NoBipolar	MainProductionPhase	0	NoPlatCortex					YesLustre	0	No		NoBurning	RadialOrSubradial		Flat	61-90	HingeOrStep	Faceted	NoDorsalPrep	NoPlatAbrasion	NotExpressed	Rectillinear	None	RipplesUndulations	YesLip	NoBulb	QuadrangularTrapezoid	NoEdgeDamage
330506	330506	BenSchoville	MIS4	ChertOrChal	FlakeFlakeFrag	NoPoint		Fragment				0	NoPlatCortex									NoBurning			Flat				YesDorsalPrep	NoPlatAbrasion	Centered	RegCurve	None	None	NoLip	YesBulb	NarrowCurved	YesEdgeDamage	None
330503	330503	BenSchoville	MIS4	Quartz	Shatter							0										NoBurning
330502	330502	BenSchoville	MIS4	Quartz	FlakeFlakeFrag	NoPoint		Fragment				0										NoBurning
330495	330495	JayneWilkins	MIS4	Quartzite	FlakeFlakeFrag	NoPoint				NoBipolar		0	NoPlatCortex									NoBurning	RadialOrSubradial		Flat	61-90	HingeOrStep	Faceted	NoDorsalPrep	NoPlatAbrasion	Lateral	OverhangCurveNoBreak	None	None	NoLip	YesBulb	QuadrangularTrapezoid	NoEdgeDamage		NoBandingVisible
330494	330494	BenSchoville	MIS4	Quartzite	Shatter							Partial										NoBurning
330488	330488	BenSchoville	MIS4	Quartz	Shatter							0										NoBurning
330487	330487	JayneWilkins	MIS4	Quartz	FlakeFlakeFrag	NoPoint		Fragment				0										NoBurning
330477	330477	JayneWilkins	MIS4	Quartzite	FlakeFlakeFrag	NoPoint				NoBipolar		Partial	NoPlatCortex	YesChatterMarks			Distal					NoBurning	RadialOrSubradial		Flat	61-90	Feather	Faceted	NoDorsalPrep	YesPlatAbrasion	Centered	OverhangCurveNoBreak	None	RipplesUndulations	NoLip	YesBulb	QuadrangularTrapezoid	NoEdgeDamage		NoBandingVisible
330475	330475	KathrynRanhorn	MIS4	Quartzite	FlakeFlakeFrag	NoPoint		Fragment				0										NoBurning					Feather											NoEdgeDamage		NoBandingVisible
330474	330474	BenSchoville	MIS4	ChertOrChal	RetouchedPiece		Flake	Fragment				0										NoBurning																YesEdgeDamage	StepTerminatingBendingFracture		InvasiveEdgeShaping
330472	330472	TelmoPereira	MIS4	Silcrete	BladeBladeFrag	NoPoint		Fragment			MainProductionPhase	Partial	NoPlatCortex				Lateral					NoBurning	BiOrUni		Flat	61-90		NotPrepared			Centered	OverhangCurveNoBreak	None		NoLip	YesBulb	NarrowCurved	NoEdgeDamage
330469	330469	KathrynRanhorn	MIS4	ChertOrChal	Shatter							0										NoBurning
330468	330468	TelmoPereira	MIS4	Quartz	FlakeFlakeFrag	NoPoint		Fragment				0										NoBurning					Feather											NoEdgeDamage
330464	330464	KathrynRanhorn	MIS4	Quartzite	FlakeFlakeFrag	NoPoint		Fragment		NoBipolar		0	YesPlatCortex	YesChatterMarks	Rounded	Cobble						NoBurning			Flat	61-90			NoDorsalPrep	NoPlatAbrasion		RegCurve	None	None	NoLip	NoBulb	QuadrangularTrapezoid	NoEdgeDamage		NoBandingVisible
330458	330458	TelmoPereira	MIS4	Quartz	FlakeFlakeFrag	NoPoint				NoBipolar		1	NoPlatCortex	YesChatterMarks	Rounded	Cobble	WholeDorsal					NoBurning			Flat	61-90	HingeOrStep	NotPrepared	NoDorsalPrep	NoPlatAbrasion	Centered	OverhangCurveBreak	PartialFissure	ShatteredBulb	NoLip	YesBulb	OvularOrTriangular	NoEdgeDamage
330457	330457	TelmoPereira	MIS4	Quartz	FlakeFlakeFrag	NoPoint		Fragment				0										NoBurning	RadialOrSubradial				Feather											YesEdgeDamage	None
330451	330451	TelmoPereira	MIS4	ChertOrChal	RetouchedPiece			Fragment				0										NoBurning																			Backing	61-90
330446	330446	TelmoPereira	MIS4	Quartz	RetouchedPiece	NoPoint	Flake	Complete		YesBipolar		0	YesPlatCortex	YesChatterMarks								NoBurning	BiOrUni		Flat	31-60			NoDorsalPrep	NoPlatAbrasion	Centered						QuadrangularTrapezoid	YesEdgeDamage	None		PiecesEsquillees		PiecesEsquillees
330445	330445	TelmoPereira	MIS4	Silcrete	BladeBladeFrag	NoPoint		Complete		NoBipolar	MainProductionPhase	0	NoPlatCortex					YesLustre	0	No		NoBurning	BiOrUni	Parallel	Flat		HingeOrStep				Centered			HertzianCone		YesBulb	Punctiform	NoEdgeDamage
330443	330443	TelmoPereira	MIS4	ChertOrChal	FlakeFlakeFrag	NoPoint		Fragment				0	NoPlatCortex									NoBurning	BiOrUni									RegCurve		ShatteredBulb	NoLip	YesBulb		NoEdgeDamage
330437	330437	TelmoPereira	MIS4	Quartz	Shatter							0										NoBurning
330423	330423	KathrynRanhorn	MIS4	Quartz	FlakeFlakeFrag	NoPoint		Fragment				0										NoBurning																NoEdgeDamage
330422	330422	TelmoPereira	MIS4	Quartzite	FlakeFlakeFrag	NoPoint		Fragment				Partial		YesChatterMarks	Rounded	Cobble	Proximal					NoBurning																YesEdgeDamage	None	NoBandingVisible
330420	330420	KathrynRanhorn	MIS4	ChertOrChal	FlakeFlakeFrag	NoPoint		Fragment				0										NoBurning
330418	330418	KathrynRanhorn	MIS4	Quartz	Shatter							0										NoBurning
330417	330417	KathrynRanhorn	MIS4	Quartz	Shatter							0										NoBurning
[truncated: 12,562 more rows]
[truncated: 48 more columns]
